# Supplementary material for: Human pancreatic cancer cell exosomes, but not human normal cell exosomes, act as an initiator in cell transformation
Source: eLife. 2019 May 28;8:e40226. doi: 10.7554/eLife.40226 (PMC6538373; doi:10.7554/eLife.40226)
Supplement: Figure 2—source data 1. — Quantification of foci formed from two-stage cell transformation assays shown in Figure 2C. [file elife-40226-fig2-data1.xlsx]

## Sheet: Sheet1
Quantification of foci formed from two-stage cell transformation assays shown in Figure 2C.
Initiator/Promoter treatment	# of experiments	# of wells examined	Total # of foci	Avg. foci/ well	± SEM	p-value (vs. control) two-tailed1	p-value (vs. MCA/TPA) two-tailed2	p-value (vs. ExC/TPA) two-tailed 3
Control	3	18	26	1.4	0.3355
MCA/DMSO	3	12	20	1.7	0.4323
DMSO/TPA	3	12	12	1	0.2132
MCA/TPA	3	18	66	3.7	0.4918	0.0008 ***
ExC 3w	3	12	16	1.3	0.2247		0.0003 ***	<0.0001 ***
ExM 3w	3	12	21	1.8	0.4286		0.007 **	0.001 **
ExP 3w	3	12	22	1.8	0.4051		0.008 **	0.04 *
MCA/ExC	3	12	12	1	0.2462		<0.0001 ****	<0.0001 ****
MCA/ExM	3	12	17	1.4	0.468		0.003 **	0.0005 ***
MCA/ExP	3	12	21	1.8	0.3718		0.004 **	0.03 *
ExC/TPA	3	18	69	3.8	0.4519	0.0002 ***
ExM/TPA	3	18	71	3.9	0.4235	<0.0001 ****
ExP/TPA	3	18	60	3.3	0.5542	0.007 **
ExBx/TPA	3	18	58	3.2	0.4541	0.0003 ***
ExHPDE/TPA	3	17	24	1.4	0.272		0.0004 ***	<0.0001 ****
1Unpaired t test with Welch’s correction. Two-tailed: Control
2Unpaired t test with Welch’s correction. Two-tailed: MCA/TPA
3Unpaired t test with Welch’s correction. Two-tailed: ExC/TPA
(*p<0.05; **p<0.01; ***p<0.001; ****p<0.0001)
