# Supplementary material for: Human pancreatic cancer cell exosomes, but not human normal cell exosomes, act as an initiator in cell transformation
Source: eLife. 2019 May 28;8:e40226. doi: 10.7554/eLife.40226 (PMC6538373; doi:10.7554/eLife.40226)
Supplement: Figure 2—source data 2. — Quantification of foci formed from two-stage cell transformation assays shown in Figure 2D. [file elife-40226-fig2-data2.xlsx]

## Sheet: Sheet1
Quantification of foci formed from two-stage cell transformation assays shown in Figure 2D.
Initiator/Promoter treatment	# of experiments	# of wells examined	Total # of foci	Avg. foci/ well	± SEM	p-value (vs. control) two-tailed1
Control	2	12	10	0.8	0.2706
TPA	2	12	14	1.2	0.2706
MCA/TPA	2	12	41	3.4	0.3128	<0.0001 ****
ExC/TPA	2	12	32	2.7	0.4144	0.002 **
CdCl2	2	12	14	1.2	0.1667
MCA/CdCl2	2	12	39	3.3	0.3046	<0.0001 ****
ExC/CdCl2	2	12	40	3.3	0.3761	<0.0001 ****
1Unpaired t test with Welch’s correction. Two-tailed: Control
(*p<0.05; **p<0.01; ***p<0.001; ****p<0.0001)
