# Supplementary material for: Human pancreatic cancer cell exosomes, but not human normal cell exosomes, act as an initiator in cell transformation
Source: eLife. 2019 May 28;8:e40226. doi: 10.7554/eLife.40226 (PMC6538373; doi:10.7554/eLife.40226)
Supplement: Figure 2—figure supplement 1—source data 1. — Quantification of foci formed from two-stage cell transformation assays shown in Figure 2—figure supplement 1A. [file elife-40226-fig2-figsupp1-data1.xlsx]

## Sheet: Sheet1
Quantification of foci formed from two-stage cell transformation assays shown in Figure 2-figure supplement 1A.
Initiator/Promoter treatment	# of experiments	# of wells examined	Total # of foci	Avg. foci/ well	± SEM	p-value (vs. control) two-tailed 1	p-value (vs. MCA/TPA) two-tailed 2
Control	2	12	8	0.7	0.1421
MCA/DMSO	2	12	9	0.8	0.2176
DMSO/TPA	2	12	13	1.1	0.3128
MCA/TPA	2	12	37	3.1	0.468	0.0003 ***
ExC/TPA	2	12	34	2.8	0.241	<0.0001 ****
ExFB/TPA	2	12	11	0.9	0.2289	0.3655	0.0007 ***
ExC/TPA (Heat)	2	12	14	1.2	0.2706	0.1207	0.0024 **
1Unpaired t test with Welch’s correction. Two-tailed: Control
2Unpaired t test with Welch’s correction. Two-tailed: MCA/TPA
(*p<0.05; **p<0.01; ***p<0.001; ****p<0.0001)
