# Supplementary material for: Human pancreatic cancer cell exosomes, but not human normal cell exosomes, act as an initiator in cell transformation
Source: eLife. 2019 May 28;8:e40226. doi: 10.7554/eLife.40226 (PMC6538373; doi:10.7554/eLife.40226)
Supplement: Figure 2—figure supplement 1—source data 2. — Quantification of foci formed from two-stage cell transformation assays shown in Figure 2—figure supplement 1B. [file elife-40226-fig2-figsupp1-data2.xlsx]

## Sheet: Sheet1
Quantification of foci formed from two-stage cell transformation assays shown in Figure 2-figure supplement 1B.
Initiator/Promoter treatment	# of experiments	# of wells examined	Total # of foci	Avg. foci/ well	± SEM	p-value (vs. control) two-tailed 1
Control	2	12	10	0.8	0.2072
MCA/DMSO	2	12	11	0.9	0.2289
DMSO/TPA	2	12	16	1.3	0.3333
MCA/TPA	2	12	38	3.2	0.3658	<0.0001 ****
ExC/TPA (Crude)	2	24	79	3.3	0.1949	<0.0001 ****
ExC/TPA (Fr 3)	2	18	60	3.3	0.4428	<0.0001 ****
1Unpaired t test with Welch’s correction. Two-tailed: Control
(*p<0.05; **p<0.01; ***p<0.001; ****p<0.0001)
