# Supplementary material for: Human pancreatic cancer cell exosomes, but not human normal cell exosomes, act as an initiator in cell transformation
Source: eLife. 2019 May 28;8:e40226. doi: 10.7554/eLife.40226 (PMC6538373; doi:10.7554/eLife.40226)
Supplement: Figure 2—figure supplement 1—source data 3. — Quantification of foci formed from two-stage cell transformation assays shown in Figure 2—figure supplement 1C. [file elife-40226-fig2-figsupp1-data3.xlsx]

## Sheet: Sheet1
Quantification of foci formed from two-stage cell transformation assays shown in Figure 2-figure supplement 1C.
Initiator/Promoter treatment	# of experiments	# of wells examined	Total # of foci	Avg. foci/ well	± SEM	p-value (vs. control) two-tailed 1
Control	2	12	10	0.8	0.1667
MCA/DMSO	2	12	10	0.8	0.241
DMSO/TPA	2	12	10	0.8	0.2706
MCA/TPA	2	12	32	2.7	0.4495	0.0019 **
ExC/TPA (0.08 ng/ml)	1	6	7	1.2	0.3073	0.3681
ExC/TPA (0.8 ng/ml)	1	6	8	1.3	0.5578	0.4239
ExC/TPA (8 ng/ml)	2	12	29	2.4	0.5702	0.0196 *
ExC/TPA (24 ng/ml)	1	6	18	3	0.3651	0.0009 ***
ExC/TPA (80 ng/ml)	2	12	27	2.3	0.3046	0.0008 ***
ExC/TPA (240 ng/ml)	2	12	25	2.1	0.3128	0.0026 **
ExC/TPA (800 ng/ml)	1	6	18	3	0.8165	0.0447 *
ExC/TPA (2400 ng/ml)	1	6	18	3	0.2582	<0.0001 ****
1Unpaired t test with Welch’s correction. Two-tailed: Control
(*p<0.05; **p<0.01; ***p<0.001; ****p<0.0001)
