# Supplementary material for: Human pancreatic cancer cell exosomes, but not human normal cell exosomes, act as an initiator in cell transformation
Source: eLife. 2019 May 28;8:e40226. doi: 10.7554/eLife.40226 (PMC6538373; doi:10.7554/eLife.40226)
Supplement: Figure 4—source data 1. — Proteins identified by mass spectrometry analysis of transformed NIH/3T3 cells. [file elife-40226-fig4-data1.xlsx]

## Sheet: Sheet1
Combined Proteins Found in Control NIH/3T3 Cells			Combined Proteins Found in MCA/TPA F1			Combined Proteins Found in MCA/TPA F2			Combined Proteins Found in MCA/TPA F3			Combined Proteins Found in ExC/TPA F1			Combined Proteins Found in ExC/TPA F2			Combined Proteins Found in ExC/TPA F3
Proteins identified in all three biological replicates of untreated NIH/3T3 control cells.			Proteins identified in all three biological replicates of an independently transformed focus (F1) after MCA/TPA treatment.			Proteins identified in all three biological replicates of an independently transformed focus (F2) after MCA/TPA treatment.			Proteins identified in all three biological replicates of an independently transformed focus (F3) after MCA/TPA treatment.			Proteins identified in all three biological replicates of an independently transformed focus (F1) after Capan-2 exosome (ExC)/TPA treatment.			Proteins identified in all three biological replicates of an independently transformed focus (F2) after Capan-2 exosome (ExC)/TPA treatment.			Proteins identified in all three biological replicates of an independently transformed focus (F3) after Capan-2 exosome (ExC)/TPA treatment.
Uniprot Accession	Protein Description		Uniprot Accession	Protein Description		Uniprot Accession	Protein Description		Uniprot Accession	Protein Description		Uniprot Accession	Protein Description		Uniprot Accession	Protein Description		Uniprot Accession	Protein Description
P63038-1	60 kDa heat shock protein, mitochondrial [OS=Mus musculus]		P48024	eukaryotic translation initiation factor 1 [OS=Mus musculus]		P48024	eukaryotic translation initiation factor 1 [OS=Mus musculus]		P48024	eukaryotic translation initiation factor 1 [OS=Mus musculus]		P63038-1	60 kDa heat shock protein, mitochondrial [OS=Mus musculus]		P63038-1	60 kDa heat shock protein, mitochondrial [OS=Mus musculus]		P63038-1	60 kDa heat shock protein, mitochondrial [OS=Mus musculus]
P06151	L-lactate dehydrogenase A chain [OS=Mus musculus]		Q9D0D4	Probable dimethyladenosine transferase [OS=Mus musculus]		Q9D0D4	Probable dimethyladenosine transferase [OS=Mus musculus]		Q9D0D4	Probable dimethyladenosine transferase [OS=Mus musculus]		P06151	L-lactate dehydrogenase A chain [OS=Mus musculus]		P06151	L-lactate dehydrogenase A chain [OS=Mus musculus]		P06151	L-lactate dehydrogenase A chain [OS=Mus musculus]
P11499	Heat shock protein HSP 90-beta [OS=Mus musculus]		Q9D0I8	mRNA turnover protein 4 homolog [OS=Mus musculus]		Q9D0I8	mRNA turnover protein 4 homolog [OS=Mus musculus]		Q9D0I8	mRNA turnover protein 4 homolog [OS=Mus musculus]		P11499	Heat shock protein HSP 90-beta [OS=Mus musculus]		P11499	Heat shock protein HSP 90-beta [OS=Mus musculus]		P11499	Heat shock protein HSP 90-beta [OS=Mus musculus]
P16858	glyceraldehyde-3-phosphate dehydrogenase [OS=Mus musculus]		Q9Z2D8-1	methyl-CpG-binding domain protein 3 [OS=Mus musculus]		Q9Z2D8-1	methyl-CpG-binding domain protein 3 [OS=Mus musculus]		Q9Z2D8-1	methyl-CpG-binding domain protein 3 [OS=Mus musculus]		P16858	glyceraldehyde-3-phosphate dehydrogenase [OS=Mus musculus]		P16858	glyceraldehyde-3-phosphate dehydrogenase [OS=Mus musculus]		P16858	glyceraldehyde-3-phosphate dehydrogenase [OS=Mus musculus]
P58252	Elongation factor 2 [OS=Mus musculus]		Q60737	Casein kinase II subunit alpha [OS=Mus musculus]		Q60737	Casein kinase II subunit alpha [OS=Mus musculus]		Q60737	Casein kinase II subunit alpha [OS=Mus musculus]		P58252	Elongation factor 2 [OS=Mus musculus]		P58252	Elongation factor 2 [OS=Mus musculus]		P58252	Elongation factor 2 [OS=Mus musculus]
P80314	T-complex protein 1 subunit beta [OS=Mus musculus]		O88796	ribonuclease P protein subunit p30 [OS=Mus musculus]		O88796	ribonuclease P protein subunit p30 [OS=Mus musculus]		O88796	ribonuclease P protein subunit p30 [OS=Mus musculus]		P80314	T-complex protein 1 subunit beta [OS=Mus musculus]		P80314	T-complex protein 1 subunit beta [OS=Mus musculus]		P80314	T-complex protein 1 subunit beta [OS=Mus musculus]
P99024	tubulin beta-5 chain [OS=Mus musculus]		Q91UZ5	inositol monophosphatase 2 [OS=Mus musculus]		Q91UZ5	inositol monophosphatase 2 [OS=Mus musculus]		Q91UZ5	inositol monophosphatase 2 [OS=Mus musculus]		P99024	tubulin beta-5 chain [OS=Mus musculus]		P99024	tubulin beta-5 chain [OS=Mus musculus]		P99024	tubulin beta-5 chain [OS=Mus musculus]
Q9DBJ1	Phosphoglycerate mutase 1 [OS=Mus musculus]		Q91V12-1	cytosolic acyl coenzyme A thioester hydrolase [OS=Mus musculus]		Q91V12-1	cytosolic acyl coenzyme A thioester hydrolase [OS=Mus musculus]		Q91V12-1	cytosolic acyl coenzyme A thioester hydrolase [OS=Mus musculus]		Q9DBJ1	Phosphoglycerate mutase 1 [OS=Mus musculus]		Q9DBJ1	Phosphoglycerate mutase 1 [OS=Mus musculus]		Q9DBJ1	Phosphoglycerate mutase 1 [OS=Mus musculus]
P60710	Actin, cytoplasmic 1 [OS=Mus musculus]		Q66JS6	Eukaryotic translation initiation factor 3 subunit J-B [OS=Mus musculus]		Q66JS6	Eukaryotic translation initiation factor 3 subunit J-B [OS=Mus musculus]		Q66JS6	Eukaryotic translation initiation factor 3 subunit J-B [OS=Mus musculus]		P60710	Actin, cytoplasmic 1 [OS=Mus musculus]		P60710	Actin, cytoplasmic 1 [OS=Mus musculus]		P60710	Actin, cytoplasmic 1 [OS=Mus musculus]
P20152	Vimentin [OS=Mus musculus]		P35550	rRNA 2'-O-methyltransferase fibrillarin [OS=Mus musculus]		P35550	rRNA 2'-O-methyltransferase fibrillarin [OS=Mus musculus]		P35550	rRNA 2'-O-methyltransferase fibrillarin [OS=Mus musculus]		P20152	Vimentin [OS=Mus musculus]		P20152	Vimentin [OS=Mus musculus]		P20152	Vimentin [OS=Mus musculus]
Q9CQ65	S-methyl-5'-thioadenosine phosphorylase [OS=Mus musculus]		Q9Z120	tRNA (guanine-N(7)-)-methyltransferase [OS=Mus musculus]		Q9Z120	tRNA (guanine-N(7)-)-methyltransferase [OS=Mus musculus]		Q9Z120	tRNA (guanine-N(7)-)-methyltransferase [OS=Mus musculus]		Q9CQ65	S-methyl-5'-thioadenosine phosphorylase [OS=Mus musculus]		Q9CQ65	S-methyl-5'-thioadenosine phosphorylase [OS=Mus musculus]		Q9CQ65	S-methyl-5'-thioadenosine phosphorylase [OS=Mus musculus]
P56480	ATP synthase subunit beta, mitochondrial [OS=Mus musculus]		Q9D902	General transcription factor IIE subunit 2 [OS=Mus musculus]		Q9D902	General transcription factor IIE subunit 2 [OS=Mus musculus]		Q9D902	General transcription factor IIE subunit 2 [OS=Mus musculus]		P56480	ATP synthase subunit beta, mitochondrial [OS=Mus musculus]		P56480	ATP synthase subunit beta, mitochondrial [OS=Mus musculus]		P56480	ATP synthase subunit beta, mitochondrial [OS=Mus musculus]
P10126	Elongation factor 1-alpha 1 [OS=Mus musculus]		Q3UHX2	28 kDa heat- and acid-stable phosphoprotein [OS=Mus musculus]		Q3UHX2	28 kDa heat- and acid-stable phosphoprotein [OS=Mus musculus]		Q3UHX2	28 kDa heat- and acid-stable phosphoprotein [OS=Mus musculus]		P10126	Elongation factor 1-alpha 1 [OS=Mus musculus]		P10126	Elongation factor 1-alpha 1 [OS=Mus musculus]		P10126	Elongation factor 1-alpha 1 [OS=Mus musculus]
P48678-1	Prelamin-A/C [OS=Mus musculus]		Q8K3C3	Protein LZIC [OS=Mus musculus]		Q8K3C3	Protein LZIC [OS=Mus musculus]		Q8K3C3	Protein LZIC [OS=Mus musculus]		P48678-1	Prelamin-A/C [OS=Mus musculus]		P48678-1	Prelamin-A/C [OS=Mus musculus]		P48678-1	Prelamin-A/C [OS=Mus musculus]
P10107	annexin A1 [OS=Mus musculus]		Q9JJ80	Ribosome production factor 2 homolog [OS=Mus musculus]		Q9JJ80	Ribosome production factor 2 homolog [OS=Mus musculus]		Q9JJ80	Ribosome production factor 2 homolog [OS=Mus musculus]		P10107	annexin A1 [OS=Mus musculus]		P10107	annexin A1 [OS=Mus musculus]		P10107	annexin A1 [OS=Mus musculus]
P49312-1	Heterogeneous nuclear ribonucleoprotein A1 [OS=Mus musculus]		Q9WUR9	Adenylate kinase 4, mitochondrial [OS=Mus musculus]		Q9WUR9	Adenylate kinase 4, mitochondrial [OS=Mus musculus]		Q9WUR9	Adenylate kinase 4, mitochondrial [OS=Mus musculus]		P49312-1	Heterogeneous nuclear ribonucleoprotein A1 [OS=Mus musculus]		P49312-1	Heterogeneous nuclear ribonucleoprotein A1 [OS=Mus musculus]		P49312-1	Heterogeneous nuclear ribonucleoprotein A1 [OS=Mus musculus]
P09411	phosphoglycerate kinase 1 [OS=Mus musculus]		Q9D8M4	60S ribosomal protein L7-like 1 [OS=Mus musculus]		Q9D8M4	60S ribosomal protein L7-like 1 [OS=Mus musculus]		Q9D8M4	60S ribosomal protein L7-like 1 [OS=Mus musculus]		P09411	phosphoglycerate kinase 1 [OS=Mus musculus]		P09411	phosphoglycerate kinase 1 [OS=Mus musculus]		P09411	phosphoglycerate kinase 1 [OS=Mus musculus]
P17182	alpha-enolase [OS=Mus musculus]		Q9CR58	Kidney mitochondrial carrier protein 1 [OS=Mus musculus]		Q9CR58	Kidney mitochondrial carrier protein 1 [OS=Mus musculus]		Q9CR58	Kidney mitochondrial carrier protein 1 [OS=Mus musculus]		P17182	alpha-enolase [OS=Mus musculus]		P17182	alpha-enolase [OS=Mus musculus]		P17182	alpha-enolase [OS=Mus musculus]
P48036	annexin A5 [OS=Mus musculus]		P13011	Acyl-CoA desaturase 2 [OS=Mus musculus]		P13011	Acyl-CoA desaturase 2 [OS=Mus musculus]		P13011	Acyl-CoA desaturase 2 [OS=Mus musculus]		P48036	annexin A5 [OS=Mus musculus]		P48036	annexin A5 [OS=Mus musculus]		P48036	annexin A5 [OS=Mus musculus]
Q9DCN2	NADH-cytochrome b5 reductase 3 [OS=Mus musculus]		Q8K2H2	OTU domain-containing protein 6B [OS=Mus musculus]		Q8K2H2	OTU domain-containing protein 6B [OS=Mus musculus]		Q8K2H2	OTU domain-containing protein 6B [OS=Mus musculus]		Q9DCN2	NADH-cytochrome b5 reductase 3 [OS=Mus musculus]		Q9DCN2	NADH-cytochrome b5 reductase 3 [OS=Mus musculus]		Q9DCN2	NADH-cytochrome b5 reductase 3 [OS=Mus musculus]
P62259	14-3-3 protein epsilon [OS=Mus musculus]		Q9JLR9	HIG1 domain family member 1A, mitochondrial [OS=Mus musculus]		Q9JLR9	HIG1 domain family member 1A, mitochondrial [OS=Mus musculus]		Q9JLR9	HIG1 domain family member 1A, mitochondrial [OS=Mus musculus]		P62259	14-3-3 protein epsilon [OS=Mus musculus]		P62259	14-3-3 protein epsilon [OS=Mus musculus]		P62259	14-3-3 protein epsilon [OS=Mus musculus]
P63017	Heat shock cognate 71 kDa protein [OS=Mus musculus]		Q9DCC8	Mitochondrial import receptor subunit TOM20 homolog [OS=Mus musculus]		Q9DCC8	Mitochondrial import receptor subunit TOM20 homolog [OS=Mus musculus]		Q9DCC8	Mitochondrial import receptor subunit TOM20 homolog [OS=Mus musculus]		P63017	Heat shock cognate 71 kDa protein [OS=Mus musculus]		P63017	Heat shock cognate 71 kDa protein [OS=Mus musculus]		P63017	Heat shock cognate 71 kDa protein [OS=Mus musculus]
P63242	Eukaryotic translation initiation factor 5A-1 [OS=Mus musculus]		Q06185	ATP synthase subunit e, mitochondrial [OS=Mus musculus]		Q06185	ATP synthase subunit e, mitochondrial [OS=Mus musculus]		Q06185	ATP synthase subunit e, mitochondrial [OS=Mus musculus]		P63242	Eukaryotic translation initiation factor 5A-1 [OS=Mus musculus]		P63242	Eukaryotic translation initiation factor 5A-1 [OS=Mus musculus]		P63242	Eukaryotic translation initiation factor 5A-1 [OS=Mus musculus]
P68369	tubulin alpha-1A chain [OS=Mus musculus]		P50637	translocator protein [OS=Mus musculus]		P50637	translocator protein [OS=Mus musculus]		P50637	translocator protein [OS=Mus musculus]		P68369	tubulin alpha-1A chain [OS=Mus musculus]		P68369	tubulin alpha-1A chain [OS=Mus musculus]		P68369	tubulin alpha-1A chain [OS=Mus musculus]
P07356	Annexin A2 [OS=Mus musculus]		P58064	28S ribosomal protein S6, mitochondrial [OS=Mus musculus]		P58064	28S ribosomal protein S6, mitochondrial [OS=Mus musculus]		P58064	28S ribosomal protein S6, mitochondrial [OS=Mus musculus]		P07356	Annexin A2 [OS=Mus musculus]		P07356	Annexin A2 [OS=Mus musculus]		P07356	Annexin A2 [OS=Mus musculus]
P35700	peroxiredoxin-1 [OS=Mus musculus]		Q505D7	optic atrophy 3 protein homolog [OS=Mus musculus]		Q505D7	optic atrophy 3 protein homolog [OS=Mus musculus]		Q505D7	optic atrophy 3 protein homolog [OS=Mus musculus]		P35700	peroxiredoxin-1 [OS=Mus musculus]		P35700	peroxiredoxin-1 [OS=Mus musculus]		P35700	peroxiredoxin-1 [OS=Mus musculus]
P52480	Pyruvate kinase PKM [OS=Mus musculus]		Q922F4	Tubulin beta-6 chain [OS=Mus musculus]		Q922F4	Tubulin beta-6 chain [OS=Mus musculus]		Q922F4	Tubulin beta-6 chain [OS=Mus musculus]		P52480	Pyruvate kinase PKM [OS=Mus musculus]		P52480	Pyruvate kinase PKM [OS=Mus musculus]		P52480	Pyruvate kinase PKM [OS=Mus musculus]
P05064	fructose-bisphosphate aldolase A [OS=Mus musculus]		Q8VHX6-1	Filamin-C [OS=Mus musculus]		Q8VHX6-1	Filamin-C [OS=Mus musculus]		Q8VHX6-1	Filamin-C [OS=Mus musculus]		P05064	fructose-bisphosphate aldolase A [OS=Mus musculus]		P05064	fructose-bisphosphate aldolase A [OS=Mus musculus]		P05064	fructose-bisphosphate aldolase A [OS=Mus musculus]
O35639	annexin A3 [OS=Mus musculus]		O54724	caveolae-associated protein 1 [OS=Mus musculus]		O54724	caveolae-associated protein 1 [OS=Mus musculus]		O54724	caveolae-associated protein 1 [OS=Mus musculus]		O35639	annexin A3 [OS=Mus musculus]		O35639	annexin A3 [OS=Mus musculus]		O35639	annexin A3 [OS=Mus musculus]
Q05816	Fatty acid-binding protein, epidermal [OS=Mus musculus]		P24547	inosine-5'-monophosphate dehydrogenase 2 [OS=Mus musculus]		P24547	inosine-5'-monophosphate dehydrogenase 2 [OS=Mus musculus]		P24547	inosine-5'-monophosphate dehydrogenase 2 [OS=Mus musculus]		Q05816	Fatty acid-binding protein, epidermal [OS=Mus musculus]		Q05816	Fatty acid-binding protein, epidermal [OS=Mus musculus]		Q05816	Fatty acid-binding protein, epidermal [OS=Mus musculus]
P63101	14-3-3 protein zeta/delta [OS=Mus musculus]		Q9CPY7-1	cytosol aminopeptidase [OS=Mus musculus]		Q9CPY7-1	cytosol aminopeptidase [OS=Mus musculus]		Q9CPY7-1	cytosol aminopeptidase [OS=Mus musculus]		P63101	14-3-3 protein zeta/delta [OS=Mus musculus]		P63101	14-3-3 protein zeta/delta [OS=Mus musculus]		P63101	14-3-3 protein zeta/delta [OS=Mus musculus]
Q9DB05	alpha-soluble nsf attachment protein [OS=Mus musculus]		P19536	Cytochrome c oxidase subunit 5B, mitochondrial [OS=Mus musculus]		P19536	Cytochrome c oxidase subunit 5B, mitochondrial [OS=Mus musculus]		P19536	Cytochrome c oxidase subunit 5B, mitochondrial [OS=Mus musculus]		Q9DB05	alpha-soluble nsf attachment protein [OS=Mus musculus]		Q9DB05	alpha-soluble nsf attachment protein [OS=Mus musculus]		Q9DB05	alpha-soluble nsf attachment protein [OS=Mus musculus]
P19324	Serpin H1 [OS=Mus musculus]		P43024	Cytochrome c oxidase subunit 6A1, mitochondrial [OS=Mus musculus]		P43024	Cytochrome c oxidase subunit 6A1, mitochondrial [OS=Mus musculus]		P43024	Cytochrome c oxidase subunit 6A1, mitochondrial [OS=Mus musculus]		P19324	Serpin H1 [OS=Mus musculus]		P19324	Serpin H1 [OS=Mus musculus]		P19324	Serpin H1 [OS=Mus musculus]
P18760	Cofilin-1 [OS=Mus musculus]		Q8BFR4	N-acetylglucosamine-6-sulfatase [OS=Mus musculus]		Q8BFR4	N-acetylglucosamine-6-sulfatase [OS=Mus musculus]		Q8BFR4	N-acetylglucosamine-6-sulfatase [OS=Mus musculus]		P18760	Cofilin-1 [OS=Mus musculus]		P18760	Cofilin-1 [OS=Mus musculus]		P18760	Cofilin-1 [OS=Mus musculus]
P17751	Triosephosphate isomerase [OS=Mus musculus]		P04184	Thymidine kinase, cytosolic [OS=Mus musculus]		P04184	Thymidine kinase, cytosolic [OS=Mus musculus]		P04184	Thymidine kinase, cytosolic [OS=Mus musculus]		P17751	Triosephosphate isomerase [OS=Mus musculus]		P17751	Triosephosphate isomerase [OS=Mus musculus]		P17751	Triosephosphate isomerase [OS=Mus musculus]
P60335	Poly(RC)-binding protein 1 [OS=Mus musculus]		P07901	Heat shock protein HSP 90-alpha [OS=Mus musculus]		P07901	Heat shock protein HSP 90-alpha [OS=Mus musculus]		P07901	Heat shock protein HSP 90-alpha [OS=Mus musculus]		P60335	Poly(RC)-binding protein 1 [OS=Mus musculus]		P60335	Poly(RC)-binding protein 1 [OS=Mus musculus]		P60335	Poly(RC)-binding protein 1 [OS=Mus musculus]
P62737	Actin, aortic smooth muscle [OS=Mus musculus]		Q8BTM8	Filamin-A [OS=Mus musculus]		Q8BTM8	Filamin-A [OS=Mus musculus]		Q8BTM8	Filamin-A [OS=Mus musculus]		P62737	Actin, aortic smooth muscle [OS=Mus musculus]		P62737	Actin, aortic smooth muscle [OS=Mus musculus]		P62737	Actin, aortic smooth muscle [OS=Mus musculus]
Q61335	B-cell receptor-associated protein 31 [OS=Mus musculus]		P08113	Endoplasmin [OS=Mus musculus]		P08113	Endoplasmin [OS=Mus musculus]		P08113	Endoplasmin [OS=Mus musculus]		Q61335	B-cell receptor-associated protein 31 [OS=Mus musculus]		Q61335	B-cell receptor-associated protein 31 [OS=Mus musculus]		Q61335	B-cell receptor-associated protein 31 [OS=Mus musculus]
Q8VEM8	Phosphate carrier protein, mitochondrial [OS=Mus musculus]		P11983	T-complex protein 1 subunit alpha [OS=Mus musculus]		P11983	T-complex protein 1 subunit alpha [OS=Mus musculus]		P11983	T-complex protein 1 subunit alpha [OS=Mus musculus]		Q8VEM8	Phosphate carrier protein, mitochondrial [OS=Mus musculus]		Q8VEM8	Phosphate carrier protein, mitochondrial [OS=Mus musculus]		Q8VEM8	Phosphate carrier protein, mitochondrial [OS=Mus musculus]
P51881	ADP/ATP translocase 2 [OS=Mus musculus]		P57780	Alpha-actinin-4 [OS=Mus musculus]		P57780	Alpha-actinin-4 [OS=Mus musculus]		P57780	Alpha-actinin-4 [OS=Mus musculus]		P51881	ADP/ATP translocase 2 [OS=Mus musculus]		P51881	ADP/ATP translocase 2 [OS=Mus musculus]		P51881	ADP/ATP translocase 2 [OS=Mus musculus]
O88456	Calpain small subunit 1 [OS=Mus musculus]		Q01853	Transitional endoplasmic reticulum ATPase [OS=Mus musculus]		Q01853	Transitional endoplasmic reticulum ATPase [OS=Mus musculus]		Q01853	Transitional endoplasmic reticulum ATPase [OS=Mus musculus]		O88456	Calpain small subunit 1 [OS=Mus musculus]		O88456	Calpain small subunit 1 [OS=Mus musculus]		O88456	Calpain small subunit 1 [OS=Mus musculus]
P68040	Receptor of activated protein C kinase 1 [OS=Mus musculus]		P80318	T-complex protein 1 subunit gamma [OS=Mus musculus]		P80318	T-complex protein 1 subunit gamma [OS=Mus musculus]		P80318	T-complex protein 1 subunit gamma [OS=Mus musculus]		P68040	Receptor of activated protein C kinase 1 [OS=Mus musculus]		P68040	Receptor of activated protein C kinase 1 [OS=Mus musculus]		P68040	Receptor of activated protein C kinase 1 [OS=Mus musculus]
P63158	High mobility group protein B1 [OS=Mus musculus]		P26041	Moesin [OS=Mus musculus]		P26041	Moesin [OS=Mus musculus]		P26041	Moesin [OS=Mus musculus]		P63158	High mobility group protein B1 [OS=Mus musculus]		P63158	High mobility group protein B1 [OS=Mus musculus]		P63158	High mobility group protein B1 [OS=Mus musculus]
P80315	T-complex protein 1 subunit delta [OS=Mus musculus]		P17225	Polypyrimidine tract-binding protein 1 [OS=Mus musculus]		P17225	Polypyrimidine tract-binding protein 1 [OS=Mus musculus]		P17225	Polypyrimidine tract-binding protein 1 [OS=Mus musculus]		P80315	T-complex protein 1 subunit delta [OS=Mus musculus]		P80315	T-complex protein 1 subunit delta [OS=Mus musculus]		P80315	T-complex protein 1 subunit delta [OS=Mus musculus]
O09061	proteasome subunit beta type-1 [OS=Mus musculus]		P80316	T-complex protein 1 subunit epsilon [OS=Mus musculus]		P80316	T-complex protein 1 subunit epsilon [OS=Mus musculus]		P80316	T-complex protein 1 subunit epsilon [OS=Mus musculus]		O09061	proteasome subunit beta type-1 [OS=Mus musculus]		O09061	proteasome subunit beta type-1 [OS=Mus musculus]		O09061	proteasome subunit beta type-1 [OS=Mus musculus]
Q61937	Nucleophosmin [OS=Mus musculus]		Q9D1K7	UPF0687 protein C20orf27 homolog [OS=Mus musculus]		Q9D1K7	UPF0687 protein C20orf27 homolog [OS=Mus musculus]		Q9D1K7	UPF0687 protein C20orf27 homolog [OS=Mus musculus]		Q61937	Nucleophosmin [OS=Mus musculus]		Q61937	Nucleophosmin [OS=Mus musculus]		Q61937	Nucleophosmin [OS=Mus musculus]
Q03265	ATP synthase subunit alpha, mitochondrial [OS=Mus musculus]		P19096	Fatty acid synthase [OS=Mus musculus]		P19096	Fatty acid synthase [OS=Mus musculus]		P19096	Fatty acid synthase [OS=Mus musculus]		Q03265	ATP synthase subunit alpha, mitochondrial [OS=Mus musculus]		Q03265	ATP synthase subunit alpha, mitochondrial [OS=Mus musculus]		Q03265	ATP synthase subunit alpha, mitochondrial [OS=Mus musculus]
Q920E5	Farnesyl pyrophosphate synthase [OS=Mus musculus]		Q8BWM0	Prostaglandin E synthase 2 [OS=Mus musculus]		Q8BWM0	Prostaglandin E synthase 2 [OS=Mus musculus]		Q8BWM0	Prostaglandin E synthase 2 [OS=Mus musculus]		Q920E5	Farnesyl pyrophosphate synthase [OS=Mus musculus]		Q920E5	Farnesyl pyrophosphate synthase [OS=Mus musculus]		Q920E5	Farnesyl pyrophosphate synthase [OS=Mus musculus]
P68510	14-3-3 protein eta [OS=Mus musculus]		Q9CY97-1	RNA polymerase II subunit A C-terminal domain phosphatase SSU72 [OS=Mus musculus]		Q9CY97-1	RNA polymerase II subunit A C-terminal domain phosphatase SSU72 [OS=Mus musculus]		Q9CY97-1	RNA polymerase II subunit A C-terminal domain phosphatase SSU72 [OS=Mus musculus]		P68510	14-3-3 protein eta [OS=Mus musculus]		P68510	14-3-3 protein eta [OS=Mus musculus]		P68510	14-3-3 protein eta [OS=Mus musculus]
Q02053	Ubiquitin-like modifier-activating enzyme 1 [OS=Mus musculus]		Q91V64	Isochorismatase domain-containing protein 1 [OS=Mus musculus]		Q91V64	Isochorismatase domain-containing protein 1 [OS=Mus musculus]		Q91V64	Isochorismatase domain-containing protein 1 [OS=Mus musculus]		Q02053	Ubiquitin-like modifier-activating enzyme 1 [OS=Mus musculus]		Q02053	Ubiquitin-like modifier-activating enzyme 1 [OS=Mus musculus]		Q02053	Ubiquitin-like modifier-activating enzyme 1 [OS=Mus musculus]
Q9R1P4	Proteasome subunit alpha type-1 [OS=Mus musculus]		Q9CQY6	Ubiquinol-cytochrome-c reductase complex assembly factor 2 [OS=Mus musculus]		Q9CQY6	Ubiquinol-cytochrome-c reductase complex assembly factor 2 [OS=Mus musculus]		Q9CQY6	Ubiquinol-cytochrome-c reductase complex assembly factor 2 [OS=Mus musculus]		Q9R1P4	Proteasome subunit alpha type-1 [OS=Mus musculus]		Q9R1P4	Proteasome subunit alpha type-1 [OS=Mus musculus]		Q9R1P4	Proteasome subunit alpha type-1 [OS=Mus musculus]
Q9R1J0	sterol-4-alpha-carboxylate 3-dehydrogenase, decarboxylating [OS=Mus musculus]		P62309	Small nuclear ribonucleoprotein G [OS=Mus musculus]		P62309	Small nuclear ribonucleoprotein G [OS=Mus musculus]		P62309	Small nuclear ribonucleoprotein G [OS=Mus musculus]		Q9R1J0	sterol-4-alpha-carboxylate 3-dehydrogenase, decarboxylating [OS=Mus musculus]		Q9R1J0	sterol-4-alpha-carboxylate 3-dehydrogenase, decarboxylating [OS=Mus musculus]		Q9R1J0	sterol-4-alpha-carboxylate 3-dehydrogenase, decarboxylating [OS=Mus musculus]
Q00915	Retinol-binding protein 1 [OS=Mus musculus]		Q9CQJ8	NADH dehydrogenase [ubiquinone] 1 beta subcomplex subunit 9 [OS=Mus musculus]		Q9CQJ8	NADH dehydrogenase [ubiquinone] 1 beta subcomplex subunit 9 [OS=Mus musculus]		Q9CQJ8	NADH dehydrogenase [ubiquinone] 1 beta subcomplex subunit 9 [OS=Mus musculus]		Q00915	Retinol-binding protein 1 [OS=Mus musculus]		Q00915	Retinol-binding protein 1 [OS=Mus musculus]		Q00915	Retinol-binding protein 1 [OS=Mus musculus]
Q8CAY6	Acetyl-CoA acetyltransferase, cytosolic [OS=Mus musculus]		Q9CQY5	Magnesium transporter protein 1 [OS=Mus musculus]		Q9CQY5	Magnesium transporter protein 1 [OS=Mus musculus]		Q9CQY5	Magnesium transporter protein 1 [OS=Mus musculus]		Q8CAY6	Acetyl-CoA acetyltransferase, cytosolic [OS=Mus musculus]		Q8CAY6	Acetyl-CoA acetyltransferase, cytosolic [OS=Mus musculus]		Q8CAY6	Acetyl-CoA acetyltransferase, cytosolic [OS=Mus musculus]
Q9CQV8-1	14-3-3 protein beta/alpha [OS=Mus musculus]		Q9ERY9	probable ergosterol biosynthetic protein 28 [OS=Mus musculus]		Q9ERY9	probable ergosterol biosynthetic protein 28 [OS=Mus musculus]		Q9ERY9	probable ergosterol biosynthetic protein 28 [OS=Mus musculus]		Q9CQV8-1	14-3-3 protein beta/alpha [OS=Mus musculus]		Q9CQV8-1	14-3-3 protein beta/alpha [OS=Mus musculus]		Q9CQV8-1	14-3-3 protein beta/alpha [OS=Mus musculus]
P11440	Cyclin-dependent kinase 1 [OS=Mus musculus]		Q9CQ54	NADH dehydrogenase [ubiquinone] 1 subunit C2 [OS=Mus musculus]		Q9CQ54	NADH dehydrogenase [ubiquinone] 1 subunit C2 [OS=Mus musculus]		Q9CQ54	NADH dehydrogenase [ubiquinone] 1 subunit C2 [OS=Mus musculus]		P11440	Cyclin-dependent kinase 1 [OS=Mus musculus]		P11440	Cyclin-dependent kinase 1 [OS=Mus musculus]		P11440	Cyclin-dependent kinase 1 [OS=Mus musculus]
Q9D8N0	elongation factor 1-gamma [OS=Mus musculus]		Q9CQ89	Protein CutA [OS=Mus musculus]		Q9CQ89	Protein CutA [OS=Mus musculus]		Q9CQ89	Protein CutA [OS=Mus musculus]		Q9D8N0	elongation factor 1-gamma [OS=Mus musculus]		Q9D8N0	elongation factor 1-gamma [OS=Mus musculus]		Q9D8N0	elongation factor 1-gamma [OS=Mus musculus]
P84078	ADP-ribosylation factor 1 [OS=Mus musculus]		Q8CCS6	polyadenylate-binding protein 2 [OS=Mus musculus]		Q8CCS6	polyadenylate-binding protein 2 [OS=Mus musculus]		Q8CCS6	polyadenylate-binding protein 2 [OS=Mus musculus]		P84078	ADP-ribosylation factor 1 [OS=Mus musculus]		P84078	ADP-ribosylation factor 1 [OS=Mus musculus]		P84078	ADP-ribosylation factor 1 [OS=Mus musculus]
P16045	Galectin-1 [OS=Mus musculus]		Q9EPV8	ubiquitin-like protein 5 [OS=Mus musculus]		Q9EPV8	ubiquitin-like protein 5 [OS=Mus musculus]		Q9EPV8	ubiquitin-like protein 5 [OS=Mus musculus]		P16045	Galectin-1 [OS=Mus musculus]		P16045	Galectin-1 [OS=Mus musculus]		P16045	Galectin-1 [OS=Mus musculus]
P20029	78 kDa glucose-regulated protein [OS=Mus musculus]		Q91YY4	ATP synthase mitochondrial F1 complex assembly factor 2 [OS=Mus musculus]		Q91YY4	ATP synthase mitochondrial F1 complex assembly factor 2 [OS=Mus musculus]		Q91YY4	ATP synthase mitochondrial F1 complex assembly factor 2 [OS=Mus musculus]		P20029	78 kDa glucose-regulated protein [OS=Mus musculus]		P20029	78 kDa glucose-regulated protein [OS=Mus musculus]		P20029	78 kDa glucose-regulated protein [OS=Mus musculus]
Q6IRU2	Tropomyosin alpha-4 chain [OS=Mus musculus]		Q02013	aquaporin-1 [OS=Mus musculus]		Q02013	aquaporin-1 [OS=Mus musculus]		Q02013	aquaporin-1 [OS=Mus musculus]		Q6IRU2	Tropomyosin alpha-4 chain [OS=Mus musculus]		Q6IRU2	Tropomyosin alpha-4 chain [OS=Mus musculus]		Q6IRU2	Tropomyosin alpha-4 chain [OS=Mus musculus]
Q61598	Rab GDP dissociation inhibitor beta [OS=Mus musculus]		Q9CQI9	Mediator of RNA polymerase II transcription subunit 30 [OS=Mus musculus]		Q9CQI9	Mediator of RNA polymerase II transcription subunit 30 [OS=Mus musculus]		Q9CQI9	Mediator of RNA polymerase II transcription subunit 30 [OS=Mus musculus]		Q61598	Rab GDP dissociation inhibitor beta [OS=Mus musculus]		Q61598	Rab GDP dissociation inhibitor beta [OS=Mus musculus]		Q61598	Rab GDP dissociation inhibitor beta [OS=Mus musculus]
P23492	purine nucleoside phosphorylase [OS=Mus musculus]		Q8BKC5-1	Importin-5 [OS=Mus musculus]		Q8BKC5-1	Importin-5 [OS=Mus musculus]		Q8BKC5-1	Importin-5 [OS=Mus musculus]		P23492	purine nucleoside phosphorylase [OS=Mus musculus]		P23492	purine nucleoside phosphorylase [OS=Mus musculus]		P23492	purine nucleoside phosphorylase [OS=Mus musculus]
P47962	60S ribosomal protein L5 [OS=Mus musculus]		P42932	T-complex protein 1 subunit theta [OS=Mus musculus]		P42932	T-complex protein 1 subunit theta [OS=Mus musculus]		P42932	T-complex protein 1 subunit theta [OS=Mus musculus]		P47962	60S ribosomal protein L5 [OS=Mus musculus]		P47962	60S ribosomal protein L5 [OS=Mus musculus]		P47962	60S ribosomal protein L5 [OS=Mus musculus]
P40124	adenylyl cyclase-associated protein 1 [OS=Mus musculus]		Q9D0I9	arginine--tRNA ligase, cytoplasmic [OS=Mus musculus]		Q9D0I9	arginine--tRNA ligase, cytoplasmic [OS=Mus musculus]		Q9D0I9	arginine--tRNA ligase, cytoplasmic [OS=Mus musculus]		P40124	adenylyl cyclase-associated protein 1 [OS=Mus musculus]		P40124	adenylyl cyclase-associated protein 1 [OS=Mus musculus]		P40124	adenylyl cyclase-associated protein 1 [OS=Mus musculus]
P97429	annexin A4 [OS=Mus musculus]		Q76MZ3	serine/threonine-protein phosphatase 2A 65 kDa regulatory subunit A alpha isoform [OS=Mus musculus]		Q76MZ3	serine/threonine-protein phosphatase 2A 65 kDa regulatory subunit A alpha isoform [OS=Mus musculus]		Q76MZ3	serine/threonine-protein phosphatase 2A 65 kDa regulatory subunit A alpha isoform [OS=Mus musculus]		P97429	annexin A4 [OS=Mus musculus]		P97429	annexin A4 [OS=Mus musculus]		P97429	annexin A4 [OS=Mus musculus]
Q9R0P3	S-formylglutathione hydrolase [OS=Mus musculus]		Q61656	probable ATP-dependent RNA helicase DDX5 [OS=Mus musculus]		Q61656	probable ATP-dependent RNA helicase DDX5 [OS=Mus musculus]		Q61656	probable ATP-dependent RNA helicase DDX5 [OS=Mus musculus]		Q9R0P3	S-formylglutathione hydrolase [OS=Mus musculus]		Q9R0P3	S-formylglutathione hydrolase [OS=Mus musculus]		Q9R0P3	S-formylglutathione hydrolase [OS=Mus musculus]
P68254-1	14-3-3 protein theta [OS=Mus musculus]		Q80X90	Filamin-B [OS=Mus musculus]		Q80X90	Filamin-B [OS=Mus musculus]		Q80X90	Filamin-B [OS=Mus musculus]		P68254-1	14-3-3 protein theta [OS=Mus musculus]		P68254-1	14-3-3 protein theta [OS=Mus musculus]		P68254-1	14-3-3 protein theta [OS=Mus musculus]
P48962	ADP/ATP translocase 1 [OS=Mus musculus]		Q9CQV5	28S ribosomal protein S24, mitochondrial [OS=Mus musculus]		Q9CQV5	28S ribosomal protein S24, mitochondrial [OS=Mus musculus]		Q9CQV5	28S ribosomal protein S24, mitochondrial [OS=Mus musculus]		P48962	ADP/ATP translocase 1 [OS=Mus musculus]		P48962	ADP/ATP translocase 1 [OS=Mus musculus]		P48962	ADP/ATP translocase 1 [OS=Mus musculus]
P97351	40S ribosomal protein S3a [OS=Mus musculus]		P01887	Beta-2-microglobulin [OS=Mus musculus]		P01887	Beta-2-microglobulin [OS=Mus musculus]		P01887	Beta-2-microglobulin [OS=Mus musculus]		P97351	40S ribosomal protein S3a [OS=Mus musculus]		P97351	40S ribosomal protein S3a [OS=Mus musculus]		P97351	40S ribosomal protein S3a [OS=Mus musculus]
P10605	Cathepsin B [OS=Mus musculus]		Q9CXV1	Succinate dehydrogenase [ubiquinone] cytochrome b small subunit, mitochondrial [OS=Mus musculus]		Q9CXV1	Succinate dehydrogenase [ubiquinone] cytochrome b small subunit, mitochondrial [OS=Mus musculus]		Q9CXV1	Succinate dehydrogenase [ubiquinone] cytochrome b small subunit, mitochondrial [OS=Mus musculus]		P10605	Cathepsin B [OS=Mus musculus]		P10605	Cathepsin B [OS=Mus musculus]		P10605	Cathepsin B [OS=Mus musculus]
P17742	peptidyl-prolyl cis-trans isomerase A [OS=Mus musculus]		O88783	Coagulation factor V [OS=Mus musculus]		O88783	Coagulation factor V [OS=Mus musculus]		O88783	Coagulation factor V [OS=Mus musculus]		P17742	peptidyl-prolyl cis-trans isomerase A [OS=Mus musculus]		P17742	peptidyl-prolyl cis-trans isomerase A [OS=Mus musculus]		P17742	peptidyl-prolyl cis-trans isomerase A [OS=Mus musculus]
Q91V41	Ras-related protein Rab-14 [OS=Mus musculus]		Q8C3X2	Coiled-coil domain-containing protein 90B, mitochondrial [OS=Mus musculus]		Q8C3X2	Coiled-coil domain-containing protein 90B, mitochondrial [OS=Mus musculus]		Q8C3X2	Coiled-coil domain-containing protein 90B, mitochondrial [OS=Mus musculus]		Q91V41	Ras-related protein Rab-14 [OS=Mus musculus]		Q91V41	Ras-related protein Rab-14 [OS=Mus musculus]		Q91V41	Ras-related protein Rab-14 [OS=Mus musculus]
P25444	40S ribosomal protein S2 [OS=Mus musculus]		Q80XC2	tRNA (adenine(58)-N(1))-methyltransferase catalytic subunit TRMT61A [OS=Mus musculus]		Q80XC2	tRNA (adenine(58)-N(1))-methyltransferase catalytic subunit TRMT61A [OS=Mus musculus]		Q80XC2	tRNA (adenine(58)-N(1))-methyltransferase catalytic subunit TRMT61A [OS=Mus musculus]		P25444	40S ribosomal protein S2 [OS=Mus musculus]		P25444	40S ribosomal protein S2 [OS=Mus musculus]		P25444	40S ribosomal protein S2 [OS=Mus musculus]
Q99K85	phosphoserine aminotransferase [OS=Mus musculus]		Q99N95	39S ribosomal protein L3, mitochondrial [OS=Mus musculus]		Q99N95	39S ribosomal protein L3, mitochondrial [OS=Mus musculus]		Q99N95	39S ribosomal protein L3, mitochondrial [OS=Mus musculus]		Q99K85	phosphoserine aminotransferase [OS=Mus musculus]		Q99K85	phosphoserine aminotransferase [OS=Mus musculus]		Q99K85	phosphoserine aminotransferase [OS=Mus musculus]
O09131	Glutathione S-transferase omega-1 [OS=Mus musculus]		Q8BK08	Transmembrane protein 11, mitochondrial [OS=Mus musculus]		Q8BK08	Transmembrane protein 11, mitochondrial [OS=Mus musculus]		Q8BK08	Transmembrane protein 11, mitochondrial [OS=Mus musculus]		O09131	Glutathione S-transferase omega-1 [OS=Mus musculus]		O09131	Glutathione S-transferase omega-1 [OS=Mus musculus]		O09131	Glutathione S-transferase omega-1 [OS=Mus musculus]
P70168	Importin subunit beta-1 [OS=Mus musculus]		Q99KR7	Peptidyl-prolyl cis-trans isomerase F, mitochondrial [OS=Mus musculus]		Q99KR7	Peptidyl-prolyl cis-trans isomerase F, mitochondrial [OS=Mus musculus]		Q99KR7	Peptidyl-prolyl cis-trans isomerase F, mitochondrial [OS=Mus musculus]		P70168	Importin subunit beta-1 [OS=Mus musculus]		P70168	Importin subunit beta-1 [OS=Mus musculus]		P70168	Importin subunit beta-1 [OS=Mus musculus]
P61750	ADP-ribosylation factor 4 [OS=Mus musculus]		Q6PFD9	nuclear pore complex protein Nup98-Nup96 [OS=Mus musculus]		Q6PFD9	nuclear pore complex protein Nup98-Nup96 [OS=Mus musculus]		Q6PFD9	nuclear pore complex protein Nup98-Nup96 [OS=Mus musculus]		P61750	ADP-ribosylation factor 4 [OS=Mus musculus]		P61750	ADP-ribosylation factor 4 [OS=Mus musculus]		P61750	ADP-ribosylation factor 4 [OS=Mus musculus]
P21107-2	Isoform 2 of Tropomyosin alpha-3 chain [OS=Mus musculus]		Q8BGY7	Protein FAM210A [OS=Mus musculus]		Q8BGY7	Protein FAM210A [OS=Mus musculus]		Q8BGY7	Protein FAM210A [OS=Mus musculus]		P21107-2	Isoform 2 of Tropomyosin alpha-3 chain [OS=Mus musculus]		P21107-2	Isoform 2 of Tropomyosin alpha-3 chain [OS=Mus musculus]		P21107-2	Isoform 2 of Tropomyosin alpha-3 chain [OS=Mus musculus]
Q9CVB6	Actin-related protein 2/3 complex subunit 2 [OS=Mus musculus]		Q3TUU5	Testis-expressed protein 30 [OS=Mus musculus]		Q3TUU5	Testis-expressed protein 30 [OS=Mus musculus]		Q3TUU5	Testis-expressed protein 30 [OS=Mus musculus]		Q9CVB6	Actin-related protein 2/3 complex subunit 2 [OS=Mus musculus]		Q9CVB6	Actin-related protein 2/3 complex subunit 2 [OS=Mus musculus]		Q9CVB6	Actin-related protein 2/3 complex subunit 2 [OS=Mus musculus]
O08709	Peroxiredoxin-6 [OS=Mus musculus]		Q80ZQ9	Protein Simiate [OS=Mus musculus]		Q80ZQ9	Protein Simiate [OS=Mus musculus]		Q80ZQ9	Protein Simiate [OS=Mus musculus]		O08709	Peroxiredoxin-6 [OS=Mus musculus]		O08709	Peroxiredoxin-6 [OS=Mus musculus]		O08709	Peroxiredoxin-6 [OS=Mus musculus]
Q9WVA4	Transgelin-2 [OS=Mus musculus]		Q9DB10	Essential MCU regulator, mitochondrial [OS=Mus musculus]		Q9DB10	Essential MCU regulator, mitochondrial [OS=Mus musculus]		Q9DB10	Essential MCU regulator, mitochondrial [OS=Mus musculus]		Q9WVA4	Transgelin-2 [OS=Mus musculus]		Q9WVA4	Transgelin-2 [OS=Mus musculus]		Q9WVA4	Transgelin-2 [OS=Mus musculus]
Q9Z2U0	Proteasome subunit alpha type-7 [OS=Mus musculus]		Q8VDT9	39S ribosomal protein L50, mitochondrial [OS=Mus musculus]		Q8VDT9	39S ribosomal protein L50, mitochondrial [OS=Mus musculus]		Q8VDT9	39S ribosomal protein L50, mitochondrial [OS=Mus musculus]		Q9Z2U0	Proteasome subunit alpha type-7 [OS=Mus musculus]		Q9Z2U0	Proteasome subunit alpha type-7 [OS=Mus musculus]		Q9Z2U0	Proteasome subunit alpha type-7 [OS=Mus musculus]
O55234	proteasome subunit beta type-5 [OS=Mus musculus]		Q6ZQ38	cullin-associated nedd8-dissociated protein 1 [OS=Mus musculus]		Q6ZQ38	cullin-associated nedd8-dissociated protein 1 [OS=Mus musculus]		Q6ZQ38	cullin-associated nedd8-dissociated protein 1 [OS=Mus musculus]		O55234	proteasome subunit beta type-5 [OS=Mus musculus]		O55234	proteasome subunit beta type-5 [OS=Mus musculus]		O55234	proteasome subunit beta type-5 [OS=Mus musculus]
P70195	Proteasome subunit beta type-7 [OS=Mus musculus]		P10852-2	Isoform 2 of 4F2 cell-surface antigen heavy chain [OS=Mus musculus]		P10852-2	Isoform 2 of 4F2 cell-surface antigen heavy chain [OS=Mus musculus]		P10852-2	Isoform 2 of 4F2 cell-surface antigen heavy chain [OS=Mus musculus]		P70195	Proteasome subunit beta type-7 [OS=Mus musculus]		P70195	Proteasome subunit beta type-7 [OS=Mus musculus]		P70195	Proteasome subunit beta type-7 [OS=Mus musculus]
O88844	Isocitrate dehydrogenase [NADP] cytoplasmic [OS=Mus musculus]		Q8BWR2	PITH domain-containing protein 1 [OS=Mus musculus]		Q8BWR2	PITH domain-containing protein 1 [OS=Mus musculus]		Q8BWR2	PITH domain-containing protein 1 [OS=Mus musculus]		O88844	Isocitrate dehydrogenase [NADP] cytoplasmic [OS=Mus musculus]		O88844	Isocitrate dehydrogenase [NADP] cytoplasmic [OS=Mus musculus]		O88844	Isocitrate dehydrogenase [NADP] cytoplasmic [OS=Mus musculus]
P12970	60S ribosomal protein L7a [OS=Mus musculus]		Q8BH04	Phosphoenolpyruvate carboxykinase [GTP], mitochondrial [OS=Mus musculus]		Q8BH04	Phosphoenolpyruvate carboxykinase [GTP], mitochondrial [OS=Mus musculus]		Q8BH04	Phosphoenolpyruvate carboxykinase [GTP], mitochondrial [OS=Mus musculus]		P12970	60S ribosomal protein L7a [OS=Mus musculus]		P12970	60S ribosomal protein L7a [OS=Mus musculus]		P12970	60S ribosomal protein L7a [OS=Mus musculus]
P51150	ras-related protein Rab-7a [OS=Mus musculus]		Q61699	Heat shock protein 105 kDa [OS=Mus musculus]		Q61699	Heat shock protein 105 kDa [OS=Mus musculus]		Q61699	Heat shock protein 105 kDa [OS=Mus musculus]		P51150	ras-related protein Rab-7a [OS=Mus musculus]		P51150	ras-related protein Rab-7a [OS=Mus musculus]		P51150	ras-related protein Rab-7a [OS=Mus musculus]
Q60932-1	voltage-dependent anion-selective channel protein 1 [OS=Mus musculus]		Q501J2	Protein FAM173A [OS=Mus musculus]		Q501J2	Protein FAM173A [OS=Mus musculus]		Q501J2	Protein FAM173A [OS=Mus musculus]		Q60932-1	voltage-dependent anion-selective channel protein 1 [OS=Mus musculus]		Q60932-1	voltage-dependent anion-selective channel protein 1 [OS=Mus musculus]		Q60932-1	voltage-dependent anion-selective channel protein 1 [OS=Mus musculus]
P61982	14-3-3 protein gamma [OS=Mus musculus]		P12032	Metalloproteinase inhibitor 1 [OS=Mus musculus]		P12032	Metalloproteinase inhibitor 1 [OS=Mus musculus]		P12032	Metalloproteinase inhibitor 1 [OS=Mus musculus]		P61982	14-3-3 protein gamma [OS=Mus musculus]		P61982	14-3-3 protein gamma [OS=Mus musculus]		P61982	14-3-3 protein gamma [OS=Mus musculus]
O70503-1	Very-long-chain 3-oxoacyl-CoA reductase [OS=Mus musculus]		P06151	L-lactate dehydrogenase A chain [OS=Mus musculus]		P06151	L-lactate dehydrogenase A chain [OS=Mus musculus]		P06151	L-lactate dehydrogenase A chain [OS=Mus musculus]		O70503-1	Very-long-chain 3-oxoacyl-CoA reductase [OS=Mus musculus]		O70503-1	Very-long-chain 3-oxoacyl-CoA reductase [OS=Mus musculus]		O70503-1	Very-long-chain 3-oxoacyl-CoA reductase [OS=Mus musculus]
Q91VI7	Ribonuclease inhibitor [OS=Mus musculus]		P63038-1	60 kDa heat shock protein, mitochondrial [OS=Mus musculus]		P63038-1	60 kDa heat shock protein, mitochondrial [OS=Mus musculus]		P63038-1	60 kDa heat shock protein, mitochondrial [OS=Mus musculus]		Q91VI7	Ribonuclease inhibitor [OS=Mus musculus]		Q91VI7	Ribonuclease inhibitor [OS=Mus musculus]		Q91VI7	Ribonuclease inhibitor [OS=Mus musculus]
P53026	60S ribosomal protein L10A [OS=Mus musculus]		P11499	Heat shock protein HSP 90-beta [OS=Mus musculus]		P11499	Heat shock protein HSP 90-beta [OS=Mus musculus]		P11499	Heat shock protein HSP 90-beta [OS=Mus musculus]		P53026	60S ribosomal protein L10A [OS=Mus musculus]		P53026	60S ribosomal protein L10A [OS=Mus musculus]		P53026	60S ribosomal protein L10A [OS=Mus musculus]
Q61166	Microtubule-associated protein RP/EB family member 1 [OS=Mus musculus]		P58252	Elongation factor 2 [OS=Mus musculus]		P58252	Elongation factor 2 [OS=Mus musculus]		P58252	Elongation factor 2 [OS=Mus musculus]		Q61166	Microtubule-associated protein RP/EB family member 1 [OS=Mus musculus]		Q61166	Microtubule-associated protein RP/EB family member 1 [OS=Mus musculus]		Q61166	Microtubule-associated protein RP/EB family member 1 [OS=Mus musculus]
P62754	40S RIBOSOMAL PROTEIN S6 [OS=Mus musculus]		P16858	glyceraldehyde-3-phosphate dehydrogenase [OS=Mus musculus]		P16858	glyceraldehyde-3-phosphate dehydrogenase [OS=Mus musculus]		P16858	glyceraldehyde-3-phosphate dehydrogenase [OS=Mus musculus]		P62754	40S RIBOSOMAL PROTEIN S6 [OS=Mus musculus]		P62754	40S RIBOSOMAL PROTEIN S6 [OS=Mus musculus]		P62754	40S RIBOSOMAL PROTEIN S6 [OS=Mus musculus]
O88587-1	Catechol O-methyltransferase [OS=Mus musculus]		P63260	Actin, cytoplasmic 2 [OS=Mus musculus]		P63260	Actin, cytoplasmic 2 [OS=Mus musculus]		P63260	Actin, cytoplasmic 2 [OS=Mus musculus]		O88587-1	Catechol O-methyltransferase [OS=Mus musculus]		O88587-1	Catechol O-methyltransferase [OS=Mus musculus]		O88587-1	Catechol O-methyltransferase [OS=Mus musculus]
Q61599	Rho GDP-dissociation inhibitor 2 [OS=Mus musculus]		P99024	tubulin beta-5 chain [OS=Mus musculus]		P99024	tubulin beta-5 chain [OS=Mus musculus]		P99024	tubulin beta-5 chain [OS=Mus musculus]		Q61599	Rho GDP-dissociation inhibitor 2 [OS=Mus musculus]		Q61599	Rho GDP-dissociation inhibitor 2 [OS=Mus musculus]		Q61599	Rho GDP-dissociation inhibitor 2 [OS=Mus musculus]
Q9CPV4-1	Glyoxalase domain-containing protein 4 [OS=Mus musculus]		Q9DBJ1	Phosphoglycerate mutase 1 [OS=Mus musculus]		Q9DBJ1	Phosphoglycerate mutase 1 [OS=Mus musculus]		Q9DBJ1	Phosphoglycerate mutase 1 [OS=Mus musculus]		Q9CPV4-1	Glyoxalase domain-containing protein 4 [OS=Mus musculus]		Q9CPV4-1	Glyoxalase domain-containing protein 4 [OS=Mus musculus]		Q9CPV4-1	Glyoxalase domain-containing protein 4 [OS=Mus musculus]
Q9D1D4	Transmembrane emp24 domain-containing protein 10 [OS=Mus musculus]		P80314	T-complex protein 1 subunit beta [OS=Mus musculus]		P80314	T-complex protein 1 subunit beta [OS=Mus musculus]		P80314	T-complex protein 1 subunit beta [OS=Mus musculus]		Q9D1D4	Transmembrane emp24 domain-containing protein 10 [OS=Mus musculus]		Q9D1D4	Transmembrane emp24 domain-containing protein 10 [OS=Mus musculus]		Q9D1D4	Transmembrane emp24 domain-containing protein 10 [OS=Mus musculus]
P14148	60S ribosomal protein L7 [OS=Mus musculus]		P17182	alpha-enolase [OS=Mus musculus]		P17182	alpha-enolase [OS=Mus musculus]		P17182	alpha-enolase [OS=Mus musculus]		P14148	60S ribosomal protein L7 [OS=Mus musculus]		P14148	60S ribosomal protein L7 [OS=Mus musculus]		P14148	60S ribosomal protein L7 [OS=Mus musculus]
P17918	proliferating cell nuclear antigen [OS=Mus musculus]		P10126	Elongation factor 1-alpha 1 [OS=Mus musculus]		P10126	Elongation factor 1-alpha 1 [OS=Mus musculus]		P10126	Elongation factor 1-alpha 1 [OS=Mus musculus]		P17918	proliferating cell nuclear antigen [OS=Mus musculus]		P17918	proliferating cell nuclear antigen [OS=Mus musculus]		P17918	proliferating cell nuclear antigen [OS=Mus musculus]
P62843	40S ribosomal protein S15 [OS=Mus musculus]		P48678-1	Prelamin-A/C [OS=Mus musculus]		P48678-1	Prelamin-A/C [OS=Mus musculus]		P48678-1	Prelamin-A/C [OS=Mus musculus]		P62843	40S ribosomal protein S15 [OS=Mus musculus]		P62843	40S ribosomal protein S15 [OS=Mus musculus]		P62843	40S ribosomal protein S15 [OS=Mus musculus]
P49722	Proteasome subunit alpha type-2 [OS=Mus musculus]		P56480	ATP synthase subunit beta, mitochondrial [OS=Mus musculus]		P56480	ATP synthase subunit beta, mitochondrial [OS=Mus musculus]		P56480	ATP synthase subunit beta, mitochondrial [OS=Mus musculus]		P49722	Proteasome subunit alpha type-2 [OS=Mus musculus]		P49722	Proteasome subunit alpha type-2 [OS=Mus musculus]		P49722	Proteasome subunit alpha type-2 [OS=Mus musculus]
O35129	Prohibitin-2 [OS=Mus musculus]		Q9CQ65	S-methyl-5'-thioadenosine phosphorylase [OS=Mus musculus]		Q9CQ65	S-methyl-5'-thioadenosine phosphorylase [OS=Mus musculus]		Q9CQ65	S-methyl-5'-thioadenosine phosphorylase [OS=Mus musculus]		O35129	Prohibitin-2 [OS=Mus musculus]		O35129	Prohibitin-2 [OS=Mus musculus]		O35129	Prohibitin-2 [OS=Mus musculus]
P62827	GTP-binding nuclear protein RAN [OS=Mus musculus]		P20152	Vimentin [OS=Mus musculus]		P20152	Vimentin [OS=Mus musculus]		P20152	Vimentin [OS=Mus musculus]		P62827	GTP-binding nuclear protein RAN [OS=Mus musculus]		P62827	GTP-binding nuclear protein RAN [OS=Mus musculus]		P62827	GTP-binding nuclear protein RAN [OS=Mus musculus]
Q99LX0	protein DJ-1 [OS=Mus musculus]		P09411	phosphoglycerate kinase 1 [OS=Mus musculus]		P09411	phosphoglycerate kinase 1 [OS=Mus musculus]		P09411	phosphoglycerate kinase 1 [OS=Mus musculus]		Q99LX0	protein DJ-1 [OS=Mus musculus]		Q99LX0	protein DJ-1 [OS=Mus musculus]		Q99LX0	protein DJ-1 [OS=Mus musculus]
P80313	T-complex protein 1 subunit eta [OS=Mus musculus]		P63017	Heat shock cognate 71 kDa protein [OS=Mus musculus]		P63017	Heat shock cognate 71 kDa protein [OS=Mus musculus]		P63017	Heat shock cognate 71 kDa protein [OS=Mus musculus]		P80313	T-complex protein 1 subunit eta [OS=Mus musculus]		P80313	T-complex protein 1 subunit eta [OS=Mus musculus]		P80313	T-complex protein 1 subunit eta [OS=Mus musculus]
P16125	L-lactate dehydrogenase B chain [OS=Mus musculus]		O35639	annexin A3 [OS=Mus musculus]		O35639	annexin A3 [OS=Mus musculus]		O35639	annexin A3 [OS=Mus musculus]		P16125	L-lactate dehydrogenase B chain [OS=Mus musculus]		P16125	L-lactate dehydrogenase B chain [OS=Mus musculus]		P16125	L-lactate dehydrogenase B chain [OS=Mus musculus]
P62264	40S ribosomal protein S14 [OS=Mus musculus]		P52480	Pyruvate kinase PKM [OS=Mus musculus]		P52480	Pyruvate kinase PKM [OS=Mus musculus]		P52480	Pyruvate kinase PKM [OS=Mus musculus]		P62264	40S ribosomal protein S14 [OS=Mus musculus]		P62264	40S ribosomal protein S14 [OS=Mus musculus]		P62264	40S ribosomal protein S14 [OS=Mus musculus]
P84084	ADP-ribosylation factor 5 [OS=Mus musculus]		P49312-1	Heterogeneous nuclear ribonucleoprotein A1 [OS=Mus musculus]		P49312-1	Heterogeneous nuclear ribonucleoprotein A1 [OS=Mus musculus]		P49312-1	Heterogeneous nuclear ribonucleoprotein A1 [OS=Mus musculus]		P84084	ADP-ribosylation factor 5 [OS=Mus musculus]		P84084	ADP-ribosylation factor 5 [OS=Mus musculus]		P84084	ADP-ribosylation factor 5 [OS=Mus musculus]
Q9WV55	vesicle-associated membrane protein-associated protein A [OS=Mus musculus]		P07356	Annexin A2 [OS=Mus musculus]		P07356	Annexin A2 [OS=Mus musculus]		P07356	Annexin A2 [OS=Mus musculus]		Q9WV55	vesicle-associated membrane protein-associated protein A [OS=Mus musculus]		Q9WV55	vesicle-associated membrane protein-associated protein A [OS=Mus musculus]		Q9WV55	vesicle-associated membrane protein-associated protein A [OS=Mus musculus]
Q9R1P0	Proteasome subunit alpha type-4 [OS=Mus musculus]		P10107	annexin A1 [OS=Mus musculus]		P10107	annexin A1 [OS=Mus musculus]		P10107	annexin A1 [OS=Mus musculus]		Q9R1P0	Proteasome subunit alpha type-4 [OS=Mus musculus]		Q9R1P0	Proteasome subunit alpha type-4 [OS=Mus musculus]		Q9R1P0	Proteasome subunit alpha type-4 [OS=Mus musculus]
P37804	transgelin [OS=Mus musculus]		P63242	Eukaryotic translation initiation factor 5A-1 [OS=Mus musculus]		P63242	Eukaryotic translation initiation factor 5A-1 [OS=Mus musculus]		P63242	Eukaryotic translation initiation factor 5A-1 [OS=Mus musculus]		P37804	transgelin [OS=Mus musculus]		P37804	transgelin [OS=Mus musculus]		P37804	transgelin [OS=Mus musculus]
P05202	Aspartate aminotransferase, mitochondrial [OS=Mus musculus]		P62259	14-3-3 protein epsilon [OS=Mus musculus]		P62259	14-3-3 protein epsilon [OS=Mus musculus]		P62259	14-3-3 protein epsilon [OS=Mus musculus]		P05202	Aspartate aminotransferase, mitochondrial [OS=Mus musculus]		P05202	Aspartate aminotransferase, mitochondrial [OS=Mus musculus]		P05202	Aspartate aminotransferase, mitochondrial [OS=Mus musculus]
P51410	60S ribosomal protein L9 [OS=Mus musculus]		Q9DCN2	NADH-cytochrome b5 reductase 3 [OS=Mus musculus]		Q9DCN2	NADH-cytochrome b5 reductase 3 [OS=Mus musculus]		Q9DCN2	NADH-cytochrome b5 reductase 3 [OS=Mus musculus]		P51410	60S ribosomal protein L9 [OS=Mus musculus]		P51410	60S ribosomal protein L9 [OS=Mus musculus]		P51410	60S ribosomal protein L9 [OS=Mus musculus]
P62908	40S ribosomal protein S3 [OS=Mus musculus]		P60843	Eukaryotic initiation factor 4A-I [OS=Mus musculus]		P60843	Eukaryotic initiation factor 4A-I [OS=Mus musculus]		P60843	Eukaryotic initiation factor 4A-I [OS=Mus musculus]		P62908	40S ribosomal protein S3 [OS=Mus musculus]		P62908	40S ribosomal protein S3 [OS=Mus musculus]		P62908	40S ribosomal protein S3 [OS=Mus musculus]
Q6ZWX6	Eukaryotic translation initiation factor 2 subunit 1 [OS=Mus musculus]		P05064	fructose-bisphosphate aldolase A [OS=Mus musculus]		P05064	fructose-bisphosphate aldolase A [OS=Mus musculus]		P05064	fructose-bisphosphate aldolase A [OS=Mus musculus]		Q6ZWX6	Eukaryotic translation initiation factor 2 subunit 1 [OS=Mus musculus]		Q6ZWX6	Eukaryotic translation initiation factor 2 subunit 1 [OS=Mus musculus]		Q6ZWX6	Eukaryotic translation initiation factor 2 subunit 1 [OS=Mus musculus]
P08752	guanine nucleotide-binding protein G(i) subunit alpha-2 [OS=Mus musculus]		Q9DB05	alpha-soluble nsf attachment protein [OS=Mus musculus]		Q9DB05	alpha-soluble nsf attachment protein [OS=Mus musculus]		Q9DB05	alpha-soluble nsf attachment protein [OS=Mus musculus]		P08752	guanine nucleotide-binding protein G(i) subunit alpha-2 [OS=Mus musculus]		P08752	guanine nucleotide-binding protein G(i) subunit alpha-2 [OS=Mus musculus]		P08752	guanine nucleotide-binding protein G(i) subunit alpha-2 [OS=Mus musculus]
Q8BGQ7	Alanine--tRNA ligase, cytoplasmic [OS=Mus musculus]		P48036	annexin A5 [OS=Mus musculus]		P48036	annexin A5 [OS=Mus musculus]		P48036	annexin A5 [OS=Mus musculus]		Q8BGQ7	Alanine--tRNA ligase, cytoplasmic [OS=Mus musculus]		Q8BGQ7	Alanine--tRNA ligase, cytoplasmic [OS=Mus musculus]		Q8BGQ7	Alanine--tRNA ligase, cytoplasmic [OS=Mus musculus]
Q01768	nucleoside diphosphate kinase b [OS=Mus musculus]		Q02053	Ubiquitin-like modifier-activating enzyme 1 [OS=Mus musculus]		Q02053	Ubiquitin-like modifier-activating enzyme 1 [OS=Mus musculus]		Q02053	Ubiquitin-like modifier-activating enzyme 1 [OS=Mus musculus]		Q01768	nucleoside diphosphate kinase b [OS=Mus musculus]		Q01768	nucleoside diphosphate kinase b [OS=Mus musculus]		Q01768	nucleoside diphosphate kinase b [OS=Mus musculus]
Q9D819	Inorganic pyrophosphatase [OS=Mus musculus]		Q8BGQ7	Alanine--tRNA ligase, cytoplasmic [OS=Mus musculus]		Q8BGQ7	Alanine--tRNA ligase, cytoplasmic [OS=Mus musculus]		Q8BGQ7	Alanine--tRNA ligase, cytoplasmic [OS=Mus musculus]		Q9D819	Inorganic pyrophosphatase [OS=Mus musculus]		Q9D819	Inorganic pyrophosphatase [OS=Mus musculus]		Q9D819	Inorganic pyrophosphatase [OS=Mus musculus]
Q91VH6	Protein MEMO1 [OS=Mus musculus]		P35700	peroxiredoxin-1 [OS=Mus musculus]		P35700	peroxiredoxin-1 [OS=Mus musculus]		P35700	peroxiredoxin-1 [OS=Mus musculus]		Q91VH6	Protein MEMO1 [OS=Mus musculus]		Q91VH6	Protein MEMO1 [OS=Mus musculus]		Q91VH6	Protein MEMO1 [OS=Mus musculus]
Q99LC5	Electron transfer flavoprotein subunit alpha, mitochondrial [OS=Mus musculus]		P62737	Actin, aortic smooth muscle [OS=Mus musculus]		P62737	Actin, aortic smooth muscle [OS=Mus musculus]		P62737	Actin, aortic smooth muscle [OS=Mus musculus]		Q99LC5	Electron transfer flavoprotein subunit alpha, mitochondrial [OS=Mus musculus]		Q99LC5	Electron transfer flavoprotein subunit alpha, mitochondrial [OS=Mus musculus]		Q99LC5	Electron transfer flavoprotein subunit alpha, mitochondrial [OS=Mus musculus]
Q9DAW9	Calponin-3 [OS=Mus musculus]		Q920E5	Farnesyl pyrophosphate synthase [OS=Mus musculus]		Q920E5	Farnesyl pyrophosphate synthase [OS=Mus musculus]		Q920E5	Farnesyl pyrophosphate synthase [OS=Mus musculus]		Q9DAW9	Calponin-3 [OS=Mus musculus]		Q9DAW9	Calponin-3 [OS=Mus musculus]		Q9DAW9	Calponin-3 [OS=Mus musculus]
P38647	Stress-70 protein, mitochondrial [OS=Mus musculus]		P63101	14-3-3 protein zeta/delta [OS=Mus musculus]		P63101	14-3-3 protein zeta/delta [OS=Mus musculus]		P63101	14-3-3 protein zeta/delta [OS=Mus musculus]		P38647	Stress-70 protein, mitochondrial [OS=Mus musculus]		P38647	Stress-70 protein, mitochondrial [OS=Mus musculus]		P38647	Stress-70 protein, mitochondrial [OS=Mus musculus]
Q64152-2	Isoform 2 of Transcription factor BTF3 [OS=Mus musculus]		Q9R1P4	Proteasome subunit alpha type-1 [OS=Mus musculus]		Q9R1P4	Proteasome subunit alpha type-1 [OS=Mus musculus]		Q9R1P4	Proteasome subunit alpha type-1 [OS=Mus musculus]		Q64152-2	Isoform 2 of Transcription factor BTF3 [OS=Mus musculus]		Q64152-2	Isoform 2 of Transcription factor BTF3 [OS=Mus musculus]		Q64152-2	Isoform 2 of Transcription factor BTF3 [OS=Mus musculus]
Q6PGB6-4	Isoform 4 of N-alpha-acetyltransferase 50 [OS=Mus musculus]		Q64674	spermidine synthase [OS=Mus musculus]		Q64674	spermidine synthase [OS=Mus musculus]		Q64674	spermidine synthase [OS=Mus musculus]		Q6PGB6-4	Isoform 4 of N-alpha-acetyltransferase 50 [OS=Mus musculus]		Q6PGB6-4	Isoform 4 of N-alpha-acetyltransferase 50 [OS=Mus musculus]		Q6PGB6-4	Isoform 4 of N-alpha-acetyltransferase 50 [OS=Mus musculus]
Q9R1T2	SUMO-activating enzyme subunit 1 [OS=Mus musculus]		Q61598	Rab GDP dissociation inhibitor beta [OS=Mus musculus]		Q61598	Rab GDP dissociation inhibitor beta [OS=Mus musculus]		Q61598	Rab GDP dissociation inhibitor beta [OS=Mus musculus]		Q9R1T2	SUMO-activating enzyme subunit 1 [OS=Mus musculus]		Q9R1T2	SUMO-activating enzyme subunit 1 [OS=Mus musculus]		Q9R1T2	SUMO-activating enzyme subunit 1 [OS=Mus musculus]
P62334	26S proteasome regulatory subunit 10B [OS=Mus musculus]		O88456	Calpain small subunit 1 [OS=Mus musculus]		O88456	Calpain small subunit 1 [OS=Mus musculus]		O88456	Calpain small subunit 1 [OS=Mus musculus]		P62334	26S proteasome regulatory subunit 10B [OS=Mus musculus]		P62334	26S proteasome regulatory subunit 10B [OS=Mus musculus]		P62334	26S proteasome regulatory subunit 10B [OS=Mus musculus]
Q9CR62	Mitochondrial 2-oxoglutarate/malate carrier protein [OS=Mus musculus]		Q6IRU2	Tropomyosin alpha-4 chain [OS=Mus musculus]		Q6IRU2	Tropomyosin alpha-4 chain [OS=Mus musculus]		Q6IRU2	Tropomyosin alpha-4 chain [OS=Mus musculus]		Q9CR62	Mitochondrial 2-oxoglutarate/malate carrier protein [OS=Mus musculus]		Q9CR62	Mitochondrial 2-oxoglutarate/malate carrier protein [OS=Mus musculus]		Q9CR62	Mitochondrial 2-oxoglutarate/malate carrier protein [OS=Mus musculus]
P62702	40S ribosomal protein S4, X isoform [OS=Mus musculus]		P19324	Serpin H1 [OS=Mus musculus]		P19324	Serpin H1 [OS=Mus musculus]		P19324	Serpin H1 [OS=Mus musculus]		P62702	40S ribosomal protein S4, X isoform [OS=Mus musculus]		P62702	40S ribosomal protein S4, X isoform [OS=Mus musculus]		P62702	40S ribosomal protein S4, X isoform [OS=Mus musculus]
Q9DBP5	UMP-CMP kinase [OS=Mus musculus]		Q05816	Fatty acid-binding protein, epidermal [OS=Mus musculus]		Q05816	Fatty acid-binding protein, epidermal [OS=Mus musculus]		Q05816	Fatty acid-binding protein, epidermal [OS=Mus musculus]		Q9DBP5	UMP-CMP kinase [OS=Mus musculus]		Q9DBP5	UMP-CMP kinase [OS=Mus musculus]		Q9DBP5	UMP-CMP kinase [OS=Mus musculus]
Q9WTP6-1	Adenylate kinase 2, mitochondrial [OS=Mus musculus]		Q61937	Nucleophosmin [OS=Mus musculus]		Q61937	Nucleophosmin [OS=Mus musculus]		Q61937	Nucleophosmin [OS=Mus musculus]		Q9WTP6-1	Adenylate kinase 2, mitochondrial [OS=Mus musculus]		Q9WTP6-1	Adenylate kinase 2, mitochondrial [OS=Mus musculus]		Q9WTP6-1	Adenylate kinase 2, mitochondrial [OS=Mus musculus]
P62918	60S ribosomal protein L8 [OS=Mus musculus]		P40124	adenylyl cyclase-associated protein 1 [OS=Mus musculus]		P40124	adenylyl cyclase-associated protein 1 [OS=Mus musculus]		P40124	adenylyl cyclase-associated protein 1 [OS=Mus musculus]		P62918	60S ribosomal protein L8 [OS=Mus musculus]		P62918	60S ribosomal protein L8 [OS=Mus musculus]		P62918	60S ribosomal protein L8 [OS=Mus musculus]
Q9R0P5	Destrin [OS=Mus musculus]		P38647	Stress-70 protein, mitochondrial [OS=Mus musculus]		P38647	Stress-70 protein, mitochondrial [OS=Mus musculus]		P38647	Stress-70 protein, mitochondrial [OS=Mus musculus]		Q9R0P5	Destrin [OS=Mus musculus]		Q9R0P5	Destrin [OS=Mus musculus]		Q9R0P5	Destrin [OS=Mus musculus]
Q9CXW3	Calcyclin-binding protein [OS=Mus musculus]		Q9D8N0	elongation factor 1-gamma [OS=Mus musculus]		Q9D8N0	elongation factor 1-gamma [OS=Mus musculus]		Q9D8N0	elongation factor 1-gamma [OS=Mus musculus]		Q9CXW3	Calcyclin-binding protein [OS=Mus musculus]		Q9CXW3	Calcyclin-binding protein [OS=Mus musculus]		Q9CXW3	Calcyclin-binding protein [OS=Mus musculus]
Q9R0Y5-2	Isoform 2 of Adenylate kinase isoenzyme 1 [OS=Mus musculus]		P47962	60S ribosomal protein L5 [OS=Mus musculus]		P47962	60S ribosomal protein L5 [OS=Mus musculus]		P47962	60S ribosomal protein L5 [OS=Mus musculus]		Q9R0Y5-2	Isoform 2 of Adenylate kinase isoenzyme 1 [OS=Mus musculus]		Q9R0Y5-2	Isoform 2 of Adenylate kinase isoenzyme 1 [OS=Mus musculus]		Q9R0Y5-2	Isoform 2 of Adenylate kinase isoenzyme 1 [OS=Mus musculus]
P67778	Prohibitin [OS=Mus musculus]		P11440	Cyclin-dependent kinase 1 [OS=Mus musculus]		P11440	Cyclin-dependent kinase 1 [OS=Mus musculus]		P11440	Cyclin-dependent kinase 1 [OS=Mus musculus]		P67778	Prohibitin [OS=Mus musculus]		P67778	Prohibitin [OS=Mus musculus]		P67778	Prohibitin [OS=Mus musculus]
P62962	profilin-1 [OS=Mus musculus]		P70168	Importin subunit beta-1 [OS=Mus musculus]		P70168	Importin subunit beta-1 [OS=Mus musculus]		P70168	Importin subunit beta-1 [OS=Mus musculus]		P62962	profilin-1 [OS=Mus musculus]		P62962	profilin-1 [OS=Mus musculus]		P62962	profilin-1 [OS=Mus musculus]
Q9CQQ7	ATP synthase F(0) complex subunit B1, mitochondrial [OS=Mus musculus]		P20029	78 kDa glucose-regulated protein [OS=Mus musculus]		P20029	78 kDa glucose-regulated protein [OS=Mus musculus]		P20029	78 kDa glucose-regulated protein [OS=Mus musculus]		Q9CQQ7	ATP synthase F(0) complex subunit B1, mitochondrial [OS=Mus musculus]		Q9CQQ7	ATP synthase F(0) complex subunit B1, mitochondrial [OS=Mus musculus]		Q9CQQ7	ATP synthase F(0) complex subunit B1, mitochondrial [OS=Mus musculus]
Q9WUD1	STIP1 homology and U box-containing protein 1 [OS=Mus musculus]		P97429	annexin A4 [OS=Mus musculus]		P97429	annexin A4 [OS=Mus musculus]		P97429	annexin A4 [OS=Mus musculus]		Q9WUD1	STIP1 homology and U box-containing protein 1 [OS=Mus musculus]		Q9WUD1	STIP1 homology and U box-containing protein 1 [OS=Mus musculus]		Q9WUD1	STIP1 homology and U box-containing protein 1 [OS=Mus musculus]
O35593	26S proteasome non-ATPase regulatory subunit 14 [OS=Mus musculus]		Q03265	ATP synthase subunit alpha, mitochondrial [OS=Mus musculus]		Q03265	ATP synthase subunit alpha, mitochondrial [OS=Mus musculus]		Q03265	ATP synthase subunit alpha, mitochondrial [OS=Mus musculus]		O35593	26S proteasome non-ATPase regulatory subunit 14 [OS=Mus musculus]		O35593	26S proteasome non-ATPase regulatory subunit 14 [OS=Mus musculus]		O35593	26S proteasome non-ATPase regulatory subunit 14 [OS=Mus musculus]
O08547	Vesicle-trafficking protein SEC22b [OS=Mus musculus]		P68040	Receptor of activated protein C kinase 1 [OS=Mus musculus]		P68040	Receptor of activated protein C kinase 1 [OS=Mus musculus]		P68040	Receptor of activated protein C kinase 1 [OS=Mus musculus]		O08547	Vesicle-trafficking protein SEC22b [OS=Mus musculus]		O08547	Vesicle-trafficking protein SEC22b [OS=Mus musculus]		O08547	Vesicle-trafficking protein SEC22b [OS=Mus musculus]
Q9QYB1	Chloride intracellular channel protein 4 [OS=Mus musculus]		P80315	T-complex protein 1 subunit delta [OS=Mus musculus]		P80315	T-complex protein 1 subunit delta [OS=Mus musculus]		P80315	T-complex protein 1 subunit delta [OS=Mus musculus]		Q9QYB1	Chloride intracellular channel protein 4 [OS=Mus musculus]		Q9QYB1	Chloride intracellular channel protein 4 [OS=Mus musculus]		Q9QYB1	Chloride intracellular channel protein 4 [OS=Mus musculus]
P10649	Glutathione S-transferase Mu 1 [OS=Mus musculus]		Q99K85	phosphoserine aminotransferase [OS=Mus musculus]		Q99K85	phosphoserine aminotransferase [OS=Mus musculus]		Q99K85	phosphoserine aminotransferase [OS=Mus musculus]		P10649	Glutathione S-transferase Mu 1 [OS=Mus musculus]		P10649	Glutathione S-transferase Mu 1 [OS=Mus musculus]		P10649	Glutathione S-transferase Mu 1 [OS=Mus musculus]
Q8QZT1	Acetyl-CoA acetyltransferase, mitochondrial [OS=Mus musculus]		P21107-2	Isoform 2 of Tropomyosin alpha-3 chain [OS=Mus musculus]		P21107-2	Isoform 2 of Tropomyosin alpha-3 chain [OS=Mus musculus]		P21107-2	Isoform 2 of Tropomyosin alpha-3 chain [OS=Mus musculus]		Q8QZT1	Acetyl-CoA acetyltransferase, mitochondrial [OS=Mus musculus]		Q8QZT1	Acetyl-CoA acetyltransferase, mitochondrial [OS=Mus musculus]		Q8QZT1	Acetyl-CoA acetyltransferase, mitochondrial [OS=Mus musculus]
P62880	Guanine nucleotide-binding protein G(I)/G(S)/G(T) subunit beta-2 [OS=Mus musculus]		P97351	40S ribosomal protein S3a [OS=Mus musculus]		P97351	40S ribosomal protein S3a [OS=Mus musculus]		P97351	40S ribosomal protein S3a [OS=Mus musculus]		P62880	Guanine nucleotide-binding protein G(I)/G(S)/G(T) subunit beta-2 [OS=Mus musculus]		P62880	Guanine nucleotide-binding protein G(I)/G(S)/G(T) subunit beta-2 [OS=Mus musculus]		P62880	Guanine nucleotide-binding protein G(I)/G(S)/G(T) subunit beta-2 [OS=Mus musculus]
O08756	3-hydroxyacyl-CoA dehydrogenase type-2 [OS=Mus musculus]		Q9D819	Inorganic pyrophosphatase [OS=Mus musculus]		Q9D819	Inorganic pyrophosphatase [OS=Mus musculus]		Q9D819	Inorganic pyrophosphatase [OS=Mus musculus]		O08756	3-hydroxyacyl-CoA dehydrogenase type-2 [OS=Mus musculus]		O08756	3-hydroxyacyl-CoA dehydrogenase type-2 [OS=Mus musculus]		O08756	3-hydroxyacyl-CoA dehydrogenase type-2 [OS=Mus musculus]
Q9D1G1	ras-related protein Rab-1B [OS=Mus musculus]		Q9R0P3	S-formylglutathione hydrolase [OS=Mus musculus]		Q9R0P3	S-formylglutathione hydrolase [OS=Mus musculus]		Q9R0P3	S-formylglutathione hydrolase [OS=Mus musculus]		Q9D1G1	ras-related protein Rab-1B [OS=Mus musculus]		Q9D1G1	ras-related protein Rab-1B [OS=Mus musculus]		Q9D1G1	ras-related protein Rab-1B [OS=Mus musculus]
Q9CQW2	ADP-ribosylation factor-like protein 8B [OS=Mus musculus]		O09061	proteasome subunit beta type-1 [OS=Mus musculus]		O09061	proteasome subunit beta type-1 [OS=Mus musculus]		O09061	proteasome subunit beta type-1 [OS=Mus musculus]		Q9CQW2	ADP-ribosylation factor-like protein 8B [OS=Mus musculus]		Q9CQW2	ADP-ribosylation factor-like protein 8B [OS=Mus musculus]		Q9CQW2	ADP-ribosylation factor-like protein 8B [OS=Mus musculus]
Q9CQ60	6-phosphogluconolactonase [OS=Mus musculus]		P18760	Cofilin-1 [OS=Mus musculus]		P18760	Cofilin-1 [OS=Mus musculus]		P18760	Cofilin-1 [OS=Mus musculus]		Q9CQ60	6-phosphogluconolactonase [OS=Mus musculus]		Q9CQ60	6-phosphogluconolactonase [OS=Mus musculus]		Q9CQ60	6-phosphogluconolactonase [OS=Mus musculus]
Q9R1P3	proteasome subunit beta type-2 [OS=Mus musculus]		Q08093	Calponin-2 [OS=Mus musculus]		Q08093	Calponin-2 [OS=Mus musculus]		Q08093	Calponin-2 [OS=Mus musculus]		Q9R1P3	proteasome subunit beta type-2 [OS=Mus musculus]		Q9R1P3	proteasome subunit beta type-2 [OS=Mus musculus]		Q9R1P3	proteasome subunit beta type-2 [OS=Mus musculus]
P16675	lysosomal protective protein [OS=Mus musculus]		P51881	ADP/ATP translocase 2 [OS=Mus musculus]		P51881	ADP/ATP translocase 2 [OS=Mus musculus]		P51881	ADP/ATP translocase 2 [OS=Mus musculus]		P16675	lysosomal protective protein [OS=Mus musculus]		P16675	lysosomal protective protein [OS=Mus musculus]		P16675	lysosomal protective protein [OS=Mus musculus]
Q6ZWV3	60S ribosomal protein L10 [OS=Mus musculus]		P63158	High mobility group protein B1 [OS=Mus musculus]		P63158	High mobility group protein B1 [OS=Mus musculus]		P63158	High mobility group protein B1 [OS=Mus musculus]		Q6ZWV3	60S ribosomal protein L10 [OS=Mus musculus]		Q6ZWV3	60S ribosomal protein L10 [OS=Mus musculus]		Q6ZWV3	60S ribosomal protein L10 [OS=Mus musculus]
P35278	Ras-related protein Rab-5C [OS=Mus musculus]		P68254-1	14-3-3 protein theta [OS=Mus musculus]		P68254-1	14-3-3 protein theta [OS=Mus musculus]		P68254-1	14-3-3 protein theta [OS=Mus musculus]		P35278	Ras-related protein Rab-5C [OS=Mus musculus]		P35278	Ras-related protein Rab-5C [OS=Mus musculus]		P35278	Ras-related protein Rab-5C [OS=Mus musculus]
P58044	Isopentenyl-diphosphate Delta-isomerase 1 [OS=Mus musculus]		P17751	Triosephosphate isomerase [OS=Mus musculus]		P17751	Triosephosphate isomerase [OS=Mus musculus]		P17751	Triosephosphate isomerase [OS=Mus musculus]		P58044	Isopentenyl-diphosphate Delta-isomerase 1 [OS=Mus musculus]		P58044	Isopentenyl-diphosphate Delta-isomerase 1 [OS=Mus musculus]		P58044	Isopentenyl-diphosphate Delta-isomerase 1 [OS=Mus musculus]
P30285	Cyclin-dependent kinase 4 [OS=Mus musculus]		P80313	T-complex protein 1 subunit eta [OS=Mus musculus]		P80313	T-complex protein 1 subunit eta [OS=Mus musculus]		P80313	T-complex protein 1 subunit eta [OS=Mus musculus]		P30285	Cyclin-dependent kinase 4 [OS=Mus musculus]		P30285	Cyclin-dependent kinase 4 [OS=Mus musculus]		P30285	Cyclin-dependent kinase 4 [OS=Mus musculus]
P54775	26S proteasome regulatory subunit 6B [OS=Mus musculus]		P48962	ADP/ATP translocase 1 [OS=Mus musculus]		P48962	ADP/ATP translocase 1 [OS=Mus musculus]		P48962	ADP/ATP translocase 1 [OS=Mus musculus]		P54775	26S proteasome regulatory subunit 6B [OS=Mus musculus]		P54775	26S proteasome regulatory subunit 6B [OS=Mus musculus]		P54775	26S proteasome regulatory subunit 6B [OS=Mus musculus]
Q3THE2	Myosin regulatory light chain 12B [OS=Mus musculus]		Q8VEM8	Phosphate carrier protein, mitochondrial [OS=Mus musculus]		Q8VEM8	Phosphate carrier protein, mitochondrial [OS=Mus musculus]		Q8VEM8	Phosphate carrier protein, mitochondrial [OS=Mus musculus]		Q3THE2	Myosin regulatory light chain 12B [OS=Mus musculus]		Q3THE2	Myosin regulatory light chain 12B [OS=Mus musculus]		Q3THE2	Myosin regulatory light chain 12B [OS=Mus musculus]
Q9D051	Pyruvate dehydrogenase E1 component subunit beta, mitochondrial [OS=Mus musculus]		Q61335	B-cell receptor-associated protein 31 [OS=Mus musculus]		Q61335	B-cell receptor-associated protein 31 [OS=Mus musculus]		Q61335	B-cell receptor-associated protein 31 [OS=Mus musculus]		Q9D051	Pyruvate dehydrogenase E1 component subunit beta, mitochondrial [OS=Mus musculus]		Q9D051	Pyruvate dehydrogenase E1 component subunit beta, mitochondrial [OS=Mus musculus]		Q9D051	Pyruvate dehydrogenase E1 component subunit beta, mitochondrial [OS=Mus musculus]
Q9JIF0-1	protein arginine N-methyltransferase 1 [OS=Mus musculus]		P68510	14-3-3 protein eta [OS=Mus musculus]		P68510	14-3-3 protein eta [OS=Mus musculus]		P68510	14-3-3 protein eta [OS=Mus musculus]		Q9JIF0-1	protein arginine N-methyltransferase 1 [OS=Mus musculus]		Q9JIF0-1	protein arginine N-methyltransferase 1 [OS=Mus musculus]		Q9JIF0-1	protein arginine N-methyltransferase 1 [OS=Mus musculus]
P63276	40S ribosomal protein S17 [OS=Mus musculus]		O09131	Glutathione S-transferase omega-1 [OS=Mus musculus]		O09131	Glutathione S-transferase omega-1 [OS=Mus musculus]		O09131	Glutathione S-transferase omega-1 [OS=Mus musculus]		P63276	40S ribosomal protein S17 [OS=Mus musculus]		P63276	40S ribosomal protein S17 [OS=Mus musculus]		P63276	40S ribosomal protein S17 [OS=Mus musculus]
Q9QUI0	Transforming protein RhoA [OS=Mus musculus]		Q9CVB6	Actin-related protein 2/3 complex subunit 2 [OS=Mus musculus]		Q9CVB6	Actin-related protein 2/3 complex subunit 2 [OS=Mus musculus]		Q9CVB6	Actin-related protein 2/3 complex subunit 2 [OS=Mus musculus]		Q9QUI0	Transforming protein RhoA [OS=Mus musculus]		Q9QUI0	Transforming protein RhoA [OS=Mus musculus]		Q9QUI0	Transforming protein RhoA [OS=Mus musculus]
Q91YR9	Prostaglandin reductase 1 [OS=Mus musculus]		P60335	Poly(RC)-binding protein 1 [OS=Mus musculus]		P60335	Poly(RC)-binding protein 1 [OS=Mus musculus]		P60335	Poly(RC)-binding protein 1 [OS=Mus musculus]		Q91YR9	Prostaglandin reductase 1 [OS=Mus musculus]		Q91YR9	Prostaglandin reductase 1 [OS=Mus musculus]		Q91YR9	Prostaglandin reductase 1 [OS=Mus musculus]
Q9Z2U1	Proteasome subunit alpha type-5 [OS=Mus musculus]		Q9R1J0	sterol-4-alpha-carboxylate 3-dehydrogenase, decarboxylating [OS=Mus musculus]		Q9R1J0	sterol-4-alpha-carboxylate 3-dehydrogenase, decarboxylating [OS=Mus musculus]		Q9R1J0	sterol-4-alpha-carboxylate 3-dehydrogenase, decarboxylating [OS=Mus musculus]		Q9Z2U1	Proteasome subunit alpha type-5 [OS=Mus musculus]		Q9Z2U1	Proteasome subunit alpha type-5 [OS=Mus musculus]		Q9Z2U1	Proteasome subunit alpha type-5 [OS=Mus musculus]
Q9R1P1	proteasome subunit beta type-3 [OS=Mus musculus]		O35593	26S proteasome non-ATPase regulatory subunit 14 [OS=Mus musculus]		O35593	26S proteasome non-ATPase regulatory subunit 14 [OS=Mus musculus]		O35593	26S proteasome non-ATPase regulatory subunit 14 [OS=Mus musculus]		Q9R1P1	proteasome subunit beta type-3 [OS=Mus musculus]		Q9R1P1	proteasome subunit beta type-3 [OS=Mus musculus]		Q9R1P1	proteasome subunit beta type-3 [OS=Mus musculus]
P62204	Calmodulin [OS=Mus musculus]		Q91V41	Ras-related protein Rab-14 [OS=Mus musculus]		Q91V41	Ras-related protein Rab-14 [OS=Mus musculus]		Q91V41	Ras-related protein Rab-14 [OS=Mus musculus]		P62204	Calmodulin [OS=Mus musculus]		P62204	Calmodulin [OS=Mus musculus]		P62204	Calmodulin [OS=Mus musculus]
P19157	Glutathione S-transferase P 1 [OS=Mus musculus]		Q8CAY6	Acetyl-CoA acetyltransferase, cytosolic [OS=Mus musculus]		Q8CAY6	Acetyl-CoA acetyltransferase, cytosolic [OS=Mus musculus]		Q8CAY6	Acetyl-CoA acetyltransferase, cytosolic [OS=Mus musculus]		P19157	Glutathione S-transferase P 1 [OS=Mus musculus]		P19157	Glutathione S-transferase P 1 [OS=Mus musculus]		P19157	Glutathione S-transferase P 1 [OS=Mus musculus]
Q9CQC9	GTP-binding protein SAR1b [OS=Mus musculus]		P16125	L-lactate dehydrogenase B chain [OS=Mus musculus]		P16125	L-lactate dehydrogenase B chain [OS=Mus musculus]		P16125	L-lactate dehydrogenase B chain [OS=Mus musculus]		Q9CQC9	GTP-binding protein SAR1b [OS=Mus musculus]		Q9CQC9	GTP-binding protein SAR1b [OS=Mus musculus]		Q9CQC9	GTP-binding protein SAR1b [OS=Mus musculus]
P70349	Histidine triad nucleotide-binding protein 1 [OS=Mus musculus]		Q6ZWX6	Eukaryotic translation initiation factor 2 subunit 1 [OS=Mus musculus]		Q6ZWX6	Eukaryotic translation initiation factor 2 subunit 1 [OS=Mus musculus]		Q6ZWX6	Eukaryotic translation initiation factor 2 subunit 1 [OS=Mus musculus]		P70349	Histidine triad nucleotide-binding protein 1 [OS=Mus musculus]		P70349	Histidine triad nucleotide-binding protein 1 [OS=Mus musculus]		P70349	Histidine triad nucleotide-binding protein 1 [OS=Mus musculus]
Q9QZD9	Eukaryotic translation initiation factor 3 subunit I [OS=Mus musculus]		O89079	coatomer subunit epsilon [OS=Mus musculus]		O89079	coatomer subunit epsilon [OS=Mus musculus]		O89079	coatomer subunit epsilon [OS=Mus musculus]		Q9QZD9	Eukaryotic translation initiation factor 3 subunit I [OS=Mus musculus]		Q9QZD9	Eukaryotic translation initiation factor 3 subunit I [OS=Mus musculus]		Q9QZD9	Eukaryotic translation initiation factor 3 subunit I [OS=Mus musculus]
P15532	Nucleoside diphosphate kinase A [OS=Mus musculus]		P23492	purine nucleoside phosphorylase [OS=Mus musculus]		P23492	purine nucleoside phosphorylase [OS=Mus musculus]		P23492	purine nucleoside phosphorylase [OS=Mus musculus]		P15532	Nucleoside diphosphate kinase A [OS=Mus musculus]		P15532	Nucleoside diphosphate kinase A [OS=Mus musculus]		P15532	Nucleoside diphosphate kinase A [OS=Mus musculus]
P42125	Enoyl-CoA delta isomerase 1, mitochondrial [OS=Mus musculus]		P62843	40S ribosomal protein S15 [OS=Mus musculus]		P62843	40S ribosomal protein S15 [OS=Mus musculus]		P62843	40S ribosomal protein S15 [OS=Mus musculus]		P42125	Enoyl-CoA delta isomerase 1, mitochondrial [OS=Mus musculus]		P42125	Enoyl-CoA delta isomerase 1, mitochondrial [OS=Mus musculus]		P42125	Enoyl-CoA delta isomerase 1, mitochondrial [OS=Mus musculus]
Q61425	Hydroxyacyl-coenzyme A dehydrogenase, mitochondrial [OS=Mus musculus]		P16045	Galectin-1 [OS=Mus musculus]		P16045	Galectin-1 [OS=Mus musculus]		P16045	Galectin-1 [OS=Mus musculus]		Q61425	Hydroxyacyl-coenzyme A dehydrogenase, mitochondrial [OS=Mus musculus]		Q61425	Hydroxyacyl-coenzyme A dehydrogenase, mitochondrial [OS=Mus musculus]		Q61425	Hydroxyacyl-coenzyme A dehydrogenase, mitochondrial [OS=Mus musculus]
P27773	Protein disulfide-isomerase A3 [OS=Mus musculus]		P61982	14-3-3 protein gamma [OS=Mus musculus]		P61982	14-3-3 protein gamma [OS=Mus musculus]		P61982	14-3-3 protein gamma [OS=Mus musculus]		P27773	Protein disulfide-isomerase A3 [OS=Mus musculus]		P27773	Protein disulfide-isomerase A3 [OS=Mus musculus]		P27773	Protein disulfide-isomerase A3 [OS=Mus musculus]
Q9CQE8	UPF0568 protein C14orf166 homolog [OS=Mus musculus]		P17918	proliferating cell nuclear antigen [OS=Mus musculus]		P17918	proliferating cell nuclear antigen [OS=Mus musculus]		P17918	proliferating cell nuclear antigen [OS=Mus musculus]		Q9CQE8	UPF0568 protein C14orf166 homolog [OS=Mus musculus]		Q9CQE8	UPF0568 protein C14orf166 homolog [OS=Mus musculus]		Q9CQE8	UPF0568 protein C14orf166 homolog [OS=Mus musculus]
Q9Z1Z2	Serine-threonine kinase receptor-associated protein [OS=Mus musculus]		P17742	peptidyl-prolyl cis-trans isomerase A [OS=Mus musculus]		P17742	peptidyl-prolyl cis-trans isomerase A [OS=Mus musculus]		P17742	peptidyl-prolyl cis-trans isomerase A [OS=Mus musculus]		Q9Z1Z2	Serine-threonine kinase receptor-associated protein [OS=Mus musculus]		Q9Z1Z2	Serine-threonine kinase receptor-associated protein [OS=Mus musculus]		Q9Z1Z2	Serine-threonine kinase receptor-associated protein [OS=Mus musculus]
P48774	Glutathione S-transferase Mu 5 [OS=Mus musculus]		P62908	40S ribosomal protein S3 [OS=Mus musculus]		P62908	40S ribosomal protein S3 [OS=Mus musculus]		P62908	40S ribosomal protein S3 [OS=Mus musculus]		P48774	Glutathione S-transferase Mu 5 [OS=Mus musculus]		P48774	Glutathione S-transferase Mu 5 [OS=Mus musculus]		P48774	Glutathione S-transferase Mu 5 [OS=Mus musculus]
P30681	High mobility group protein B2 [OS=Mus musculus]		Q9D051	Pyruvate dehydrogenase E1 component subunit beta, mitochondrial [OS=Mus musculus]		Q9D051	Pyruvate dehydrogenase E1 component subunit beta, mitochondrial [OS=Mus musculus]		Q9D051	Pyruvate dehydrogenase E1 component subunit beta, mitochondrial [OS=Mus musculus]		P30681	High mobility group protein B2 [OS=Mus musculus]		P30681	High mobility group protein B2 [OS=Mus musculus]		P30681	High mobility group protein B2 [OS=Mus musculus]
Q923D2	flavin reductase (NADPH) [OS=Mus musculus]		P12970	60S ribosomal protein L7a [OS=Mus musculus]		P12970	60S ribosomal protein L7a [OS=Mus musculus]		P12970	60S ribosomal protein L7a [OS=Mus musculus]		Q923D2	flavin reductase (NADPH) [OS=Mus musculus]		Q923D2	flavin reductase (NADPH) [OS=Mus musculus]		Q923D2	flavin reductase (NADPH) [OS=Mus musculus]
P27659	60S ribosomal protein L3 [OS=Mus musculus]		P70195	Proteasome subunit beta type-7 [OS=Mus musculus]		P70195	Proteasome subunit beta type-7 [OS=Mus musculus]		P70195	Proteasome subunit beta type-7 [OS=Mus musculus]		P27659	60S ribosomal protein L3 [OS=Mus musculus]		P27659	60S ribosomal protein L3 [OS=Mus musculus]		P27659	60S ribosomal protein L3 [OS=Mus musculus]
Q921M7	protein FAM49B [OS=Mus musculus]		P25444	40S ribosomal protein S2 [OS=Mus musculus]		P25444	40S ribosomal protein S2 [OS=Mus musculus]		P25444	40S ribosomal protein S2 [OS=Mus musculus]		Q921M7	protein FAM49B [OS=Mus musculus]		Q921M7	protein FAM49B [OS=Mus musculus]		Q921M7	protein FAM49B [OS=Mus musculus]
Q9Z2X1-1	Heterogeneous nuclear ribonucleoprotein F [OS=Mus musculus]		O08709	Peroxiredoxin-6 [OS=Mus musculus]		O08709	Peroxiredoxin-6 [OS=Mus musculus]		O08709	Peroxiredoxin-6 [OS=Mus musculus]		Q9Z2X1-1	Heterogeneous nuclear ribonucleoprotein F [OS=Mus musculus]		Q9Z2X1-1	Heterogeneous nuclear ribonucleoprotein F [OS=Mus musculus]		Q9Z2X1-1	Heterogeneous nuclear ribonucleoprotein F [OS=Mus musculus]
P80317	T-complex protein 1 subunit zeta [OS=Mus musculus]		Q9WVA4	Transgelin-2 [OS=Mus musculus]		Q9WVA4	Transgelin-2 [OS=Mus musculus]		Q9WVA4	Transgelin-2 [OS=Mus musculus]		P80317	T-complex protein 1 subunit zeta [OS=Mus musculus]		P80317	T-complex protein 1 subunit zeta [OS=Mus musculus]		P80317	T-complex protein 1 subunit zeta [OS=Mus musculus]
P70677	Caspase-3 [OS=Mus musculus]		P62754	40S RIBOSOMAL PROTEIN S6 [OS=Mus musculus]		P62754	40S RIBOSOMAL PROTEIN S6 [OS=Mus musculus]		P62754	40S RIBOSOMAL PROTEIN S6 [OS=Mus musculus]		P70677	Caspase-3 [OS=Mus musculus]		P70677	Caspase-3 [OS=Mus musculus]		P70677	Caspase-3 [OS=Mus musculus]
P08249	Malate dehydrogenase, mitochondrial [OS=Mus musculus]		P54071	Isocitrate dehydrogenase [NADP], mitochondrial [OS=Mus musculus]		P54071	Isocitrate dehydrogenase [NADP], mitochondrial [OS=Mus musculus]		P54071	Isocitrate dehydrogenase [NADP], mitochondrial [OS=Mus musculus]		P08249	Malate dehydrogenase, mitochondrial [OS=Mus musculus]		P08249	Malate dehydrogenase, mitochondrial [OS=Mus musculus]		P08249	Malate dehydrogenase, mitochondrial [OS=Mus musculus]
Q64105	Sepiapterin reductase [OS=Mus musculus]		Q61166	Microtubule-associated protein RP/EB family member 1 [OS=Mus musculus]		Q61166	Microtubule-associated protein RP/EB family member 1 [OS=Mus musculus]		Q61166	Microtubule-associated protein RP/EB family member 1 [OS=Mus musculus]		Q64105	Sepiapterin reductase [OS=Mus musculus]		Q64105	Sepiapterin reductase [OS=Mus musculus]		Q64105	Sepiapterin reductase [OS=Mus musculus]
Q9DBZ5	Eukaryotic translation initiation factor 3 subunit K [OS=Mus musculus]		P08752	guanine nucleotide-binding protein G(i) subunit alpha-2 [OS=Mus musculus]		P08752	guanine nucleotide-binding protein G(i) subunit alpha-2 [OS=Mus musculus]		P08752	guanine nucleotide-binding protein G(i) subunit alpha-2 [OS=Mus musculus]		Q9DBZ5	Eukaryotic translation initiation factor 3 subunit K [OS=Mus musculus]		Q9DBZ5	Eukaryotic translation initiation factor 3 subunit K [OS=Mus musculus]		Q9DBZ5	Eukaryotic translation initiation factor 3 subunit K [OS=Mus musculus]
P53994	Ras-related protein Rab-2A [OS=Mus musculus]		P61750	ADP-ribosylation factor 4 [OS=Mus musculus]		P61750	ADP-ribosylation factor 4 [OS=Mus musculus]		P61750	ADP-ribosylation factor 4 [OS=Mus musculus]		P53994	Ras-related protein Rab-2A [OS=Mus musculus]		P53994	Ras-related protein Rab-2A [OS=Mus musculus]		P53994	Ras-related protein Rab-2A [OS=Mus musculus]
P09103	Protein disulfide-isomerase [OS=Mus musculus]		Q9R1T2	SUMO-activating enzyme subunit 1 [OS=Mus musculus]		Q9R1T2	SUMO-activating enzyme subunit 1 [OS=Mus musculus]		Q9R1T2	SUMO-activating enzyme subunit 1 [OS=Mus musculus]		P09103	Protein disulfide-isomerase [OS=Mus musculus]		P09103	Protein disulfide-isomerase [OS=Mus musculus]		P09103	Protein disulfide-isomerase [OS=Mus musculus]
Q08093	Calponin-2 [OS=Mus musculus]		P80317	T-complex protein 1 subunit zeta [OS=Mus musculus]		P80317	T-complex protein 1 subunit zeta [OS=Mus musculus]		P80317	T-complex protein 1 subunit zeta [OS=Mus musculus]		Q08093	Calponin-2 [OS=Mus musculus]		Q08093	Calponin-2 [OS=Mus musculus]		Q08093	Calponin-2 [OS=Mus musculus]
Q9Z1Q5	chloride intracellular channel protein 1 [OS=Mus musculus]		P47757-4	Isoform 3 of F-actin-capping protein subunit beta [OS=Mus musculus]		P47757-4	Isoform 3 of F-actin-capping protein subunit beta [OS=Mus musculus]		P47757-4	Isoform 3 of F-actin-capping protein subunit beta [OS=Mus musculus]		Q9Z1Q5	chloride intracellular channel protein 1 [OS=Mus musculus]		Q9Z1Q5	chloride intracellular channel protein 1 [OS=Mus musculus]		Q9Z1Q5	chloride intracellular channel protein 1 [OS=Mus musculus]
P47911	60S ribosomal protein L6 [OS=Mus musculus]		Q99JI6	Ras-related protein Rap-1b [OS=Mus musculus]		Q99JI6	Ras-related protein Rap-1b [OS=Mus musculus]		Q99JI6	Ras-related protein Rap-1b [OS=Mus musculus]		P47911	60S ribosomal protein L6 [OS=Mus musculus]		P47911	60S ribosomal protein L6 [OS=Mus musculus]		P47911	60S ribosomal protein L6 [OS=Mus musculus]
Q9CX86	Heterogeneous nuclear ribonucleoprotein A0 [OS=Mus musculus]		P62702	40S ribosomal protein S4, X isoform [OS=Mus musculus]		P62702	40S ribosomal protein S4, X isoform [OS=Mus musculus]		P62702	40S ribosomal protein S4, X isoform [OS=Mus musculus]		Q9CX86	Heterogeneous nuclear ribonucleoprotein A0 [OS=Mus musculus]		Q9CX86	Heterogeneous nuclear ribonucleoprotein A0 [OS=Mus musculus]		Q9CX86	Heterogeneous nuclear ribonucleoprotein A0 [OS=Mus musculus]
Q9DCW4	electron transfer flavoprotein subunit beta [OS=Mus musculus]		P27773	Protein disulfide-isomerase A3 [OS=Mus musculus]		P27773	Protein disulfide-isomerase A3 [OS=Mus musculus]		P27773	Protein disulfide-isomerase A3 [OS=Mus musculus]		Q9DCW4	electron transfer flavoprotein subunit beta [OS=Mus musculus]		Q9DCW4	electron transfer flavoprotein subunit beta [OS=Mus musculus]		Q9DCW4	electron transfer flavoprotein subunit beta [OS=Mus musculus]
Q9DB20	ATP synthase subunit O, mitochondrial [OS=Mus musculus]		Q60932-1	voltage-dependent anion-selective channel protein 1 [OS=Mus musculus]		Q60932-1	voltage-dependent anion-selective channel protein 1 [OS=Mus musculus]		Q60932-1	voltage-dependent anion-selective channel protein 1 [OS=Mus musculus]		Q9DB20	ATP synthase subunit O, mitochondrial [OS=Mus musculus]		Q9DB20	ATP synthase subunit O, mitochondrial [OS=Mus musculus]		Q9DB20	ATP synthase subunit O, mitochondrial [OS=Mus musculus]
Q9DB27	Malignant T-cell-amplified sequence 1 [OS=Mus musculus]		O55234	proteasome subunit beta type-5 [OS=Mus musculus]		O55234	proteasome subunit beta type-5 [OS=Mus musculus]		O55234	proteasome subunit beta type-5 [OS=Mus musculus]		Q9DB27	Malignant T-cell-amplified sequence 1 [OS=Mus musculus]		Q9DB27	Malignant T-cell-amplified sequence 1 [OS=Mus musculus]		Q9DB27	Malignant T-cell-amplified sequence 1 [OS=Mus musculus]
P99026	Proteasome subunit beta type-4 [OS=Mus musculus]		Q99JX4	Eukaryotic translation initiation factor 3 subunit M [OS=Mus musculus]		Q99JX4	Eukaryotic translation initiation factor 3 subunit M [OS=Mus musculus]		Q99JX4	Eukaryotic translation initiation factor 3 subunit M [OS=Mus musculus]		P99026	Proteasome subunit beta type-4 [OS=Mus musculus]		P99026	Proteasome subunit beta type-4 [OS=Mus musculus]		P99026	Proteasome subunit beta type-4 [OS=Mus musculus]
Q9CZD3	Glycine--tRNA ligase [OS=Mus musculus]		Q61425	Hydroxyacyl-coenzyme A dehydrogenase, mitochondrial [OS=Mus musculus]		Q61425	Hydroxyacyl-coenzyme A dehydrogenase, mitochondrial [OS=Mus musculus]		Q61425	Hydroxyacyl-coenzyme A dehydrogenase, mitochondrial [OS=Mus musculus]		Q9CZD3	Glycine--tRNA ligase [OS=Mus musculus]		Q9CZD3	Glycine--tRNA ligase [OS=Mus musculus]		Q9CZD3	Glycine--tRNA ligase [OS=Mus musculus]
P14869	60S acidic ribosomal protein P0 [OS=Mus musculus]		P51150	ras-related protein Rab-7a [OS=Mus musculus]		P51150	ras-related protein Rab-7a [OS=Mus musculus]		P51150	ras-related protein Rab-7a [OS=Mus musculus]		P14869	60S acidic ribosomal protein P0 [OS=Mus musculus]		P14869	60S acidic ribosomal protein P0 [OS=Mus musculus]		P14869	60S acidic ribosomal protein P0 [OS=Mus musculus]
P24369	peptidyl-prolyl cis-trans isomerase B [OS=Mus musculus]		P62918	60S ribosomal protein L8 [OS=Mus musculus]		P62918	60S ribosomal protein L8 [OS=Mus musculus]		P62918	60S ribosomal protein L8 [OS=Mus musculus]		P24369	peptidyl-prolyl cis-trans isomerase B [OS=Mus musculus]		P24369	peptidyl-prolyl cis-trans isomerase B [OS=Mus musculus]		P24369	peptidyl-prolyl cis-trans isomerase B [OS=Mus musculus]
Q8BH95	Enoyl-CoA hydratase, mitochondrial [OS=Mus musculus]		Q9ES74	Serine/threonine-protein kinase Nek7 [OS=Mus musculus]		Q9ES74	Serine/threonine-protein kinase Nek7 [OS=Mus musculus]		Q9ES74	Serine/threonine-protein kinase Nek7 [OS=Mus musculus]		Q8BH95	Enoyl-CoA hydratase, mitochondrial [OS=Mus musculus]		Q8BH95	Enoyl-CoA hydratase, mitochondrial [OS=Mus musculus]		Q8BH95	Enoyl-CoA hydratase, mitochondrial [OS=Mus musculus]
P32020	Non-specific lipid-transfer protein [OS=Mus musculus]		P14148	60S ribosomal protein L7 [OS=Mus musculus]		P14148	60S ribosomal protein L7 [OS=Mus musculus]		P14148	60S ribosomal protein L7 [OS=Mus musculus]		P32020	Non-specific lipid-transfer protein [OS=Mus musculus]		P32020	Non-specific lipid-transfer protein [OS=Mus musculus]		P32020	Non-specific lipid-transfer protein [OS=Mus musculus]
Q9CPR4	60S ribosomal protein L17 [OS=Mus musculus]		P62137	serine/threonine-protein phosphatase PP1-alpha catalytic subunit [OS=Mus musculus]		P62137	serine/threonine-protein phosphatase PP1-alpha catalytic subunit [OS=Mus musculus]		P62137	serine/threonine-protein phosphatase PP1-alpha catalytic subunit [OS=Mus musculus]		Q9CPR4	60S ribosomal protein L17 [OS=Mus musculus]		Q9CPR4	60S ribosomal protein L17 [OS=Mus musculus]		Q9CPR4	60S ribosomal protein L17 [OS=Mus musculus]
P63028	Translationally-controlled tumor protein [OS=Mus musculus]		Q01768	nucleoside diphosphate kinase b [OS=Mus musculus]		Q01768	nucleoside diphosphate kinase b [OS=Mus musculus]		Q01768	nucleoside diphosphate kinase b [OS=Mus musculus]		P63028	Translationally-controlled tumor protein [OS=Mus musculus]		P63028	Translationally-controlled tumor protein [OS=Mus musculus]		P63028	Translationally-controlled tumor protein [OS=Mus musculus]
O35459	Delta(3,5)-Delta(2,4)-dienoyl-CoA isomerase, mitochondrial [OS=Mus musculus]		P18155	Bifunctional methylenetetrahydrofolate dehydrogenase/cyclohydrolase, mitochondrial [OS=Mus musculus]		P18155	Bifunctional methylenetetrahydrofolate dehydrogenase/cyclohydrolase, mitochondrial [OS=Mus musculus]		P18155	Bifunctional methylenetetrahydrofolate dehydrogenase/cyclohydrolase, mitochondrial [OS=Mus musculus]		O35459	Delta(3,5)-Delta(2,4)-dienoyl-CoA isomerase, mitochondrial [OS=Mus musculus]		O35459	Delta(3,5)-Delta(2,4)-dienoyl-CoA isomerase, mitochondrial [OS=Mus musculus]		O35459	Delta(3,5)-Delta(2,4)-dienoyl-CoA isomerase, mitochondrial [OS=Mus musculus]
Q9CQA3	Succinate dehydrogenase [ubiquinone] iron-sulfur subunit, mitochondrial [OS=Mus musculus]		P70677	Caspase-3 [OS=Mus musculus]		P70677	Caspase-3 [OS=Mus musculus]		P70677	Caspase-3 [OS=Mus musculus]		Q9CQA3	Succinate dehydrogenase [ubiquinone] iron-sulfur subunit, mitochondrial [OS=Mus musculus]		Q9CQA3	Succinate dehydrogenase [ubiquinone] iron-sulfur subunit, mitochondrial [OS=Mus musculus]		Q9CQA3	Succinate dehydrogenase [ubiquinone] iron-sulfur subunit, mitochondrial [OS=Mus musculus]
Q07813-1	Apoptosis regulator BAX [OS=Mus musculus]		Q9WUD1	STIP1 homology and U box-containing protein 1 [OS=Mus musculus]		Q9WUD1	STIP1 homology and U box-containing protein 1 [OS=Mus musculus]		Q9WUD1	STIP1 homology and U box-containing protein 1 [OS=Mus musculus]		Q07813-1	Apoptosis regulator BAX [OS=Mus musculus]		Q07813-1	Apoptosis regulator BAX [OS=Mus musculus]		Q07813-1	Apoptosis regulator BAX [OS=Mus musculus]
Q61171	Peroxiredoxin-2 [OS=Mus musculus]		P05202	Aspartate aminotransferase, mitochondrial [OS=Mus musculus]		P05202	Aspartate aminotransferase, mitochondrial [OS=Mus musculus]		P05202	Aspartate aminotransferase, mitochondrial [OS=Mus musculus]		Q61171	Peroxiredoxin-2 [OS=Mus musculus]		Q61171	Peroxiredoxin-2 [OS=Mus musculus]		Q61171	Peroxiredoxin-2 [OS=Mus musculus]
P36536	GTP-binding protein SAR1a [OS=Mus musculus]		O35129	Prohibitin-2 [OS=Mus musculus]		O35129	Prohibitin-2 [OS=Mus musculus]		O35129	Prohibitin-2 [OS=Mus musculus]		P36536	GTP-binding protein SAR1a [OS=Mus musculus]		P36536	GTP-binding protein SAR1a [OS=Mus musculus]		P36536	GTP-binding protein SAR1a [OS=Mus musculus]
Q9QUM9	Proteasome subunit alpha type-6 [OS=Mus musculus]		P62827	GTP-binding nuclear protein RAN [OS=Mus musculus]		P62827	GTP-binding nuclear protein RAN [OS=Mus musculus]		P62827	GTP-binding nuclear protein RAN [OS=Mus musculus]		Q9QUM9	Proteasome subunit alpha type-6 [OS=Mus musculus]		Q9QUM9	Proteasome subunit alpha type-6 [OS=Mus musculus]		Q9QUM9	Proteasome subunit alpha type-6 [OS=Mus musculus]
Q8BHC4	dephospho-CoA kinase domain-containing protein [OS=Mus musculus]		Q9WTP6-1	Adenylate kinase 2, mitochondrial [OS=Mus musculus]		Q9WTP6-1	Adenylate kinase 2, mitochondrial [OS=Mus musculus]		Q9WTP6-1	Adenylate kinase 2, mitochondrial [OS=Mus musculus]		Q8BHC4	dephospho-CoA kinase domain-containing protein [OS=Mus musculus]		Q8BHC4	dephospho-CoA kinase domain-containing protein [OS=Mus musculus]		Q8BHC4	dephospho-CoA kinase domain-containing protein [OS=Mus musculus]
O08807	Peroxiredoxin-4 [OS=Mus musculus]		O88587-1	Catechol O-methyltransferase [OS=Mus musculus]		O88587-1	Catechol O-methyltransferase [OS=Mus musculus]		O88587-1	Catechol O-methyltransferase [OS=Mus musculus]		O08807	Peroxiredoxin-4 [OS=Mus musculus]		O08807	Peroxiredoxin-4 [OS=Mus musculus]		O08807	Peroxiredoxin-4 [OS=Mus musculus]
Q99LD8	N(G),N(G)-dimethylarginine dimethylaminohydrolase 2 [OS=Mus musculus]		P53026	60S ribosomal protein L10A [OS=Mus musculus]		P53026	60S ribosomal protein L10A [OS=Mus musculus]		P53026	60S ribosomal protein L10A [OS=Mus musculus]		Q99LD8	N(G),N(G)-dimethylarginine dimethylaminohydrolase 2 [OS=Mus musculus]		Q99LD8	N(G),N(G)-dimethylarginine dimethylaminohydrolase 2 [OS=Mus musculus]		Q99LD8	N(G),N(G)-dimethylarginine dimethylaminohydrolase 2 [OS=Mus musculus]
Q61990	Poly(rC)-binding protein 2 [OS=Mus musculus]		P10605	Cathepsin B [OS=Mus musculus]		P10605	Cathepsin B [OS=Mus musculus]		P10605	Cathepsin B [OS=Mus musculus]		Q61990	Poly(rC)-binding protein 2 [OS=Mus musculus]		Q61990	Poly(rC)-binding protein 2 [OS=Mus musculus]		Q61990	Poly(rC)-binding protein 2 [OS=Mus musculus]
P57776-3	Isoform 3 of Elongation factor 1-delta [OS=Mus musculus]		Q9Z2U0	Proteasome subunit alpha type-7 [OS=Mus musculus]		Q9Z2U0	Proteasome subunit alpha type-7 [OS=Mus musculus]		Q9Z2U0	Proteasome subunit alpha type-7 [OS=Mus musculus]		P57776-3	Isoform 3 of Elongation factor 1-delta [OS=Mus musculus]		P57776-3	Isoform 3 of Elongation factor 1-delta [OS=Mus musculus]		P57776-3	Isoform 3 of Elongation factor 1-delta [OS=Mus musculus]
Q9DCL9	multifunctional protein ADE2 [OS=Mus musculus]		P54775	26S proteasome regulatory subunit 6B [OS=Mus musculus]		P54775	26S proteasome regulatory subunit 6B [OS=Mus musculus]		P54775	26S proteasome regulatory subunit 6B [OS=Mus musculus]		Q9DCL9	multifunctional protein ADE2 [OS=Mus musculus]		Q9DCL9	multifunctional protein ADE2 [OS=Mus musculus]		Q9DCL9	multifunctional protein ADE2 [OS=Mus musculus]
P29758	Ornithine aminotransferase, mitochondrial [OS=Mus musculus]		Q9CPV4-1	Glyoxalase domain-containing protein 4 [OS=Mus musculus]		Q9CPV4-1	Glyoxalase domain-containing protein 4 [OS=Mus musculus]		Q9CPV4-1	Glyoxalase domain-containing protein 4 [OS=Mus musculus]		P29758	Ornithine aminotransferase, mitochondrial [OS=Mus musculus]		P29758	Ornithine aminotransferase, mitochondrial [OS=Mus musculus]		P29758	Ornithine aminotransferase, mitochondrial [OS=Mus musculus]
P99027	60S acidic ribosomal protein P2 [OS=Mus musculus]		Q99LC5	Electron transfer flavoprotein subunit alpha, mitochondrial [OS=Mus musculus]		Q99LC5	Electron transfer flavoprotein subunit alpha, mitochondrial [OS=Mus musculus]		Q99LC5	Electron transfer flavoprotein subunit alpha, mitochondrial [OS=Mus musculus]		P99027	60S acidic ribosomal protein P2 [OS=Mus musculus]		P99027	60S acidic ribosomal protein P2 [OS=Mus musculus]		P99027	60S acidic ribosomal protein P2 [OS=Mus musculus]
P47758	signal recognition particle receptor subunit beta [OS=Mus musculus]		Q9WV55	vesicle-associated membrane protein-associated protein A [OS=Mus musculus]		Q9WV55	vesicle-associated membrane protein-associated protein A [OS=Mus musculus]		Q9WV55	vesicle-associated membrane protein-associated protein A [OS=Mus musculus]		P47758	signal recognition particle receptor subunit beta [OS=Mus musculus]		P47758	signal recognition particle receptor subunit beta [OS=Mus musculus]		P47758	signal recognition particle receptor subunit beta [OS=Mus musculus]
Q7TQI3	Ubiquitin thioesterase otub1 [OS=Mus musculus]		P37804	transgelin [OS=Mus musculus]		P37804	transgelin [OS=Mus musculus]		P37804	transgelin [OS=Mus musculus]		Q7TQI3	Ubiquitin thioesterase otub1 [OS=Mus musculus]		Q7TQI3	Ubiquitin thioesterase otub1 [OS=Mus musculus]		Q7TQI3	Ubiquitin thioesterase otub1 [OS=Mus musculus]
P62821	Ras-related protein Rab-1A [OS=Mus musculus]		Q9CXW3	Calcyclin-binding protein [OS=Mus musculus]		Q9CXW3	Calcyclin-binding protein [OS=Mus musculus]		Q9CXW3	Calcyclin-binding protein [OS=Mus musculus]		P62821	Ras-related protein Rab-1A [OS=Mus musculus]		P62821	Ras-related protein Rab-1A [OS=Mus musculus]		P62821	Ras-related protein Rab-1A [OS=Mus musculus]
P16110	Galectin-3 [OS=Mus musculus]		P62880	Guanine nucleotide-binding protein G(I)/G(S)/G(T) subunit beta-2 [OS=Mus musculus]		P62880	Guanine nucleotide-binding protein G(I)/G(S)/G(T) subunit beta-2 [OS=Mus musculus]		P62880	Guanine nucleotide-binding protein G(I)/G(S)/G(T) subunit beta-2 [OS=Mus musculus]		P16110	Galectin-3 [OS=Mus musculus]		P16110	Galectin-3 [OS=Mus musculus]		P16110	Galectin-3 [OS=Mus musculus]
P29391	Ferritin light chain 1 [OS=Mus musculus]		Q9R0P5	Destrin [OS=Mus musculus]		Q9R0P5	Destrin [OS=Mus musculus]		Q9R0P5	Destrin [OS=Mus musculus]		P29391	Ferritin light chain 1 [OS=Mus musculus]		P29391	Ferritin light chain 1 [OS=Mus musculus]		P29391	Ferritin light chain 1 [OS=Mus musculus]
Q91V61	Sideroflexin-3 [OS=Mus musculus]		Q61599	Rho GDP-dissociation inhibitor 2 [OS=Mus musculus]		Q61599	Rho GDP-dissociation inhibitor 2 [OS=Mus musculus]		Q61599	Rho GDP-dissociation inhibitor 2 [OS=Mus musculus]		Q91V61	Sideroflexin-3 [OS=Mus musculus]		Q91V61	Sideroflexin-3 [OS=Mus musculus]		Q91V61	Sideroflexin-3 [OS=Mus musculus]
Q9DCX2	ATP synthase subunit d, mitochondrial [OS=Mus musculus]		P84084	ADP-ribosylation factor 5 [OS=Mus musculus]		P84084	ADP-ribosylation factor 5 [OS=Mus musculus]		P84084	ADP-ribosylation factor 5 [OS=Mus musculus]		Q9DCX2	ATP synthase subunit d, mitochondrial [OS=Mus musculus]		Q9DCX2	ATP synthase subunit d, mitochondrial [OS=Mus musculus]		Q9DCX2	ATP synthase subunit d, mitochondrial [OS=Mus musculus]
Q9CQ62	2,4-dienoyl-CoA reductase, mitochondrial [OS=Mus musculus]		Q9QZD9	Eukaryotic translation initiation factor 3 subunit I [OS=Mus musculus]		Q9QZD9	Eukaryotic translation initiation factor 3 subunit I [OS=Mus musculus]		Q9QZD9	Eukaryotic translation initiation factor 3 subunit I [OS=Mus musculus]		Q9CQ62	2,4-dienoyl-CoA reductase, mitochondrial [OS=Mus musculus]		Q9CQ62	2,4-dienoyl-CoA reductase, mitochondrial [OS=Mus musculus]		Q9CQ62	2,4-dienoyl-CoA reductase, mitochondrial [OS=Mus musculus]
P28352	DNA-(apurinic or apyrimidinic site) lyase [OS=Mus musculus]		P27659	60S ribosomal protein L3 [OS=Mus musculus]		P27659	60S ribosomal protein L3 [OS=Mus musculus]		P27659	60S ribosomal protein L3 [OS=Mus musculus]		P28352	DNA-(apurinic or apyrimidinic site) lyase [OS=Mus musculus]		P28352	DNA-(apurinic or apyrimidinic site) lyase [OS=Mus musculus]		P28352	DNA-(apurinic or apyrimidinic site) lyase [OS=Mus musculus]
Q9WUL7	ADP-ribosylation factor-like protein 3 [OS=Mus musculus]		Q9QUI0	Transforming protein RhoA [OS=Mus musculus]		Q9QUI0	Transforming protein RhoA [OS=Mus musculus]		Q9QUI0	Transforming protein RhoA [OS=Mus musculus]		Q9WUL7	ADP-ribosylation factor-like protein 3 [OS=Mus musculus]		Q9WUL7	ADP-ribosylation factor-like protein 3 [OS=Mus musculus]		Q9WUL7	ADP-ribosylation factor-like protein 3 [OS=Mus musculus]
P14901	heme oxygenase 1 [OS=Mus musculus]		Q9QYB1	Chloride intracellular channel protein 4 [OS=Mus musculus]		Q9QYB1	Chloride intracellular channel protein 4 [OS=Mus musculus]		Q9QYB1	Chloride intracellular channel protein 4 [OS=Mus musculus]		P14901	heme oxygenase 1 [OS=Mus musculus]		P14901	heme oxygenase 1 [OS=Mus musculus]		P14901	heme oxygenase 1 [OS=Mus musculus]
Q9WV54	Acid ceramidase [OS=Mus musculus]		Q91VH6	Protein MEMO1 [OS=Mus musculus]		Q91VH6	Protein MEMO1 [OS=Mus musculus]		Q91VH6	Protein MEMO1 [OS=Mus musculus]		Q9WV54	Acid ceramidase [OS=Mus musculus]		Q9WV54	Acid ceramidase [OS=Mus musculus]		Q9WV54	Acid ceramidase [OS=Mus musculus]
Q62446	peptidyl-prolyl cis-trans isomerase FKBP3 [OS=Mus musculus]		Q9R1P0	Proteasome subunit alpha type-4 [OS=Mus musculus]		Q9R1P0	Proteasome subunit alpha type-4 [OS=Mus musculus]		Q9R1P0	Proteasome subunit alpha type-4 [OS=Mus musculus]		Q62446	peptidyl-prolyl cis-trans isomerase FKBP3 [OS=Mus musculus]		Q62446	peptidyl-prolyl cis-trans isomerase FKBP3 [OS=Mus musculus]		Q62446	peptidyl-prolyl cis-trans isomerase FKBP3 [OS=Mus musculus]
Q99PT1	rho GDP-dissociation inhibitor 1 [OS=Mus musculus]		P30681	High mobility group protein B2 [OS=Mus musculus]		P30681	High mobility group protein B2 [OS=Mus musculus]		P30681	High mobility group protein B2 [OS=Mus musculus]		Q99PT1	rho GDP-dissociation inhibitor 1 [OS=Mus musculus]		Q99PT1	rho GDP-dissociation inhibitor 1 [OS=Mus musculus]		Q99PT1	rho GDP-dissociation inhibitor 1 [OS=Mus musculus]
P06745	glucose-6-phosphate isomerase [OS=Mus musculus]		O70503-1	Very-long-chain 3-oxoacyl-CoA reductase [OS=Mus musculus]		O70503-1	Very-long-chain 3-oxoacyl-CoA reductase [OS=Mus musculus]		O70503-1	Very-long-chain 3-oxoacyl-CoA reductase [OS=Mus musculus]		P06745	glucose-6-phosphate isomerase [OS=Mus musculus]		P06745	glucose-6-phosphate isomerase [OS=Mus musculus]		P06745	glucose-6-phosphate isomerase [OS=Mus musculus]
P62830	60S ribosomal protein L23 [OS=Mus musculus]		Q9CR62	Mitochondrial 2-oxoglutarate/malate carrier protein [OS=Mus musculus]		Q9CR62	Mitochondrial 2-oxoglutarate/malate carrier protein [OS=Mus musculus]		Q9CR62	Mitochondrial 2-oxoglutarate/malate carrier protein [OS=Mus musculus]		P62830	60S ribosomal protein L23 [OS=Mus musculus]		P62830	60S ribosomal protein L23 [OS=Mus musculus]		P62830	60S ribosomal protein L23 [OS=Mus musculus]
Q99LC8	Translation initiation factor eIF-2B subunit alpha [OS=Mus musculus]		P62141	Serine/threonine-protein phosphatase PP1-beta catalytic subunit [OS=Mus musculus]		P62141	Serine/threonine-protein phosphatase PP1-beta catalytic subunit [OS=Mus musculus]		P62141	Serine/threonine-protein phosphatase PP1-beta catalytic subunit [OS=Mus musculus]		Q99LC8	Translation initiation factor eIF-2B subunit alpha [OS=Mus musculus]		Q99LC8	Translation initiation factor eIF-2B subunit alpha [OS=Mus musculus]		Q99LC8	Translation initiation factor eIF-2B subunit alpha [OS=Mus musculus]
P61620	Protein transport protein Sec61 subunit alpha isoform 1 [OS=Mus musculus]		Q60854	serpin B6 [OS=Mus musculus]		Q60854	serpin B6 [OS=Mus musculus]		Q60854	serpin B6 [OS=Mus musculus]		P61620	Protein transport protein Sec61 subunit alpha isoform 1 [OS=Mus musculus]		P61620	Protein transport protein Sec61 subunit alpha isoform 1 [OS=Mus musculus]		P61620	Protein transport protein Sec61 subunit alpha isoform 1 [OS=Mus musculus]
Q9ERE7	LDLR chaperone MESD [OS=Mus musculus]		Q9Z1Z2	Serine-threonine kinase receptor-associated protein [OS=Mus musculus]		Q9Z1Z2	Serine-threonine kinase receptor-associated protein [OS=Mus musculus]		Q9Z1Z2	Serine-threonine kinase receptor-associated protein [OS=Mus musculus]		Q9ERE7	LDLR chaperone MESD [OS=Mus musculus]		Q9ERE7	LDLR chaperone MESD [OS=Mus musculus]		Q9ERE7	LDLR chaperone MESD [OS=Mus musculus]
P11276	fibronectin [OS=Mus musculus]		Q00915	Retinol-binding protein 1 [OS=Mus musculus]		Q00915	Retinol-binding protein 1 [OS=Mus musculus]		Q00915	Retinol-binding protein 1 [OS=Mus musculus]		P11276	fibronectin [OS=Mus musculus]		P11276	fibronectin [OS=Mus musculus]		P11276	fibronectin [OS=Mus musculus]
P29341	Polyadenylate-binding protein 1 [OS=Mus musculus]		Q9CQC9	GTP-binding protein SAR1b [OS=Mus musculus]		Q9CQC9	GTP-binding protein SAR1b [OS=Mus musculus]		Q9CQC9	GTP-binding protein SAR1b [OS=Mus musculus]		P29341	Polyadenylate-binding protein 1 [OS=Mus musculus]		P29341	Polyadenylate-binding protein 1 [OS=Mus musculus]		P29341	Polyadenylate-binding protein 1 [OS=Mus musculus]
P97372	proteasome activator complex subunit 2 [OS=Mus musculus]		P62334	26S proteasome regulatory subunit 10B [OS=Mus musculus]		P62334	26S proteasome regulatory subunit 10B [OS=Mus musculus]		P62334	26S proteasome regulatory subunit 10B [OS=Mus musculus]		P97372	proteasome activator complex subunit 2 [OS=Mus musculus]		P97372	proteasome activator complex subunit 2 [OS=Mus musculus]		P97372	proteasome activator complex subunit 2 [OS=Mus musculus]
Q8VEH3	ADP-ribosylation factor-like protein 8A [OS=Mus musculus]		Q9DCL9	multifunctional protein ADE2 [OS=Mus musculus]		Q9DCL9	multifunctional protein ADE2 [OS=Mus musculus]		Q9DCL9	multifunctional protein ADE2 [OS=Mus musculus]		Q8VEH3	ADP-ribosylation factor-like protein 8A [OS=Mus musculus]		Q8VEH3	ADP-ribosylation factor-like protein 8A [OS=Mus musculus]		Q8VEH3	ADP-ribosylation factor-like protein 8A [OS=Mus musculus]
P50518	V-type proton ATPase subunit E 1 [OS=Mus musculus]		Q99LX0	protein DJ-1 [OS=Mus musculus]		Q99LX0	protein DJ-1 [OS=Mus musculus]		Q99LX0	protein DJ-1 [OS=Mus musculus]		P50518	V-type proton ATPase subunit E 1 [OS=Mus musculus]		P50518	V-type proton ATPase subunit E 1 [OS=Mus musculus]		P50518	V-type proton ATPase subunit E 1 [OS=Mus musculus]
P46638	Ras-related protein Rab-11B [OS=Mus musculus]		P15532	Nucleoside diphosphate kinase A [OS=Mus musculus]		P15532	Nucleoside diphosphate kinase A [OS=Mus musculus]		P15532	Nucleoside diphosphate kinase A [OS=Mus musculus]		P46638	Ras-related protein Rab-11B [OS=Mus musculus]		P46638	Ras-related protein Rab-11B [OS=Mus musculus]		P46638	Ras-related protein Rab-11B [OS=Mus musculus]
Q99KF1	Transmembrane emp24 domain-containing protein 9 [OS=Mus musculus]		P62196	26S proteasome regulatory subunit 8 [OS=Mus musculus]		P62196	26S proteasome regulatory subunit 8 [OS=Mus musculus]		P62196	26S proteasome regulatory subunit 8 [OS=Mus musculus]		Q99KF1	Transmembrane emp24 domain-containing protein 9 [OS=Mus musculus]		Q99KF1	Transmembrane emp24 domain-containing protein 9 [OS=Mus musculus]		Q99KF1	Transmembrane emp24 domain-containing protein 9 [OS=Mus musculus]
Q3TCN2	Putative phospholipase B-like 2 [OS=Mus musculus]		P51410	60S ribosomal protein L9 [OS=Mus musculus]		P51410	60S ribosomal protein L9 [OS=Mus musculus]		P51410	60S ribosomal protein L9 [OS=Mus musculus]		Q3TCN2	Putative phospholipase B-like 2 [OS=Mus musculus]		Q3TCN2	Putative phospholipase B-like 2 [OS=Mus musculus]		Q3TCN2	Putative phospholipase B-like 2 [OS=Mus musculus]
P62874	Guanine nucleotide-binding protein G(I)/G(S)/G(T) subunit beta-1 [OS=Mus musculus]		P09405	Nucleolin [OS=Mus musculus]		P09405	Nucleolin [OS=Mus musculus]		P09405	Nucleolin [OS=Mus musculus]		P62874	Guanine nucleotide-binding protein G(I)/G(S)/G(T) subunit beta-1 [OS=Mus musculus]		P62874	Guanine nucleotide-binding protein G(I)/G(S)/G(T) subunit beta-1 [OS=Mus musculus]		P62874	Guanine nucleotide-binding protein G(I)/G(S)/G(T) subunit beta-1 [OS=Mus musculus]
P97371	Proteasome activator complex subunit 1 [OS=Mus musculus]		P06745	glucose-6-phosphate isomerase [OS=Mus musculus]		P06745	glucose-6-phosphate isomerase [OS=Mus musculus]		P06745	glucose-6-phosphate isomerase [OS=Mus musculus]		P97371	Proteasome activator complex subunit 1 [OS=Mus musculus]		P97371	Proteasome activator complex subunit 1 [OS=Mus musculus]		P97371	Proteasome activator complex subunit 1 [OS=Mus musculus]
Q9JII6	alcohol dehydrogenase [NADP(+)] [OS=Mus musculus]		P49722	Proteasome subunit alpha type-2 [OS=Mus musculus]		P49722	Proteasome subunit alpha type-2 [OS=Mus musculus]		P49722	Proteasome subunit alpha type-2 [OS=Mus musculus]		Q9JII6	alcohol dehydrogenase [NADP(+)] [OS=Mus musculus]		Q9JII6	alcohol dehydrogenase [NADP(+)] [OS=Mus musculus]		Q9JII6	alcohol dehydrogenase [NADP(+)] [OS=Mus musculus]
Q91WK2	Eukaryotic translation initiation factor 3 subunit H [OS=Mus musculus]		Q6ZWV3	60S ribosomal protein L10 [OS=Mus musculus]		Q6ZWV3	60S ribosomal protein L10 [OS=Mus musculus]		Q6ZWV3	60S ribosomal protein L10 [OS=Mus musculus]		Q91WK2	Eukaryotic translation initiation factor 3 subunit H [OS=Mus musculus]		Q91WK2	Eukaryotic translation initiation factor 3 subunit H [OS=Mus musculus]		Q91WK2	Eukaryotic translation initiation factor 3 subunit H [OS=Mus musculus]
P40142	Transketolase [OS=Mus musculus]		Q9Z1Q5	chloride intracellular channel protein 1 [OS=Mus musculus]		Q9Z1Q5	chloride intracellular channel protein 1 [OS=Mus musculus]		Q9Z1Q5	chloride intracellular channel protein 1 [OS=Mus musculus]		P40142	Transketolase [OS=Mus musculus]		P40142	Transketolase [OS=Mus musculus]		P40142	Transketolase [OS=Mus musculus]
P48758	Carbonyl reductase [NADPH] 1 [OS=Mus musculus]		Q99LS3	phosphoserine phosphatase [OS=Mus musculus]		Q99LS3	phosphoserine phosphatase [OS=Mus musculus]		Q99LS3	phosphoserine phosphatase [OS=Mus musculus]		P48758	Carbonyl reductase [NADPH] 1 [OS=Mus musculus]		P48758	Carbonyl reductase [NADPH] 1 [OS=Mus musculus]		P48758	Carbonyl reductase [NADPH] 1 [OS=Mus musculus]
P62082	40S ribosomal protein S7 [OS=Mus musculus]		P10649	Glutathione S-transferase Mu 1 [OS=Mus musculus]		P10649	Glutathione S-transferase Mu 1 [OS=Mus musculus]		P10649	Glutathione S-transferase Mu 1 [OS=Mus musculus]		P62082	40S ribosomal protein S7 [OS=Mus musculus]		P62082	40S ribosomal protein S7 [OS=Mus musculus]		P62082	40S ribosomal protein S7 [OS=Mus musculus]
P62911	60S ribosomal protein L32 [OS=Mus musculus]		Q91YR9	Prostaglandin reductase 1 [OS=Mus musculus]		Q91YR9	Prostaglandin reductase 1 [OS=Mus musculus]		Q91YR9	Prostaglandin reductase 1 [OS=Mus musculus]		P62911	60S ribosomal protein L32 [OS=Mus musculus]		P62911	60S ribosomal protein L32 [OS=Mus musculus]		P62911	60S ribosomal protein L32 [OS=Mus musculus]
P62983	Ubiquitin-40S ribosomal protein S27a [OS=Mus musculus]		P62830	60S ribosomal protein L23 [OS=Mus musculus]		P62830	60S ribosomal protein L23 [OS=Mus musculus]		P62830	60S ribosomal protein L23 [OS=Mus musculus]		P62983	Ubiquitin-40S ribosomal protein S27a [OS=Mus musculus]		P62983	Ubiquitin-40S ribosomal protein S27a [OS=Mus musculus]		P62983	Ubiquitin-40S ribosomal protein S27a [OS=Mus musculus]
Q61753	D-3-phosphoglycerate dehydrogenase [OS=Mus musculus]		Q9CX86	Heterogeneous nuclear ribonucleoprotein A0 [OS=Mus musculus]		Q9CX86	Heterogeneous nuclear ribonucleoprotein A0 [OS=Mus musculus]		Q9CX86	Heterogeneous nuclear ribonucleoprotein A0 [OS=Mus musculus]		Q61753	D-3-phosphoglycerate dehydrogenase [OS=Mus musculus]		Q61753	D-3-phosphoglycerate dehydrogenase [OS=Mus musculus]		Q61753	D-3-phosphoglycerate dehydrogenase [OS=Mus musculus]
P61211	ADP-ribosylation factor-like protein 1 [OS=Mus musculus]		P29758	Ornithine aminotransferase, mitochondrial [OS=Mus musculus]		P29758	Ornithine aminotransferase, mitochondrial [OS=Mus musculus]		P29758	Ornithine aminotransferase, mitochondrial [OS=Mus musculus]		P61211	ADP-ribosylation factor-like protein 1 [OS=Mus musculus]		P61211	ADP-ribosylation factor-like protein 1 [OS=Mus musculus]		P61211	ADP-ribosylation factor-like protein 1 [OS=Mus musculus]
Q60692	Proteasome subunit beta type-6 [OS=Mus musculus]		P67778	Prohibitin [OS=Mus musculus]		P67778	Prohibitin [OS=Mus musculus]		P67778	Prohibitin [OS=Mus musculus]		Q60692	Proteasome subunit beta type-6 [OS=Mus musculus]		Q60692	Proteasome subunit beta type-6 [OS=Mus musculus]		Q60692	Proteasome subunit beta type-6 [OS=Mus musculus]
P62965	Cellular retinoic acid-binding protein 1 [OS=Mus musculus]		P14869	60S acidic ribosomal protein P0 [OS=Mus musculus]		P14869	60S acidic ribosomal protein P0 [OS=Mus musculus]		P14869	60S acidic ribosomal protein P0 [OS=Mus musculus]		P62965	Cellular retinoic acid-binding protein 1 [OS=Mus musculus]		P62965	Cellular retinoic acid-binding protein 1 [OS=Mus musculus]		P62965	Cellular retinoic acid-binding protein 1 [OS=Mus musculus]
P62242	40S ribosomal protein S8 [OS=Mus musculus]		P42125	Enoyl-CoA delta isomerase 1, mitochondrial [OS=Mus musculus]		P42125	Enoyl-CoA delta isomerase 1, mitochondrial [OS=Mus musculus]		P42125	Enoyl-CoA delta isomerase 1, mitochondrial [OS=Mus musculus]		P62242	40S ribosomal protein S8 [OS=Mus musculus]		P62242	40S ribosomal protein S8 [OS=Mus musculus]		P62242	40S ribosomal protein S8 [OS=Mus musculus]
P70372	ELAV-like protein 1 [OS=Mus musculus]		Q9JIF0-1	protein arginine N-methyltransferase 1 [OS=Mus musculus]		Q9JIF0-1	protein arginine N-methyltransferase 1 [OS=Mus musculus]		Q9JIF0-1	protein arginine N-methyltransferase 1 [OS=Mus musculus]		P70372	ELAV-like protein 1 [OS=Mus musculus]		P70372	ELAV-like protein 1 [OS=Mus musculus]		P70372	ELAV-like protein 1 [OS=Mus musculus]
P99029	Peroxiredoxin-5, mitochondrial [OS=Mus musculus]		P08249	Malate dehydrogenase, mitochondrial [OS=Mus musculus]		P08249	Malate dehydrogenase, mitochondrial [OS=Mus musculus]		P08249	Malate dehydrogenase, mitochondrial [OS=Mus musculus]		P99029	Peroxiredoxin-5, mitochondrial [OS=Mus musculus]		P99029	Peroxiredoxin-5, mitochondrial [OS=Mus musculus]		P99029	Peroxiredoxin-5, mitochondrial [OS=Mus musculus]
P61290	Proteasome activator complex subunit 3 [OS=Mus musculus]		P46471	26S proteasome regulatory subunit 7 [OS=Mus musculus]		P46471	26S proteasome regulatory subunit 7 [OS=Mus musculus]		P46471	26S proteasome regulatory subunit 7 [OS=Mus musculus]		P61290	Proteasome activator complex subunit 3 [OS=Mus musculus]		P61290	Proteasome activator complex subunit 3 [OS=Mus musculus]		P61290	Proteasome activator complex subunit 3 [OS=Mus musculus]
P70699	lysosomal alpha-glucosidase [OS=Mus musculus]		Q9R1P3	proteasome subunit beta type-2 [OS=Mus musculus]		Q9R1P3	proteasome subunit beta type-2 [OS=Mus musculus]		Q9R1P3	proteasome subunit beta type-2 [OS=Mus musculus]		P70699	lysosomal alpha-glucosidase [OS=Mus musculus]		P70699	lysosomal alpha-glucosidase [OS=Mus musculus]		P70699	lysosomal alpha-glucosidase [OS=Mus musculus]
Q922R8	Protein disulfide-isomerase A6 [OS=Mus musculus]		Q9CQW2	ADP-ribosylation factor-like protein 8B [OS=Mus musculus]		Q9CQW2	ADP-ribosylation factor-like protein 8B [OS=Mus musculus]		Q9CQW2	ADP-ribosylation factor-like protein 8B [OS=Mus musculus]		Q922R8	Protein disulfide-isomerase A6 [OS=Mus musculus]		Q922R8	Protein disulfide-isomerase A6 [OS=Mus musculus]		Q922R8	Protein disulfide-isomerase A6 [OS=Mus musculus]
P35282	Ras-related protein Rab-21 [OS=Mus musculus]		P70349	Histidine triad nucleotide-binding protein 1 [OS=Mus musculus]		P70349	Histidine triad nucleotide-binding protein 1 [OS=Mus musculus]		P70349	Histidine triad nucleotide-binding protein 1 [OS=Mus musculus]		P35282	Ras-related protein Rab-21 [OS=Mus musculus]		P35282	Ras-related protein Rab-21 [OS=Mus musculus]		P35282	Ras-related protein Rab-21 [OS=Mus musculus]
Q80UU9	Membrane-associated progesterone receptor component 2 [OS=Mus musculus]		Q9D1D4	Transmembrane emp24 domain-containing protein 10 [OS=Mus musculus]		Q9D1D4	Transmembrane emp24 domain-containing protein 10 [OS=Mus musculus]		Q9D1D4	Transmembrane emp24 domain-containing protein 10 [OS=Mus musculus]		Q80UU9	Membrane-associated progesterone receptor component 2 [OS=Mus musculus]		Q80UU9	Membrane-associated progesterone receptor component 2 [OS=Mus musculus]		Q80UU9	Membrane-associated progesterone receptor component 2 [OS=Mus musculus]
P59999	Actin-related protein 2/3 complex subunit 4 [OS=Mus musculus]		Q6PGB6-4	Isoform 4 of N-alpha-acetyltransferase 50 [OS=Mus musculus]		Q6PGB6-4	Isoform 4 of N-alpha-acetyltransferase 50 [OS=Mus musculus]		Q6PGB6-4	Isoform 4 of N-alpha-acetyltransferase 50 [OS=Mus musculus]		P59999	Actin-related protein 2/3 complex subunit 4 [OS=Mus musculus]		P59999	Actin-related protein 2/3 complex subunit 4 [OS=Mus musculus]		P59999	Actin-related protein 2/3 complex subunit 4 [OS=Mus musculus]
Q9DB73-1	NADH-cytochrome b5 reductase 1 [OS=Mus musculus]		P62962	profilin-1 [OS=Mus musculus]		P62962	profilin-1 [OS=Mus musculus]		P62962	profilin-1 [OS=Mus musculus]		Q9DB73-1	NADH-cytochrome b5 reductase 1 [OS=Mus musculus]		Q9DB73-1	NADH-cytochrome b5 reductase 1 [OS=Mus musculus]		Q9DB73-1	NADH-cytochrome b5 reductase 1 [OS=Mus musculus]
P70296	phosphatidylethanolamine-binding protein 1 [OS=Mus musculus]		P62264	40S ribosomal protein S14 [OS=Mus musculus]		P62264	40S ribosomal protein S14 [OS=Mus musculus]		P62264	40S ribosomal protein S14 [OS=Mus musculus]		P70296	phosphatidylethanolamine-binding protein 1 [OS=Mus musculus]		P70296	phosphatidylethanolamine-binding protein 1 [OS=Mus musculus]		P70296	phosphatidylethanolamine-binding protein 1 [OS=Mus musculus]
O70251	Elongation factor 1-beta [OS=Mus musculus]		Q9Z2X1-1	Heterogeneous nuclear ribonucleoprotein F [OS=Mus musculus]		Q9Z2X1-1	Heterogeneous nuclear ribonucleoprotein F [OS=Mus musculus]		Q9Z2X1-1	Heterogeneous nuclear ribonucleoprotein F [OS=Mus musculus]		O70251	Elongation factor 1-beta [OS=Mus musculus]		O70251	Elongation factor 1-beta [OS=Mus musculus]		O70251	Elongation factor 1-beta [OS=Mus musculus]
P97470	Serine/threonine-protein phosphatase 4 catalytic subunit [OS=Mus musculus]		Q9DAW9	Calponin-3 [OS=Mus musculus]		Q9DAW9	Calponin-3 [OS=Mus musculus]		Q9DAW9	Calponin-3 [OS=Mus musculus]		P97470	Serine/threonine-protein phosphatase 4 catalytic subunit [OS=Mus musculus]		P97470	Serine/threonine-protein phosphatase 4 catalytic subunit [OS=Mus musculus]		P97470	Serine/threonine-protein phosphatase 4 catalytic subunit [OS=Mus musculus]
P28474	alcohol dehydrogenase class-3 [OS=Mus musculus]		Q99PT1	rho GDP-dissociation inhibitor 1 [OS=Mus musculus]		Q99PT1	rho GDP-dissociation inhibitor 1 [OS=Mus musculus]		Q99PT1	rho GDP-dissociation inhibitor 1 [OS=Mus musculus]		P28474	alcohol dehydrogenase class-3 [OS=Mus musculus]		P28474	alcohol dehydrogenase class-3 [OS=Mus musculus]		P28474	alcohol dehydrogenase class-3 [OS=Mus musculus]
Q9QZD8	Mitochondrial dicarboxylate carrier [OS=Mus musculus]		Q9CQE8	UPF0568 protein C14orf166 homolog [OS=Mus musculus]		Q9CQE8	UPF0568 protein C14orf166 homolog [OS=Mus musculus]		Q9CQE8	UPF0568 protein C14orf166 homolog [OS=Mus musculus]		Q9QZD8	Mitochondrial dicarboxylate carrier [OS=Mus musculus]		Q9QZD8	Mitochondrial dicarboxylate carrier [OS=Mus musculus]		Q9QZD8	Mitochondrial dicarboxylate carrier [OS=Mus musculus]
Q99LS3	phosphoserine phosphatase [OS=Mus musculus]		Q9QUM9	Proteasome subunit alpha type-6 [OS=Mus musculus]		Q9QUM9	Proteasome subunit alpha type-6 [OS=Mus musculus]		Q9QUM9	Proteasome subunit alpha type-6 [OS=Mus musculus]		Q99LS3	phosphoserine phosphatase [OS=Mus musculus]		Q99LS3	phosphoserine phosphatase [OS=Mus musculus]		Q99LS3	phosphoserine phosphatase [OS=Mus musculus]
Q9R0N0	galactokinase [OS=Mus musculus]		P30285	Cyclin-dependent kinase 4 [OS=Mus musculus]		P30285	Cyclin-dependent kinase 4 [OS=Mus musculus]		P30285	Cyclin-dependent kinase 4 [OS=Mus musculus]		Q9R0N0	galactokinase [OS=Mus musculus]		Q9R0N0	galactokinase [OS=Mus musculus]		Q9R0N0	galactokinase [OS=Mus musculus]
Q8R010	aminoacyl tRNA synthase complex-interacting multifunctional protein 2 [OS=Mus musculus]		P10518	Delta-aminolevulinic acid dehydratase [OS=Mus musculus]		P10518	Delta-aminolevulinic acid dehydratase [OS=Mus musculus]		P10518	Delta-aminolevulinic acid dehydratase [OS=Mus musculus]		Q8R010	aminoacyl tRNA synthase complex-interacting multifunctional protein 2 [OS=Mus musculus]		Q8R010	aminoacyl tRNA synthase complex-interacting multifunctional protein 2 [OS=Mus musculus]		Q8R010	aminoacyl tRNA synthase complex-interacting multifunctional protein 2 [OS=Mus musculus]
Q9Z2Y8	Pyridoxal phosphate homeostasis protein [OS=Mus musculus]		Q9DBZ5	Eukaryotic translation initiation factor 3 subunit K [OS=Mus musculus]		Q9DBZ5	Eukaryotic translation initiation factor 3 subunit K [OS=Mus musculus]		Q9DBZ5	Eukaryotic translation initiation factor 3 subunit K [OS=Mus musculus]		Q9Z2Y8	Pyridoxal phosphate homeostasis protein [OS=Mus musculus]		Q9Z2Y8	Pyridoxal phosphate homeostasis protein [OS=Mus musculus]		Q9Z2Y8	Pyridoxal phosphate homeostasis protein [OS=Mus musculus]
P14211	Calreticulin [OS=Mus musculus]		Q923D2	flavin reductase (NADPH) [OS=Mus musculus]		Q923D2	flavin reductase (NADPH) [OS=Mus musculus]		Q923D2	flavin reductase (NADPH) [OS=Mus musculus]		P14211	Calreticulin [OS=Mus musculus]		P14211	Calreticulin [OS=Mus musculus]		P14211	Calreticulin [OS=Mus musculus]
Q9CQD1	Ras-related protein Rab-5A [OS=Mus musculus]		Q9R1P1	proteasome subunit beta type-3 [OS=Mus musculus]		Q9R1P1	proteasome subunit beta type-3 [OS=Mus musculus]		Q9R1P1	proteasome subunit beta type-3 [OS=Mus musculus]		Q9CQD1	Ras-related protein Rab-5A [OS=Mus musculus]		Q9CQD1	Ras-related protein Rab-5A [OS=Mus musculus]		Q9CQD1	Ras-related protein Rab-5A [OS=Mus musculus]
Q9QXT0	Protein canopy homolog 2 [OS=Mus musculus]		P09103	Protein disulfide-isomerase [OS=Mus musculus]		P09103	Protein disulfide-isomerase [OS=Mus musculus]		P09103	Protein disulfide-isomerase [OS=Mus musculus]		Q9QXT0	Protein canopy homolog 2 [OS=Mus musculus]		Q9QXT0	Protein canopy homolog 2 [OS=Mus musculus]		Q9QXT0	Protein canopy homolog 2 [OS=Mus musculus]
Q62159	Rho-related GTP-binding protein RhoC [OS=Mus musculus]		P62204	Calmodulin [OS=Mus musculus]		P62204	Calmodulin [OS=Mus musculus]		P62204	Calmodulin [OS=Mus musculus]		Q62159	Rho-related GTP-binding protein RhoC [OS=Mus musculus]		Q62159	Rho-related GTP-binding protein RhoC [OS=Mus musculus]		Q62159	Rho-related GTP-binding protein RhoC [OS=Mus musculus]
Q8JZU2	Tricarboxylate transport protein, mitochondrial [OS=Mus musculus]		O70400	PDZ and LIM domain protein 1 [OS=Mus musculus]		O70400	PDZ and LIM domain protein 1 [OS=Mus musculus]		O70400	PDZ and LIM domain protein 1 [OS=Mus musculus]		Q8JZU2	Tricarboxylate transport protein, mitochondrial [OS=Mus musculus]		Q8JZU2	Tricarboxylate transport protein, mitochondrial [OS=Mus musculus]		Q8JZU2	Tricarboxylate transport protein, mitochondrial [OS=Mus musculus]
P08030	Adenine phosphoribosyltransferase [OS=Mus musculus]		Q9D0M3-2	Isoform 2 of Cytochrome c1, heme protein, mitochondrial [OS=Mus musculus]		Q9D0M3-2	Isoform 2 of Cytochrome c1, heme protein, mitochondrial [OS=Mus musculus]		Q9D0M3-2	Isoform 2 of Cytochrome c1, heme protein, mitochondrial [OS=Mus musculus]		P08030	Adenine phosphoribosyltransferase [OS=Mus musculus]		P08030	Adenine phosphoribosyltransferase [OS=Mus musculus]		P08030	Adenine phosphoribosyltransferase [OS=Mus musculus]
Q3UFY7	7-methylguanosine phosphate-specific 5'-nucleotidase [OS=Mus musculus]		P13020-2	Isoform 2 of Gelsolin [OS=Mus musculus]		P13020-2	Isoform 2 of Gelsolin [OS=Mus musculus]		P13020-2	Isoform 2 of Gelsolin [OS=Mus musculus]		Q3UFY7	7-methylguanosine phosphate-specific 5'-nucleotidase [OS=Mus musculus]		Q3UFY7	7-methylguanosine phosphate-specific 5'-nucleotidase [OS=Mus musculus]		Q3UFY7	7-methylguanosine phosphate-specific 5'-nucleotidase [OS=Mus musculus]
Q922Q4	Pyrroline-5-carboxylate reductase 2 [OS=Mus musculus]		P47911	60S ribosomal protein L6 [OS=Mus musculus]		P47911	60S ribosomal protein L6 [OS=Mus musculus]		P47911	60S ribosomal protein L6 [OS=Mus musculus]		Q922Q4	Pyrroline-5-carboxylate reductase 2 [OS=Mus musculus]		Q922Q4	Pyrroline-5-carboxylate reductase 2 [OS=Mus musculus]		Q922Q4	Pyrroline-5-carboxylate reductase 2 [OS=Mus musculus]
Q9CZ04-2	Isoform 2 of COP9 signalosome complex subunit 7a [OS=Mus musculus]		Q62446	peptidyl-prolyl cis-trans isomerase FKBP3 [OS=Mus musculus]		Q62446	peptidyl-prolyl cis-trans isomerase FKBP3 [OS=Mus musculus]		Q62446	peptidyl-prolyl cis-trans isomerase FKBP3 [OS=Mus musculus]		Q9CZ04-2	Isoform 2 of COP9 signalosome complex subunit 7a [OS=Mus musculus]		Q9CZ04-2	Isoform 2 of COP9 signalosome complex subunit 7a [OS=Mus musculus]		Q9CZ04-2	Isoform 2 of COP9 signalosome complex subunit 7a [OS=Mus musculus]
Q9R0Q3	Transmembrane emp24 domain-containing protein 2 [OS=Mus musculus]		P10711	Transcription elongation factor A protein 1 [OS=Mus musculus]		P10711	Transcription elongation factor A protein 1 [OS=Mus musculus]		P10711	Transcription elongation factor A protein 1 [OS=Mus musculus]		Q9R0Q3	Transmembrane emp24 domain-containing protein 2 [OS=Mus musculus]		Q9R0Q3	Transmembrane emp24 domain-containing protein 2 [OS=Mus musculus]		Q9R0Q3	Transmembrane emp24 domain-containing protein 2 [OS=Mus musculus]
Q9CZU6	citrate synthase, mitochondrial [OS=Mus musculus]		Q9D1G1	ras-related protein Rab-1B [OS=Mus musculus]		Q9D1G1	ras-related protein Rab-1B [OS=Mus musculus]		Q9D1G1	ras-related protein Rab-1B [OS=Mus musculus]		Q9CZU6	citrate synthase, mitochondrial [OS=Mus musculus]		Q9CZU6	citrate synthase, mitochondrial [OS=Mus musculus]		Q9CZU6	citrate synthase, mitochondrial [OS=Mus musculus]
Q9DB77	Cytochrome b-c1 complex subunit 2, mitochondrial [OS=Mus musculus]		Q921M7	protein FAM49B [OS=Mus musculus]		Q921M7	protein FAM49B [OS=Mus musculus]		Q921M7	protein FAM49B [OS=Mus musculus]		Q9DB77	Cytochrome b-c1 complex subunit 2, mitochondrial [OS=Mus musculus]		Q9DB77	Cytochrome b-c1 complex subunit 2, mitochondrial [OS=Mus musculus]		Q9DB77	Cytochrome b-c1 complex subunit 2, mitochondrial [OS=Mus musculus]
Q60931	Voltage-dependent anion-selective channel protein 3 [OS=Mus musculus]		P14211	Calreticulin [OS=Mus musculus]		P14211	Calreticulin [OS=Mus musculus]		P14211	Calreticulin [OS=Mus musculus]		Q60931	Voltage-dependent anion-selective channel protein 3 [OS=Mus musculus]		Q60931	Voltage-dependent anion-selective channel protein 3 [OS=Mus musculus]		Q60931	Voltage-dependent anion-selective channel protein 3 [OS=Mus musculus]
P23506-2	Isoform 2 of Protein-L-isoaspartate(D-aspartate) O-methyltransferase [OS=Mus musculus]		Q61990	Poly(rC)-binding protein 2 [OS=Mus musculus]		Q61990	Poly(rC)-binding protein 2 [OS=Mus musculus]		Q61990	Poly(rC)-binding protein 2 [OS=Mus musculus]		P23506-2	Isoform 2 of Protein-L-isoaspartate(D-aspartate) O-methyltransferase [OS=Mus musculus]		P23506-2	Isoform 2 of Protein-L-isoaspartate(D-aspartate) O-methyltransferase [OS=Mus musculus]		P23506-2	Isoform 2 of Protein-L-isoaspartate(D-aspartate) O-methyltransferase [OS=Mus musculus]
P62806	histone H4 [OS=Mus musculus]		Q9CZD3	Glycine--tRNA ligase [OS=Mus musculus]		Q9CZD3	Glycine--tRNA ligase [OS=Mus musculus]		Q9CZD3	Glycine--tRNA ligase [OS=Mus musculus]		P62806	histone H4 [OS=Mus musculus]		P62806	histone H4 [OS=Mus musculus]		P62806	histone H4 [OS=Mus musculus]
Q6PHN9	Ras-related protein Rab-35 [OS=Mus musculus]		Q9CZR8	Elongation factor Ts, mitochondrial [OS=Mus musculus]		Q9CZR8	Elongation factor Ts, mitochondrial [OS=Mus musculus]		Q9CZR8	Elongation factor Ts, mitochondrial [OS=Mus musculus]		Q6PHN9	Ras-related protein Rab-35 [OS=Mus musculus]		Q6PHN9	Ras-related protein Rab-35 [OS=Mus musculus]		Q6PHN9	Ras-related protein Rab-35 [OS=Mus musculus]
P61021	Ras-related protein Rab-5B [OS=Mus musculus]		O08547	Vesicle-trafficking protein SEC22b [OS=Mus musculus]		O08547	Vesicle-trafficking protein SEC22b [OS=Mus musculus]		O08547	Vesicle-trafficking protein SEC22b [OS=Mus musculus]		P61021	Ras-related protein Rab-5B [OS=Mus musculus]		P61021	Ras-related protein Rab-5B [OS=Mus musculus]		P61021	Ras-related protein Rab-5B [OS=Mus musculus]
P97822	Acidic leucine-rich nuclear phosphoprotein 32 family member E [OS=Mus musculus]		Q9CPR4	60S ribosomal protein L17 [OS=Mus musculus]		Q9CPR4	60S ribosomal protein L17 [OS=Mus musculus]		Q9CPR4	60S ribosomal protein L17 [OS=Mus musculus]		P97822	Acidic leucine-rich nuclear phosphoprotein 32 family member E [OS=Mus musculus]		P97822	Acidic leucine-rich nuclear phosphoprotein 32 family member E [OS=Mus musculus]		P97822	Acidic leucine-rich nuclear phosphoprotein 32 family member E [OS=Mus musculus]
Q9CYN2	Signal peptidase complex subunit 2 [OS=Mus musculus]		O88545	COP9 signalosome complex subunit 6 [OS=Mus musculus]		O88545	COP9 signalosome complex subunit 6 [OS=Mus musculus]		O88545	COP9 signalosome complex subunit 6 [OS=Mus musculus]		Q9CYN2	Signal peptidase complex subunit 2 [OS=Mus musculus]		Q9CYN2	Signal peptidase complex subunit 2 [OS=Mus musculus]		Q9CYN2	Signal peptidase complex subunit 2 [OS=Mus musculus]
P62245	40S ribosomal protein S15a [OS=Mus musculus]		P16675	lysosomal protective protein [OS=Mus musculus]		P16675	lysosomal protective protein [OS=Mus musculus]		P16675	lysosomal protective protein [OS=Mus musculus]		P62245	40S ribosomal protein S15a [OS=Mus musculus]		P62245	40S ribosomal protein S15a [OS=Mus musculus]		P62245	40S ribosomal protein S15a [OS=Mus musculus]
Q9JKB1	Ubiquitin carboxyl-terminal hydrolase isozyme L3 [OS=Mus musculus]		O08756	3-hydroxyacyl-CoA dehydrogenase type-2 [OS=Mus musculus]		O08756	3-hydroxyacyl-CoA dehydrogenase type-2 [OS=Mus musculus]		O08756	3-hydroxyacyl-CoA dehydrogenase type-2 [OS=Mus musculus]		Q9JKB1	Ubiquitin carboxyl-terminal hydrolase isozyme L3 [OS=Mus musculus]		Q9JKB1	Ubiquitin carboxyl-terminal hydrolase isozyme L3 [OS=Mus musculus]		Q9JKB1	Ubiquitin carboxyl-terminal hydrolase isozyme L3 [OS=Mus musculus]
Q9CQW1	Synaptobrevin homolog YKT6 [OS=Mus musculus]		O88544	COP9 signalosome complex subunit 4 [OS=Mus musculus]		O88544	COP9 signalosome complex subunit 4 [OS=Mus musculus]		O88544	COP9 signalosome complex subunit 4 [OS=Mus musculus]		Q9CQW1	Synaptobrevin homolog YKT6 [OS=Mus musculus]		Q9CQW1	Synaptobrevin homolog YKT6 [OS=Mus musculus]		Q9CQW1	Synaptobrevin homolog YKT6 [OS=Mus musculus]
Q9WTX5	s-phase kinase-associated protein 1 [OS=Mus musculus]		Q9QZE7	Translin-associated protein X [OS=Mus musculus]		Q9QZE7	Translin-associated protein X [OS=Mus musculus]		Q9QZE7	Translin-associated protein X [OS=Mus musculus]		Q9WTX5	s-phase kinase-associated protein 1 [OS=Mus musculus]		Q9WTX5	s-phase kinase-associated protein 1 [OS=Mus musculus]		Q9WTX5	s-phase kinase-associated protein 1 [OS=Mus musculus]
Q9CRB9	MICOS complex subunit MIC19 [OS=Mus musculus]		Q8QZT1	Acetyl-CoA acetyltransferase, mitochondrial [OS=Mus musculus]		Q8QZT1	Acetyl-CoA acetyltransferase, mitochondrial [OS=Mus musculus]		Q8QZT1	Acetyl-CoA acetyltransferase, mitochondrial [OS=Mus musculus]		Q9CRB9	MICOS complex subunit MIC19 [OS=Mus musculus]		Q9CRB9	MICOS complex subunit MIC19 [OS=Mus musculus]		Q9CRB9	MICOS complex subunit MIC19 [OS=Mus musculus]
P62751	60S ribosomal protein L23a [OS=Mus musculus]		Q8BG32	26S proteasome non-ATPase regulatory subunit 11 [OS=Mus musculus]		Q8BG32	26S proteasome non-ATPase regulatory subunit 11 [OS=Mus musculus]		Q8BG32	26S proteasome non-ATPase regulatory subunit 11 [OS=Mus musculus]		P62751	60S ribosomal protein L23a [OS=Mus musculus]		P62751	60S ribosomal protein L23a [OS=Mus musculus]		P62751	60S ribosomal protein L23a [OS=Mus musculus]
Q9R0M6	Ras-related protein Rab-9A [OS=Mus musculus]		P63028	Translationally-controlled tumor protein [OS=Mus musculus]		P63028	Translationally-controlled tumor protein [OS=Mus musculus]		P63028	Translationally-controlled tumor protein [OS=Mus musculus]		Q9R0M6	Ras-related protein Rab-9A [OS=Mus musculus]		Q9R0M6	Ras-related protein Rab-9A [OS=Mus musculus]		Q9R0M6	Ras-related protein Rab-9A [OS=Mus musculus]
P00493	Hypoxanthine-guanine phosphoribosyltransferase [OS=Mus musculus]		P53811	Phosphatidylinositol transfer protein beta isoform [OS=Mus musculus]		P53811	Phosphatidylinositol transfer protein beta isoform [OS=Mus musculus]		P53811	Phosphatidylinositol transfer protein beta isoform [OS=Mus musculus]		P00493	Hypoxanthine-guanine phosphoribosyltransferase [OS=Mus musculus]		P00493	Hypoxanthine-guanine phosphoribosyltransferase [OS=Mus musculus]		P00493	Hypoxanthine-guanine phosphoribosyltransferase [OS=Mus musculus]
P14206	40S ribosomal protein SA [OS=Mus musculus]		Q64105	Sepiapterin reductase [OS=Mus musculus]		Q64105	Sepiapterin reductase [OS=Mus musculus]		Q64105	Sepiapterin reductase [OS=Mus musculus]		P14206	40S ribosomal protein SA [OS=Mus musculus]		P14206	40S ribosomal protein SA [OS=Mus musculus]		P14206	40S ribosomal protein SA [OS=Mus musculus]
Q91VR2	ATP synthase subunit gamma, mitochondrial [OS=Mus musculus]		P62082	40S ribosomal protein S7 [OS=Mus musculus]		P62082	40S ribosomal protein S7 [OS=Mus musculus]		P62082	40S ribosomal protein S7 [OS=Mus musculus]		Q91VR2	ATP synthase subunit gamma, mitochondrial [OS=Mus musculus]		Q91VR2	ATP synthase subunit gamma, mitochondrial [OS=Mus musculus]		Q91VR2	ATP synthase subunit gamma, mitochondrial [OS=Mus musculus]
Q01730	Ras suppressor protein 1 [OS=Mus musculus]		Q9DC51	Guanine nucleotide-binding protein G(k) subunit alpha [OS=Mus musculus]		Q9DC51	Guanine nucleotide-binding protein G(k) subunit alpha [OS=Mus musculus]		Q9DC51	Guanine nucleotide-binding protein G(k) subunit alpha [OS=Mus musculus]		Q01730	Ras suppressor protein 1 [OS=Mus musculus]		Q01730	Ras suppressor protein 1 [OS=Mus musculus]		Q01730	Ras suppressor protein 1 [OS=Mus musculus]
P63325	40S ribosomal protein S10 [OS=Mus musculus]		P58044	Isopentenyl-diphosphate Delta-isomerase 1 [OS=Mus musculus]		P58044	Isopentenyl-diphosphate Delta-isomerase 1 [OS=Mus musculus]		P58044	Isopentenyl-diphosphate Delta-isomerase 1 [OS=Mus musculus]		P63325	40S ribosomal protein S10 [OS=Mus musculus]		P63325	40S ribosomal protein S10 [OS=Mus musculus]		P63325	40S ribosomal protein S10 [OS=Mus musculus]
O55023	Inositol monophosphatase 1 [OS=Mus musculus]		P63276	40S ribosomal protein S17 [OS=Mus musculus]		P63276	40S ribosomal protein S17 [OS=Mus musculus]		P63276	40S ribosomal protein S17 [OS=Mus musculus]		O55023	Inositol monophosphatase 1 [OS=Mus musculus]		O55023	Inositol monophosphatase 1 [OS=Mus musculus]		O55023	Inositol monophosphatase 1 [OS=Mus musculus]
P42208	septin-2 [OS=Mus musculus]		Q9CQ60	6-phosphogluconolactonase [OS=Mus musculus]		Q9CQ60	6-phosphogluconolactonase [OS=Mus musculus]		Q9CQ60	6-phosphogluconolactonase [OS=Mus musculus]		P42208	septin-2 [OS=Mus musculus]		P42208	septin-2 [OS=Mus musculus]		P42208	septin-2 [OS=Mus musculus]
Q91YR1	Twinfilin-1 [OS=Mus musculus]		Q9R0Y5-2	Isoform 2 of Adenylate kinase isoenzyme 1 [OS=Mus musculus]		Q9R0Y5-2	Isoform 2 of Adenylate kinase isoenzyme 1 [OS=Mus musculus]		Q9R0Y5-2	Isoform 2 of Adenylate kinase isoenzyme 1 [OS=Mus musculus]		Q91YR1	Twinfilin-1 [OS=Mus musculus]		Q91YR1	Twinfilin-1 [OS=Mus musculus]		Q91YR1	Twinfilin-1 [OS=Mus musculus]
P63280	SUMO-conjugating enzyme ubc9 [OS=Mus musculus]		Q80X95	Ras-related GTP-binding protein A [OS=Mus musculus]		Q80X95	Ras-related GTP-binding protein A [OS=Mus musculus]		Q80X95	Ras-related GTP-binding protein A [OS=Mus musculus]		P63280	SUMO-conjugating enzyme ubc9 [OS=Mus musculus]		P63280	SUMO-conjugating enzyme ubc9 [OS=Mus musculus]		P63280	SUMO-conjugating enzyme ubc9 [OS=Mus musculus]
Q80X95	Ras-related GTP-binding protein A [OS=Mus musculus]		Q9JKB1	Ubiquitin carboxyl-terminal hydrolase isozyme L3 [OS=Mus musculus]		Q9JKB1	Ubiquitin carboxyl-terminal hydrolase isozyme L3 [OS=Mus musculus]		Q9JKB1	Ubiquitin carboxyl-terminal hydrolase isozyme L3 [OS=Mus musculus]		Q80X95	Ras-related GTP-binding protein A [OS=Mus musculus]		Q80X95	Ras-related GTP-binding protein A [OS=Mus musculus]		Q80X95	Ras-related GTP-binding protein A [OS=Mus musculus]
O88736	3-keto-steroid reductase [OS=Mus musculus]		O35887	Calumenin [OS=Mus musculus]		O35887	Calumenin [OS=Mus musculus]		O35887	Calumenin [OS=Mus musculus]		O88736	3-keto-steroid reductase [OS=Mus musculus]		O88736	3-keto-steroid reductase [OS=Mus musculus]		O88736	3-keto-steroid reductase [OS=Mus musculus]
P35288	Ras-related protein Rab-23 [OS=Mus musculus]		Q9DB20	ATP synthase subunit O, mitochondrial [OS=Mus musculus]		Q9DB20	ATP synthase subunit O, mitochondrial [OS=Mus musculus]		Q9DB20	ATP synthase subunit O, mitochondrial [OS=Mus musculus]		P35288	Ras-related protein Rab-23 [OS=Mus musculus]		P35288	Ras-related protein Rab-23 [OS=Mus musculus]		P35288	Ras-related protein Rab-23 [OS=Mus musculus]
Q9D0M3	Cytochrome c1, heme protein, mitochondrial [OS=Mus musculus]		Q9DB27	Malignant T-cell-amplified sequence 1 [OS=Mus musculus]		Q9DB27	Malignant T-cell-amplified sequence 1 [OS=Mus musculus]		Q9DB27	Malignant T-cell-amplified sequence 1 [OS=Mus musculus]		Q9D0M3	Cytochrome c1, heme protein, mitochondrial [OS=Mus musculus]		Q9D0M3	Cytochrome c1, heme protein, mitochondrial [OS=Mus musculus]		Q9D0M3	Cytochrome c1, heme protein, mitochondrial [OS=Mus musculus]
Q62348	Translin [OS=Mus musculus]		P70372	ELAV-like protein 1 [OS=Mus musculus]		P70372	ELAV-like protein 1 [OS=Mus musculus]		P70372	ELAV-like protein 1 [OS=Mus musculus]		Q62348	Translin [OS=Mus musculus]		Q62348	Translin [OS=Mus musculus]		Q62348	Translin [OS=Mus musculus]
P61027	ras-related protein rab-10 [OS=Mus musculus]		Q9DCW4	electron transfer flavoprotein subunit beta [OS=Mus musculus]		Q9DCW4	electron transfer flavoprotein subunit beta [OS=Mus musculus]		Q9DCW4	electron transfer flavoprotein subunit beta [OS=Mus musculus]		P61027	ras-related protein rab-10 [OS=Mus musculus]		P61027	ras-related protein rab-10 [OS=Mus musculus]		P61027	ras-related protein rab-10 [OS=Mus musculus]
Q64669	NAD(P)H dehydrogenase [quinone] 1 [OS=Mus musculus]		P61290	Proteasome activator complex subunit 3 [OS=Mus musculus]		P61290	Proteasome activator complex subunit 3 [OS=Mus musculus]		P61290	Proteasome activator complex subunit 3 [OS=Mus musculus]		Q64669	NAD(P)H dehydrogenase [quinone] 1 [OS=Mus musculus]		Q64669	NAD(P)H dehydrogenase [quinone] 1 [OS=Mus musculus]		Q64669	NAD(P)H dehydrogenase [quinone] 1 [OS=Mus musculus]
P61087	Ubiquitin-conjugating enzyme E2 K [OS=Mus musculus]		P48774	Glutathione S-transferase Mu 5 [OS=Mus musculus]		P48774	Glutathione S-transferase Mu 5 [OS=Mus musculus]		P48774	Glutathione S-transferase Mu 5 [OS=Mus musculus]		P61087	Ubiquitin-conjugating enzyme E2 K [OS=Mus musculus]		P61087	Ubiquitin-conjugating enzyme E2 K [OS=Mus musculus]		P61087	Ubiquitin-conjugating enzyme E2 K [OS=Mus musculus]
Q61207	Prosaposin [OS=Mus musculus]		Q9DCX2	ATP synthase subunit d, mitochondrial [OS=Mus musculus]		Q9DCX2	ATP synthase subunit d, mitochondrial [OS=Mus musculus]		Q9DCX2	ATP synthase subunit d, mitochondrial [OS=Mus musculus]		Q61207	Prosaposin [OS=Mus musculus]		Q61207	Prosaposin [OS=Mus musculus]		Q61207	Prosaposin [OS=Mus musculus]
Q9D6R2	Isocitrate dehydrogenase [NAD] subunit alpha, mitochondrial [OS=Mus musculus]		P40142	Transketolase [OS=Mus musculus]		P40142	Transketolase [OS=Mus musculus]		P40142	Transketolase [OS=Mus musculus]		Q9D6R2	Isocitrate dehydrogenase [NAD] subunit alpha, mitochondrial [OS=Mus musculus]		Q9D6R2	Isocitrate dehydrogenase [NAD] subunit alpha, mitochondrial [OS=Mus musculus]		Q9D6R2	Isocitrate dehydrogenase [NAD] subunit alpha, mitochondrial [OS=Mus musculus]
Q9D1C8	vacuolar protein sorting-associated protein 28 homolog [OS=Mus musculus]		Q61753	D-3-phosphoglycerate dehydrogenase [OS=Mus musculus]		Q61753	D-3-phosphoglycerate dehydrogenase [OS=Mus musculus]		Q61753	D-3-phosphoglycerate dehydrogenase [OS=Mus musculus]		Q9D1C8	vacuolar protein sorting-associated protein 28 homolog [OS=Mus musculus]		Q9D1C8	vacuolar protein sorting-associated protein 28 homolog [OS=Mus musculus]		Q9D1C8	vacuolar protein sorting-associated protein 28 homolog [OS=Mus musculus]
P57784	U2 small nuclear ribonucleoprotein A' [OS=Mus musculus]		Q60692	Proteasome subunit beta type-6 [OS=Mus musculus]		Q60692	Proteasome subunit beta type-6 [OS=Mus musculus]		Q60692	Proteasome subunit beta type-6 [OS=Mus musculus]		P57784	U2 small nuclear ribonucleoprotein A' [OS=Mus musculus]		P57784	U2 small nuclear ribonucleoprotein A' [OS=Mus musculus]		P57784	U2 small nuclear ribonucleoprotein A' [OS=Mus musculus]
Q6ZQI3	Malectin [OS=Mus musculus]		Q7TQI3	Ubiquitin thioesterase otub1 [OS=Mus musculus]		Q7TQI3	Ubiquitin thioesterase otub1 [OS=Mus musculus]		Q7TQI3	Ubiquitin thioesterase otub1 [OS=Mus musculus]		Q6ZQI3	Malectin [OS=Mus musculus]		Q6ZQI3	Malectin [OS=Mus musculus]		Q6ZQI3	Malectin [OS=Mus musculus]
P20108	Thioredoxin-dependent peroxide reductase, mitochondrial [OS=Mus musculus]		Q99LC8	Translation initiation factor eIF-2B subunit alpha [OS=Mus musculus]		Q99LC8	Translation initiation factor eIF-2B subunit alpha [OS=Mus musculus]		Q99LC8	Translation initiation factor eIF-2B subunit alpha [OS=Mus musculus]		P20108	Thioredoxin-dependent peroxide reductase, mitochondrial [OS=Mus musculus]		P20108	Thioredoxin-dependent peroxide reductase, mitochondrial [OS=Mus musculus]		P20108	Thioredoxin-dependent peroxide reductase, mitochondrial [OS=Mus musculus]
Q9CXK8	60S ribosome subunit biogenesis protein NIP7 homolog [OS=Mus musculus]		O08807	Peroxiredoxin-4 [OS=Mus musculus]		O08807	Peroxiredoxin-4 [OS=Mus musculus]		O08807	Peroxiredoxin-4 [OS=Mus musculus]		Q9CXK8	60S ribosome subunit biogenesis protein NIP7 homolog [OS=Mus musculus]		Q9CXK8	60S ribosome subunit biogenesis protein NIP7 homolog [OS=Mus musculus]		Q9CXK8	60S ribosome subunit biogenesis protein NIP7 homolog [OS=Mus musculus]
Q9CYG7	Mitochondrial import receptor subunit TOM34 [OS=Mus musculus]		O70252	Heme oxygenase 2 [OS=Mus musculus]		O70252	Heme oxygenase 2 [OS=Mus musculus]		O70252	Heme oxygenase 2 [OS=Mus musculus]		Q9CYG7	Mitochondrial import receptor subunit TOM34 [OS=Mus musculus]		Q9CYG7	Mitochondrial import receptor subunit TOM34 [OS=Mus musculus]		Q9CYG7	Mitochondrial import receptor subunit TOM34 [OS=Mus musculus]
P62331	ADP-ribosylation factor 6 [OS=Mus musculus]		Q8CDN6	Thioredoxin-like protein 1 [OS=Mus musculus]		Q8CDN6	Thioredoxin-like protein 1 [OS=Mus musculus]		Q8CDN6	Thioredoxin-like protein 1 [OS=Mus musculus]		P62331	ADP-ribosylation factor 6 [OS=Mus musculus]		P62331	ADP-ribosylation factor 6 [OS=Mus musculus]		P62331	ADP-ribosylation factor 6 [OS=Mus musculus]
P11031	Activated RNA polymerase II transcriptional coactivator p15 [OS=Mus musculus]		Q9CS42	ribose-phosphate pyrophosphokinase 2 [OS=Mus musculus]		Q9CS42	ribose-phosphate pyrophosphokinase 2 [OS=Mus musculus]		Q9CS42	ribose-phosphate pyrophosphokinase 2 [OS=Mus musculus]		P11031	Activated RNA polymerase II transcriptional coactivator p15 [OS=Mus musculus]		P11031	Activated RNA polymerase II transcriptional coactivator p15 [OS=Mus musculus]		P11031	Activated RNA polymerase II transcriptional coactivator p15 [OS=Mus musculus]
P10833	Ras-related protein R-Ras [OS=Mus musculus]		Q3THE2	Myosin regulatory light chain 12B [OS=Mus musculus]		Q3THE2	Myosin regulatory light chain 12B [OS=Mus musculus]		Q3THE2	Myosin regulatory light chain 12B [OS=Mus musculus]		P10833	Ras-related protein R-Ras [OS=Mus musculus]		P10833	Ras-related protein R-Ras [OS=Mus musculus]		P10833	Ras-related protein R-Ras [OS=Mus musculus]
Q9D6U8	Protein FAM162A [OS=Mus musculus]		Q9DBP5	UMP-CMP kinase [OS=Mus musculus]		Q9DBP5	UMP-CMP kinase [OS=Mus musculus]		Q9DBP5	UMP-CMP kinase [OS=Mus musculus]		Q9D6U8	Protein FAM162A [OS=Mus musculus]		Q9D6U8	Protein FAM162A [OS=Mus musculus]		Q9D6U8	Protein FAM162A [OS=Mus musculus]
Q920A5	Retinoid-inducible serine carboxypeptidase [OS=Mus musculus]		Q9WV54	Acid ceramidase [OS=Mus musculus]		Q9WV54	Acid ceramidase [OS=Mus musculus]		Q9WV54	Acid ceramidase [OS=Mus musculus]		Q920A5	Retinoid-inducible serine carboxypeptidase [OS=Mus musculus]		Q920A5	Retinoid-inducible serine carboxypeptidase [OS=Mus musculus]		Q920A5	Retinoid-inducible serine carboxypeptidase [OS=Mus musculus]
Q9CQ80	Vacuolar protein-sorting-associated protein 25 [OS=Mus musculus]		Q9Z2U1	Proteasome subunit alpha type-5 [OS=Mus musculus]		Q9Z2U1	Proteasome subunit alpha type-5 [OS=Mus musculus]		Q9Z2U1	Proteasome subunit alpha type-5 [OS=Mus musculus]		Q9CQ80	Vacuolar protein-sorting-associated protein 25 [OS=Mus musculus]		Q9CQ80	Vacuolar protein-sorting-associated protein 25 [OS=Mus musculus]		Q9CQ80	Vacuolar protein-sorting-associated protein 25 [OS=Mus musculus]
P63321	Ras-related protein Ral-A [OS=Mus musculus]		Q922Q4	Pyrroline-5-carboxylate reductase 2 [OS=Mus musculus]		Q922Q4	Pyrroline-5-carboxylate reductase 2 [OS=Mus musculus]		Q922Q4	Pyrroline-5-carboxylate reductase 2 [OS=Mus musculus]		P63321	Ras-related protein Ral-A [OS=Mus musculus]		P63321	Ras-related protein Ral-A [OS=Mus musculus]		P63321	Ras-related protein Ral-A [OS=Mus musculus]
P15626	Glutathione S-transferase Mu 2 [OS=Mus musculus]		Q91V61	Sideroflexin-3 [OS=Mus musculus]		Q91V61	Sideroflexin-3 [OS=Mus musculus]		Q91V61	Sideroflexin-3 [OS=Mus musculus]		P15626	Glutathione S-transferase Mu 2 [OS=Mus musculus]		P15626	Glutathione S-transferase Mu 2 [OS=Mus musculus]		P15626	Glutathione S-transferase Mu 2 [OS=Mus musculus]
Q9CQF3	Cleavage and polyadenylation specificity factor subunit 5 [OS=Mus musculus]		P99026	Proteasome subunit beta type-4 [OS=Mus musculus]		P99026	Proteasome subunit beta type-4 [OS=Mus musculus]		P99026	Proteasome subunit beta type-4 [OS=Mus musculus]		Q9CQF3	Cleavage and polyadenylation specificity factor subunit 5 [OS=Mus musculus]		Q9CQF3	Cleavage and polyadenylation specificity factor subunit 5 [OS=Mus musculus]		Q9CQF3	Cleavage and polyadenylation specificity factor subunit 5 [OS=Mus musculus]
Q60930	Voltage-dependent anion-selective channel protein 2 [OS=Mus musculus]		Q9CQQ7	ATP synthase F(0) complex subunit B1, mitochondrial [OS=Mus musculus]		Q9CQQ7	ATP synthase F(0) complex subunit B1, mitochondrial [OS=Mus musculus]		Q9CQQ7	ATP synthase F(0) complex subunit B1, mitochondrial [OS=Mus musculus]		Q60930	Voltage-dependent anion-selective channel protein 2 [OS=Mus musculus]		Q60930	Voltage-dependent anion-selective channel protein 2 [OS=Mus musculus]		Q60930	Voltage-dependent anion-selective channel protein 2 [OS=Mus musculus]
P57759	Endoplasmic reticulum resident protein 29 [OS=Mus musculus]		P53994	Ras-related protein Rab-2A [OS=Mus musculus]		P53994	Ras-related protein Rab-2A [OS=Mus musculus]		P53994	Ras-related protein Rab-2A [OS=Mus musculus]		P57759	Endoplasmic reticulum resident protein 29 [OS=Mus musculus]		P57759	Endoplasmic reticulum resident protein 29 [OS=Mus musculus]		P57759	Endoplasmic reticulum resident protein 29 [OS=Mus musculus]
Q9WTP7	GTP:AMP phosphotransferase AK3, mitochondrial [OS=Mus musculus]		Q9DCD0	6-phosphogluconate dehydrogenase, decarboxylating [OS=Mus musculus]		Q9DCD0	6-phosphogluconate dehydrogenase, decarboxylating [OS=Mus musculus]		Q9DCD0	6-phosphogluconate dehydrogenase, decarboxylating [OS=Mus musculus]		Q9WTP7	GTP:AMP phosphotransferase AK3, mitochondrial [OS=Mus musculus]		Q9WTP7	GTP:AMP phosphotransferase AK3, mitochondrial [OS=Mus musculus]		Q9WTP7	GTP:AMP phosphotransferase AK3, mitochondrial [OS=Mus musculus]
Q8BVI4	dihydropteridine reductase [OS=Mus musculus]		O35459	Delta(3,5)-Delta(2,4)-dienoyl-CoA isomerase, mitochondrial [OS=Mus musculus]		O35459	Delta(3,5)-Delta(2,4)-dienoyl-CoA isomerase, mitochondrial [OS=Mus musculus]		O35459	Delta(3,5)-Delta(2,4)-dienoyl-CoA isomerase, mitochondrial [OS=Mus musculus]		Q8BVI4	dihydropteridine reductase [OS=Mus musculus]		Q8BVI4	dihydropteridine reductase [OS=Mus musculus]		Q8BVI4	dihydropteridine reductase [OS=Mus musculus]
P61327	Protein mago nashi homolog [OS=Mus musculus]		P62874	Guanine nucleotide-binding protein G(I)/G(S)/G(T) subunit beta-1 [OS=Mus musculus]		P62874	Guanine nucleotide-binding protein G(I)/G(S)/G(T) subunit beta-1 [OS=Mus musculus]		P62874	Guanine nucleotide-binding protein G(I)/G(S)/G(T) subunit beta-1 [OS=Mus musculus]		P61327	Protein mago nashi homolog [OS=Mus musculus]		P61327	Protein mago nashi homolog [OS=Mus musculus]		P61327	Protein mago nashi homolog [OS=Mus musculus]
Q9QYF1	Retinol dehydrogenase 11 [OS=Mus musculus]		Q9QZD8	Mitochondrial dicarboxylate carrier [OS=Mus musculus]		Q9QZD8	Mitochondrial dicarboxylate carrier [OS=Mus musculus]		Q9QZD8	Mitochondrial dicarboxylate carrier [OS=Mus musculus]		Q9QYF1	Retinol dehydrogenase 11 [OS=Mus musculus]		Q9QYF1	Retinol dehydrogenase 11 [OS=Mus musculus]		Q9QYF1	Retinol dehydrogenase 11 [OS=Mus musculus]
P45591	Cofilin-2 [OS=Mus musculus]		O70251	Elongation factor 1-beta [OS=Mus musculus]		O70251	Elongation factor 1-beta [OS=Mus musculus]		O70251	Elongation factor 1-beta [OS=Mus musculus]		P45591	Cofilin-2 [OS=Mus musculus]		P45591	Cofilin-2 [OS=Mus musculus]		P45591	Cofilin-2 [OS=Mus musculus]
P34022	Ran-specific GTPase-activating protein [OS=Mus musculus]		Q9CY64	Biliverdin reductase A [OS=Mus musculus]		Q9CY64	Biliverdin reductase A [OS=Mus musculus]		Q9CY64	Biliverdin reductase A [OS=Mus musculus]		P34022	Ran-specific GTPase-activating protein [OS=Mus musculus]		P34022	Ran-specific GTPase-activating protein [OS=Mus musculus]		P34022	Ran-specific GTPase-activating protein [OS=Mus musculus]
Q9JKY0	CCR4-NOT transcription complex subunit 9 [OS=Mus musculus]		P29341	Polyadenylate-binding protein 1 [OS=Mus musculus]		P29341	Polyadenylate-binding protein 1 [OS=Mus musculus]		P29341	Polyadenylate-binding protein 1 [OS=Mus musculus]		Q9JKY0	CCR4-NOT transcription complex subunit 9 [OS=Mus musculus]		Q9JKY0	CCR4-NOT transcription complex subunit 9 [OS=Mus musculus]		Q9JKY0	CCR4-NOT transcription complex subunit 9 [OS=Mus musculus]
P61759	Prefoldin subunit 3 [OS=Mus musculus]		Q9DB73-1	NADH-cytochrome b5 reductase 1 [OS=Mus musculus]		Q9DB73-1	NADH-cytochrome b5 reductase 1 [OS=Mus musculus]		Q9DB73-1	NADH-cytochrome b5 reductase 1 [OS=Mus musculus]		P61759	Prefoldin subunit 3 [OS=Mus musculus]		P61759	Prefoldin subunit 3 [OS=Mus musculus]		P61759	Prefoldin subunit 3 [OS=Mus musculus]
P62717	60S ribosomal protein L18a [OS=Mus musculus]		P47758	signal recognition particle receptor subunit beta [OS=Mus musculus]		P47758	signal recognition particle receptor subunit beta [OS=Mus musculus]		P47758	signal recognition particle receptor subunit beta [OS=Mus musculus]		P62717	60S ribosomal protein L18a [OS=Mus musculus]		P62717	60S ribosomal protein L18a [OS=Mus musculus]		P62717	60S ribosomal protein L18a [OS=Mus musculus]
O55022	Membrane-associated progesterone receptor component 1 [OS=Mus musculus]		P35278	Ras-related protein Rab-5C [OS=Mus musculus]		P35278	Ras-related protein Rab-5C [OS=Mus musculus]		P35278	Ras-related protein Rab-5C [OS=Mus musculus]		O55022	Membrane-associated progesterone receptor component 1 [OS=Mus musculus]		O55022	Membrane-associated progesterone receptor component 1 [OS=Mus musculus]		O55022	Membrane-associated progesterone receptor component 1 [OS=Mus musculus]
P27048	small nuclear ribonucleoprotein-associated protein B [OS=Mus musculus]		P09528	Ferritin heavy chain [OS=Mus musculus]		P09528	Ferritin heavy chain [OS=Mus musculus]		P09528	Ferritin heavy chain [OS=Mus musculus]		P27048	small nuclear ribonucleoprotein-associated protein B [OS=Mus musculus]		P27048	small nuclear ribonucleoprotein-associated protein B [OS=Mus musculus]		P27048	small nuclear ribonucleoprotein-associated protein B [OS=Mus musculus]
Q9D892	Inosine triphosphate pyrophosphatase [OS=Mus musculus]		Q61171	Peroxiredoxin-2 [OS=Mus musculus]		Q61171	Peroxiredoxin-2 [OS=Mus musculus]		Q61171	Peroxiredoxin-2 [OS=Mus musculus]		Q9D892	Inosine triphosphate pyrophosphatase [OS=Mus musculus]		Q9D892	Inosine triphosphate pyrophosphatase [OS=Mus musculus]		Q9D892	Inosine triphosphate pyrophosphatase [OS=Mus musculus]
P14152	Malate dehydrogenase, cytoplasmic [OS=Mus musculus]		Q9JII6	alcohol dehydrogenase [NADP(+)] [OS=Mus musculus]		Q9JII6	alcohol dehydrogenase [NADP(+)] [OS=Mus musculus]		Q9JII6	alcohol dehydrogenase [NADP(+)] [OS=Mus musculus]		P14152	Malate dehydrogenase, cytoplasmic [OS=Mus musculus]		P14152	Malate dehydrogenase, cytoplasmic [OS=Mus musculus]		P14152	Malate dehydrogenase, cytoplasmic [OS=Mus musculus]
P45878	Peptidyl-prolyl cis-trans isomerase FKBP2 [OS=Mus musculus]		P48758	Carbonyl reductase [NADPH] 1 [OS=Mus musculus]		P48758	Carbonyl reductase [NADPH] 1 [OS=Mus musculus]		P48758	Carbonyl reductase [NADPH] 1 [OS=Mus musculus]		P45878	Peptidyl-prolyl cis-trans isomerase FKBP2 [OS=Mus musculus]		P45878	Peptidyl-prolyl cis-trans isomerase FKBP2 [OS=Mus musculus]		P45878	Peptidyl-prolyl cis-trans isomerase FKBP2 [OS=Mus musculus]
P30412	peptidyl-prolyl cis-trans isomerase C [OS=Mus musculus]		P62983	Ubiquitin-40S ribosomal protein S27a [OS=Mus musculus]		P62983	Ubiquitin-40S ribosomal protein S27a [OS=Mus musculus]		P62983	Ubiquitin-40S ribosomal protein S27a [OS=Mus musculus]		P30412	peptidyl-prolyl cis-trans isomerase C [OS=Mus musculus]		P30412	peptidyl-prolyl cis-trans isomerase C [OS=Mus musculus]		P30412	peptidyl-prolyl cis-trans isomerase C [OS=Mus musculus]
P97315	Cysteine and glycine-rich protein 1 [OS=Mus musculus]		P15626	Glutathione S-transferase Mu 2 [OS=Mus musculus]		P15626	Glutathione S-transferase Mu 2 [OS=Mus musculus]		P15626	Glutathione S-transferase Mu 2 [OS=Mus musculus]		P97315	Cysteine and glycine-rich protein 1 [OS=Mus musculus]		P97315	Cysteine and glycine-rich protein 1 [OS=Mus musculus]		P97315	Cysteine and glycine-rich protein 1 [OS=Mus musculus]
P68037	Ubiquitin-conjugating enzyme E2 L3 [OS=Mus musculus]		P19157	Glutathione S-transferase P 1 [OS=Mus musculus]		P19157	Glutathione S-transferase P 1 [OS=Mus musculus]		P19157	Glutathione S-transferase P 1 [OS=Mus musculus]		P68037	Ubiquitin-conjugating enzyme E2 L3 [OS=Mus musculus]		P68037	Ubiquitin-conjugating enzyme E2 L3 [OS=Mus musculus]		P68037	Ubiquitin-conjugating enzyme E2 L3 [OS=Mus musculus]
P61226	ras-related protein Rap-2b [OS=Mus musculus]		Q99LD8	N(G),N(G)-dimethylarginine dimethylaminohydrolase 2 [OS=Mus musculus]		Q99LD8	N(G),N(G)-dimethylarginine dimethylaminohydrolase 2 [OS=Mus musculus]		Q99LD8	N(G),N(G)-dimethylarginine dimethylaminohydrolase 2 [OS=Mus musculus]		P61226	ras-related protein Rap-2b [OS=Mus musculus]		P61226	ras-related protein Rap-2b [OS=Mus musculus]		P61226	ras-related protein Rap-2b [OS=Mus musculus]
Q9WVL0	maleylacetoacetate isomerase [OS=Mus musculus]		Q8VEH3	ADP-ribosylation factor-like protein 8A [OS=Mus musculus]		Q8VEH3	ADP-ribosylation factor-like protein 8A [OS=Mus musculus]		Q8VEH3	ADP-ribosylation factor-like protein 8A [OS=Mus musculus]		Q9WVL0	maleylacetoacetate isomerase [OS=Mus musculus]		Q9WVL0	maleylacetoacetate isomerase [OS=Mus musculus]		Q9WVL0	maleylacetoacetate isomerase [OS=Mus musculus]
P06797	Cathepsin L1 [OS=Mus musculus]		P28474	alcohol dehydrogenase class-3 [OS=Mus musculus]		P28474	alcohol dehydrogenase class-3 [OS=Mus musculus]		P28474	alcohol dehydrogenase class-3 [OS=Mus musculus]		P06797	Cathepsin L1 [OS=Mus musculus]		P06797	Cathepsin L1 [OS=Mus musculus]		P06797	Cathepsin L1 [OS=Mus musculus]
O70378	ER membrane protein complex subunit 8 [OS=Mus musculus]		P28352	DNA-(apurinic or apyrimidinic site) lyase [OS=Mus musculus]		P28352	DNA-(apurinic or apyrimidinic site) lyase [OS=Mus musculus]		P28352	DNA-(apurinic or apyrimidinic site) lyase [OS=Mus musculus]		O70378	ER membrane protein complex subunit 8 [OS=Mus musculus]		O70378	ER membrane protein complex subunit 8 [OS=Mus musculus]		O70378	ER membrane protein complex subunit 8 [OS=Mus musculus]
Q9JHW2	Omega-amidase NIT2 [OS=Mus musculus]		Q3TCN2	Putative phospholipase B-like 2 [OS=Mus musculus]		Q3TCN2	Putative phospholipase B-like 2 [OS=Mus musculus]		Q3TCN2	Putative phospholipase B-like 2 [OS=Mus musculus]		Q9JHW2	Omega-amidase NIT2 [OS=Mus musculus]		Q9JHW2	Omega-amidase NIT2 [OS=Mus musculus]		Q9JHW2	Omega-amidase NIT2 [OS=Mus musculus]
Q921F2	TAR DNA-binding protein 43 [OS=Mus musculus]		Q8K354	Carbonyl reductase [NADPH] 3 [OS=Mus musculus]		Q8K354	Carbonyl reductase [NADPH] 3 [OS=Mus musculus]		Q8K354	Carbonyl reductase [NADPH] 3 [OS=Mus musculus]		Q921F2	TAR DNA-binding protein 43 [OS=Mus musculus]		Q921F2	TAR DNA-binding protein 43 [OS=Mus musculus]		Q921F2	TAR DNA-binding protein 43 [OS=Mus musculus]
P24472	Glutathione S-transferase A4 [OS=Mus musculus]		P46638	Ras-related protein Rab-11B [OS=Mus musculus]		P46638	Ras-related protein Rab-11B [OS=Mus musculus]		P46638	Ras-related protein Rab-11B [OS=Mus musculus]		P24472	Glutathione S-transferase A4 [OS=Mus musculus]		P24472	Glutathione S-transferase A4 [OS=Mus musculus]		P24472	Glutathione S-transferase A4 [OS=Mus musculus]
P62774	Myotrophin [OS=Mus musculus]		P97371	Proteasome activator complex subunit 1 [OS=Mus musculus]		P97371	Proteasome activator complex subunit 1 [OS=Mus musculus]		P97371	Proteasome activator complex subunit 1 [OS=Mus musculus]		P62774	Myotrophin [OS=Mus musculus]		P62774	Myotrophin [OS=Mus musculus]		P62774	Myotrophin [OS=Mus musculus]
P47963	60S ribosomal protein L13 [OS=Mus musculus]		P62821	Ras-related protein Rab-1A [OS=Mus musculus]		P62821	Ras-related protein Rab-1A [OS=Mus musculus]		P62821	Ras-related protein Rab-1A [OS=Mus musculus]		P47963	60S ribosomal protein L13 [OS=Mus musculus]		P47963	60S ribosomal protein L13 [OS=Mus musculus]		P47963	60S ribosomal protein L13 [OS=Mus musculus]
Q99P72-2	Reticulon-4 [OS=Mus musculus]		P62242	40S ribosomal protein S8 [OS=Mus musculus]		P62242	40S ribosomal protein S8 [OS=Mus musculus]		P62242	40S ribosomal protein S8 [OS=Mus musculus]		Q99P72-2	Reticulon-4 [OS=Mus musculus]		Q99P72-2	Reticulon-4 [OS=Mus musculus]		Q99P72-2	Reticulon-4 [OS=Mus musculus]
Q9CYZ2	Tumor protein D54 [OS=Mus musculus]		Q922R8	Protein disulfide-isomerase A6 [OS=Mus musculus]		Q922R8	Protein disulfide-isomerase A6 [OS=Mus musculus]		Q922R8	Protein disulfide-isomerase A6 [OS=Mus musculus]		Q9CYZ2	Tumor protein D54 [OS=Mus musculus]		Q9CYZ2	Tumor protein D54 [OS=Mus musculus]		Q9CYZ2	Tumor protein D54 [OS=Mus musculus]
Q9CX56	26S proteasome non-ATPase regulatory subunit 8 [OS=Mus musculus]		P70699	lysosomal alpha-glucosidase [OS=Mus musculus]		P70699	lysosomal alpha-glucosidase [OS=Mus musculus]		P70699	lysosomal alpha-glucosidase [OS=Mus musculus]		Q9CX56	26S proteasome non-ATPase regulatory subunit 8 [OS=Mus musculus]		Q9CX56	26S proteasome non-ATPase regulatory subunit 8 [OS=Mus musculus]		Q9CX56	26S proteasome non-ATPase regulatory subunit 8 [OS=Mus musculus]
Q9D0J4	ADP-ribosylation factor-like protein 2 [OS=Mus musculus]		P36536	GTP-binding protein SAR1a [OS=Mus musculus]		P36536	GTP-binding protein SAR1a [OS=Mus musculus]		P36536	GTP-binding protein SAR1a [OS=Mus musculus]		Q9D0J4	ADP-ribosylation factor-like protein 2 [OS=Mus musculus]		Q9D0J4	ADP-ribosylation factor-like protein 2 [OS=Mus musculus]		Q9D0J4	ADP-ribosylation factor-like protein 2 [OS=Mus musculus]
Q9D0K2	Succinyl-CoA:3-ketoacid coenzyme A transferase 1, mitochondrial [OS=Mus musculus]		Q9CZ04-2	Isoform 2 of COP9 signalosome complex subunit 7a [OS=Mus musculus]		Q9CZ04-2	Isoform 2 of COP9 signalosome complex subunit 7a [OS=Mus musculus]		Q9CZ04-2	Isoform 2 of COP9 signalosome complex subunit 7a [OS=Mus musculus]		Q9D0K2	Succinyl-CoA:3-ketoacid coenzyme A transferase 1, mitochondrial [OS=Mus musculus]		Q9D0K2	Succinyl-CoA:3-ketoacid coenzyme A transferase 1, mitochondrial [OS=Mus musculus]		Q9D0K2	Succinyl-CoA:3-ketoacid coenzyme A transferase 1, mitochondrial [OS=Mus musculus]
Q9CR68	cytochrome b-c1 complex subunit Rieske, mitochondrial [OS=Mus musculus]		P24369	peptidyl-prolyl cis-trans isomerase B [OS=Mus musculus]		P24369	peptidyl-prolyl cis-trans isomerase B [OS=Mus musculus]		P24369	peptidyl-prolyl cis-trans isomerase B [OS=Mus musculus]		Q9CR68	cytochrome b-c1 complex subunit Rieske, mitochondrial [OS=Mus musculus]		Q9CR68	cytochrome b-c1 complex subunit Rieske, mitochondrial [OS=Mus musculus]		Q9CR68	cytochrome b-c1 complex subunit Rieske, mitochondrial [OS=Mus musculus]
Q8BIG7	Catechol O-methyltransferase domain-containing protein 1 [OS=Mus musculus]		P11862	Growth arrest-specific protein 2 [OS=Mus musculus]		P11862	Growth arrest-specific protein 2 [OS=Mus musculus]		P11862	Growth arrest-specific protein 2 [OS=Mus musculus]		Q8BIG7	Catechol O-methyltransferase domain-containing protein 1 [OS=Mus musculus]		Q8BIG7	Catechol O-methyltransferase domain-containing protein 1 [OS=Mus musculus]		Q8BIG7	Catechol O-methyltransferase domain-containing protein 1 [OS=Mus musculus]
P35293	Ras-related protein Rab-18 [OS=Mus musculus]		Q8BVI4	dihydropteridine reductase [OS=Mus musculus]		Q8BVI4	dihydropteridine reductase [OS=Mus musculus]		Q8BVI4	dihydropteridine reductase [OS=Mus musculus]		P35293	Ras-related protein Rab-18 [OS=Mus musculus]		P35293	Ras-related protein Rab-18 [OS=Mus musculus]		P35293	Ras-related protein Rab-18 [OS=Mus musculus]
P55258	Ras-related protein Rab-8A [OS=Mus musculus]		P97470	Serine/threonine-protein phosphatase 4 catalytic subunit [OS=Mus musculus]		P97470	Serine/threonine-protein phosphatase 4 catalytic subunit [OS=Mus musculus]		P97470	Serine/threonine-protein phosphatase 4 catalytic subunit [OS=Mus musculus]		P55258	Ras-related protein Rab-8A [OS=Mus musculus]		P55258	Ras-related protein Rab-8A [OS=Mus musculus]		P55258	Ras-related protein Rab-8A [OS=Mus musculus]
Q9DCM0	Persulfide dioxygenase ETHE1, mitochondrial [OS=Mus musculus]		P57776-3	Isoform 3 of Elongation factor 1-delta [OS=Mus musculus]		P57776-3	Isoform 3 of Elongation factor 1-delta [OS=Mus musculus]		P57776-3	Isoform 3 of Elongation factor 1-delta [OS=Mus musculus]		Q9DCM0	Persulfide dioxygenase ETHE1, mitochondrial [OS=Mus musculus]		Q9DCM0	Persulfide dioxygenase ETHE1, mitochondrial [OS=Mus musculus]		Q9DCM0	Persulfide dioxygenase ETHE1, mitochondrial [OS=Mus musculus]
Q8K354	Carbonyl reductase [NADPH] 3 [OS=Mus musculus]		P35282	Ras-related protein Rab-21 [OS=Mus musculus]		P35282	Ras-related protein Rab-21 [OS=Mus musculus]		P35282	Ras-related protein Rab-21 [OS=Mus musculus]		Q8K354	Carbonyl reductase [NADPH] 3 [OS=Mus musculus]		Q8K354	Carbonyl reductase [NADPH] 3 [OS=Mus musculus]		Q8K354	Carbonyl reductase [NADPH] 3 [OS=Mus musculus]
Q922Q8	Leucine-rich repeat-containing protein 59 [OS=Mus musculus]		P34022	Ran-specific GTPase-activating protein [OS=Mus musculus]		P34022	Ran-specific GTPase-activating protein [OS=Mus musculus]		P34022	Ran-specific GTPase-activating protein [OS=Mus musculus]		Q922Q8	Leucine-rich repeat-containing protein 59 [OS=Mus musculus]		Q922Q8	Leucine-rich repeat-containing protein 59 [OS=Mus musculus]		Q922Q8	Leucine-rich repeat-containing protein 59 [OS=Mus musculus]
Q9D172	ES1 protein homolog, mitochondrial [OS=Mus musculus]		Q9CZU6	citrate synthase, mitochondrial [OS=Mus musculus]		Q9CZU6	citrate synthase, mitochondrial [OS=Mus musculus]		Q9CZU6	citrate synthase, mitochondrial [OS=Mus musculus]		Q9D172	ES1 protein homolog, mitochondrial [OS=Mus musculus]		Q9D172	ES1 protein homolog, mitochondrial [OS=Mus musculus]		Q9D172	ES1 protein homolog, mitochondrial [OS=Mus musculus]
P70280	vesicle-associated membrane protein 7 [OS=Mus musculus]		Q9WTX5	s-phase kinase-associated protein 1 [OS=Mus musculus]		Q9WTX5	s-phase kinase-associated protein 1 [OS=Mus musculus]		Q9WTX5	s-phase kinase-associated protein 1 [OS=Mus musculus]		P70280	vesicle-associated membrane protein 7 [OS=Mus musculus]		P70280	vesicle-associated membrane protein 7 [OS=Mus musculus]		P70280	vesicle-associated membrane protein 7 [OS=Mus musculus]
Q61205	Platelet-activating factor acetylhydrolase IB subunit gamma [OS=Mus musculus]		P50518	V-type proton ATPase subunit E 1 [OS=Mus musculus]		P50518	V-type proton ATPase subunit E 1 [OS=Mus musculus]		P50518	V-type proton ATPase subunit E 1 [OS=Mus musculus]		Q61205	Platelet-activating factor acetylhydrolase IB subunit gamma [OS=Mus musculus]		Q61205	Platelet-activating factor acetylhydrolase IB subunit gamma [OS=Mus musculus]		Q61205	Platelet-activating factor acetylhydrolase IB subunit gamma [OS=Mus musculus]
Q62422	osteoclast-stimulating factor 1 [OS=Mus musculus]		Q921F2	TAR DNA-binding protein 43 [OS=Mus musculus]		Q921F2	TAR DNA-binding protein 43 [OS=Mus musculus]		Q921F2	TAR DNA-binding protein 43 [OS=Mus musculus]		Q62422	osteoclast-stimulating factor 1 [OS=Mus musculus]		Q62422	osteoclast-stimulating factor 1 [OS=Mus musculus]		Q62422	osteoclast-stimulating factor 1 [OS=Mus musculus]
P08228	Superoxide dismutase [Cu-Zn] [OS=Mus musculus]		P62331	ADP-ribosylation factor 6 [OS=Mus musculus]		P62331	ADP-ribosylation factor 6 [OS=Mus musculus]		P62331	ADP-ribosylation factor 6 [OS=Mus musculus]		P08228	Superoxide dismutase [Cu-Zn] [OS=Mus musculus]		P08228	Superoxide dismutase [Cu-Zn] [OS=Mus musculus]		P08228	Superoxide dismutase [Cu-Zn] [OS=Mus musculus]
Q9CQH7	transcription factor BTF3 homolog 4 [OS=Mus musculus]		Q9CXK8	60S ribosome subunit biogenesis protein NIP7 homolog [OS=Mus musculus]		Q9CXK8	60S ribosome subunit biogenesis protein NIP7 homolog [OS=Mus musculus]		Q9CXK8	60S ribosome subunit biogenesis protein NIP7 homolog [OS=Mus musculus]		Q9CQH7	transcription factor BTF3 homolog 4 [OS=Mus musculus]		Q9CQH7	transcription factor BTF3 homolog 4 [OS=Mus musculus]		Q9CQH7	transcription factor BTF3 homolog 4 [OS=Mus musculus]
P19783	Cytochrome c oxidase subunit 4 isoform 1, mitochondrial [OS=Mus musculus]		P62911	60S ribosomal protein L32 [OS=Mus musculus]		P62911	60S ribosomal protein L32 [OS=Mus musculus]		P62911	60S ribosomal protein L32 [OS=Mus musculus]		P19783	Cytochrome c oxidase subunit 4 isoform 1, mitochondrial [OS=Mus musculus]		P19783	Cytochrome c oxidase subunit 4 isoform 1, mitochondrial [OS=Mus musculus]		P19783	Cytochrome c oxidase subunit 4 isoform 1, mitochondrial [OS=Mus musculus]
Q8BU31	ras-related protein Rap-2c [OS=Mus musculus]		P97822	Acidic leucine-rich nuclear phosphoprotein 32 family member E [OS=Mus musculus]		P97822	Acidic leucine-rich nuclear phosphoprotein 32 family member E [OS=Mus musculus]		P97822	Acidic leucine-rich nuclear phosphoprotein 32 family member E [OS=Mus musculus]		Q8BU31	ras-related protein Rap-2c [OS=Mus musculus]		Q8BU31	ras-related protein Rap-2c [OS=Mus musculus]		Q8BU31	ras-related protein Rap-2c [OS=Mus musculus]
O55135	eukaryotic translation initiation factor 6 [OS=Mus musculus]		Q8BHC4	dephospho-CoA kinase domain-containing protein [OS=Mus musculus]		Q8BHC4	dephospho-CoA kinase domain-containing protein [OS=Mus musculus]		Q8BHC4	dephospho-CoA kinase domain-containing protein [OS=Mus musculus]		O55135	eukaryotic translation initiation factor 6 [OS=Mus musculus]		O55135	eukaryotic translation initiation factor 6 [OS=Mus musculus]		O55135	eukaryotic translation initiation factor 6 [OS=Mus musculus]
Q9CPQ3	Mitochondrial import receptor subunit TOM22 homolog [OS=Mus musculus]		Q9D0F6	Replication factor C subunit 5 [OS=Mus musculus]		Q9D0F6	Replication factor C subunit 5 [OS=Mus musculus]		Q9D0F6	Replication factor C subunit 5 [OS=Mus musculus]		Q9CPQ3	Mitochondrial import receptor subunit TOM22 homolog [OS=Mus musculus]		Q9CPQ3	Mitochondrial import receptor subunit TOM22 homolog [OS=Mus musculus]		Q9CPQ3	Mitochondrial import receptor subunit TOM22 homolog [OS=Mus musculus]
P48428	Tubulin-specific chaperone A [OS=Mus musculus]		Q9CQA3	Succinate dehydrogenase [ubiquinone] iron-sulfur subunit, mitochondrial [OS=Mus musculus]		Q9CQA3	Succinate dehydrogenase [ubiquinone] iron-sulfur subunit, mitochondrial [OS=Mus musculus]		Q9CQA3	Succinate dehydrogenase [ubiquinone] iron-sulfur subunit, mitochondrial [OS=Mus musculus]		P48428	Tubulin-specific chaperone A [OS=Mus musculus]		P48428	Tubulin-specific chaperone A [OS=Mus musculus]		P48428	Tubulin-specific chaperone A [OS=Mus musculus]
P97314	Cysteine and glycine-rich protein 2 [OS=Mus musculus]		Q93092	Transaldolase [OS=Mus musculus]		Q93092	Transaldolase [OS=Mus musculus]		Q93092	Transaldolase [OS=Mus musculus]		P97314	Cysteine and glycine-rich protein 2 [OS=Mus musculus]		P97314	Cysteine and glycine-rich protein 2 [OS=Mus musculus]		P97314	Cysteine and glycine-rich protein 2 [OS=Mus musculus]
P13020-1	Gelsolin [OS=Mus musculus]		Q07813-1	Apoptosis regulator BAX [OS=Mus musculus]		Q07813-1	Apoptosis regulator BAX [OS=Mus musculus]		Q07813-1	Apoptosis regulator BAX [OS=Mus musculus]		P13020-1	Gelsolin [OS=Mus musculus]		P13020-1	Gelsolin [OS=Mus musculus]		P13020-1	Gelsolin [OS=Mus musculus]
P00405	Cytochrome c oxidase subunit 2 [OS=Mus musculus]		Q922Q8	Leucine-rich repeat-containing protein 59 [OS=Mus musculus]		Q922Q8	Leucine-rich repeat-containing protein 59 [OS=Mus musculus]		Q922Q8	Leucine-rich repeat-containing protein 59 [OS=Mus musculus]		P00405	Cytochrome c oxidase subunit 2 [OS=Mus musculus]		P00405	Cytochrome c oxidase subunit 2 [OS=Mus musculus]		P00405	Cytochrome c oxidase subunit 2 [OS=Mus musculus]
Q9CPP0	Nucleoplasmin-3 [OS=Mus musculus]		Q9Z2Y8	Pyridoxal phosphate homeostasis protein [OS=Mus musculus]		Q9Z2Y8	Pyridoxal phosphate homeostasis protein [OS=Mus musculus]		Q9Z2Y8	Pyridoxal phosphate homeostasis protein [OS=Mus musculus]		Q9CPP0	Nucleoplasmin-3 [OS=Mus musculus]		Q9CPP0	Nucleoplasmin-3 [OS=Mus musculus]		Q9CPP0	Nucleoplasmin-3 [OS=Mus musculus]
O70493	Sorting nexin-12 [OS=Mus musculus]		Q62159	Rho-related GTP-binding protein RhoC [OS=Mus musculus]		Q62159	Rho-related GTP-binding protein RhoC [OS=Mus musculus]		Q62159	Rho-related GTP-binding protein RhoC [OS=Mus musculus]		O70493	Sorting nexin-12 [OS=Mus musculus]		O70493	Sorting nexin-12 [OS=Mus musculus]		O70493	Sorting nexin-12 [OS=Mus musculus]
P62897	Cytochrome c, somatic [OS=Mus musculus]		P14901	heme oxygenase 1 [OS=Mus musculus]		P14901	heme oxygenase 1 [OS=Mus musculus]		P14901	heme oxygenase 1 [OS=Mus musculus]		P62897	Cytochrome c, somatic [OS=Mus musculus]		P62897	Cytochrome c, somatic [OS=Mus musculus]		P62897	Cytochrome c, somatic [OS=Mus musculus]
Q64008	Ras-related protein Rab-34 [OS=Mus musculus]		Q9CYN2	Signal peptidase complex subunit 2 [OS=Mus musculus]		Q9CYN2	Signal peptidase complex subunit 2 [OS=Mus musculus]		Q9CYN2	Signal peptidase complex subunit 2 [OS=Mus musculus]		Q64008	Ras-related protein Rab-34 [OS=Mus musculus]		Q64008	Ras-related protein Rab-34 [OS=Mus musculus]		Q64008	Ras-related protein Rab-34 [OS=Mus musculus]
P62748	Hippocalcin-like protein 1 [OS=Mus musculus]		P32020	Non-specific lipid-transfer protein [OS=Mus musculus]		P32020	Non-specific lipid-transfer protein [OS=Mus musculus]		P32020	Non-specific lipid-transfer protein [OS=Mus musculus]		P62748	Hippocalcin-like protein 1 [OS=Mus musculus]		P62748	Hippocalcin-like protein 1 [OS=Mus musculus]		P62748	Hippocalcin-like protein 1 [OS=Mus musculus]
O88848	ADP-ribosylation factor-like protein 6 [OS=Mus musculus]		Q99L13	3-hydroxyisobutyrate dehydrogenase, mitochondrial [OS=Mus musculus]		Q99L13	3-hydroxyisobutyrate dehydrogenase, mitochondrial [OS=Mus musculus]		Q99L13	3-hydroxyisobutyrate dehydrogenase, mitochondrial [OS=Mus musculus]		O88848	ADP-ribosylation factor-like protein 6 [OS=Mus musculus]		O88848	ADP-ribosylation factor-like protein 6 [OS=Mus musculus]		O88848	ADP-ribosylation factor-like protein 6 [OS=Mus musculus]
Q99J99	3-mercaptopyruvate sulfurtransferase [OS=Mus musculus]		Q9QY36	N-alpha-acetyltransferase 10 [OS=Mus musculus]		Q9QY36	N-alpha-acetyltransferase 10 [OS=Mus musculus]		Q9QY36	N-alpha-acetyltransferase 10 [OS=Mus musculus]		Q99J99	3-mercaptopyruvate sulfurtransferase [OS=Mus musculus]		Q99J99	3-mercaptopyruvate sulfurtransferase [OS=Mus musculus]		Q99J99	3-mercaptopyruvate sulfurtransferase [OS=Mus musculus]
Q9EQ06	Estradiol 17-beta-dehydrogenase 11 [OS=Mus musculus]		Q61024	Asparagine synthetase [glutamine-hydrolyzing] [OS=Mus musculus]		Q61024	Asparagine synthetase [glutamine-hydrolyzing] [OS=Mus musculus]		Q61024	Asparagine synthetase [glutamine-hydrolyzing] [OS=Mus musculus]		Q9EQ06	Estradiol 17-beta-dehydrogenase 11 [OS=Mus musculus]		Q9EQ06	Estradiol 17-beta-dehydrogenase 11 [OS=Mus musculus]		Q9EQ06	Estradiol 17-beta-dehydrogenase 11 [OS=Mus musculus]
Q9R0P6	Signal peptidase complex catalytic subunit SEC11A [OS=Mus musculus]		Q3UFY7	7-methylguanosine phosphate-specific 5'-nucleotidase [OS=Mus musculus]		Q3UFY7	7-methylguanosine phosphate-specific 5'-nucleotidase [OS=Mus musculus]		Q3UFY7	7-methylguanosine phosphate-specific 5'-nucleotidase [OS=Mus musculus]		Q9R0P6	Signal peptidase complex catalytic subunit SEC11A [OS=Mus musculus]		Q9R0P6	Signal peptidase complex catalytic subunit SEC11A [OS=Mus musculus]		Q9R0P6	Signal peptidase complex catalytic subunit SEC11A [OS=Mus musculus]
Q921E2	ras-related protein rab-31 [OS=Mus musculus]		P47754	F-actin-capping protein subunit alpha-2 [OS=Mus musculus]		P47754	F-actin-capping protein subunit alpha-2 [OS=Mus musculus]		P47754	F-actin-capping protein subunit alpha-2 [OS=Mus musculus]		Q921E2	ras-related protein rab-31 [OS=Mus musculus]		Q921E2	ras-related protein rab-31 [OS=Mus musculus]		Q921E2	ras-related protein rab-31 [OS=Mus musculus]
P97461	40S ribosomal protein S5 [OS=Mus musculus]		Q8BH95	Enoyl-CoA hydratase, mitochondrial [OS=Mus musculus]		Q8BH95	Enoyl-CoA hydratase, mitochondrial [OS=Mus musculus]		Q8BH95	Enoyl-CoA hydratase, mitochondrial [OS=Mus musculus]		P97461	40S ribosomal protein S5 [OS=Mus musculus]		P97461	40S ribosomal protein S5 [OS=Mus musculus]		P97461	40S ribosomal protein S5 [OS=Mus musculus]
Q9WV32	Actin-related protein 2/3 complex subunit 1B [OS=Mus musculus]		P47199	Quinone oxidoreductase [OS=Mus musculus]		P47199	Quinone oxidoreductase [OS=Mus musculus]		P47199	Quinone oxidoreductase [OS=Mus musculus]		Q9WV32	Actin-related protein 2/3 complex subunit 1B [OS=Mus musculus]		Q9WV32	Actin-related protein 2/3 complex subunit 1B [OS=Mus musculus]		Q9WV32	Actin-related protein 2/3 complex subunit 1B [OS=Mus musculus]
P32883-2	Isoform 2B of GTPase KRas [OS=Mus musculus]		P97372	proteasome activator complex subunit 2 [OS=Mus musculus]		P97372	proteasome activator complex subunit 2 [OS=Mus musculus]		P97372	proteasome activator complex subunit 2 [OS=Mus musculus]		P32883-2	Isoform 2B of GTPase KRas [OS=Mus musculus]		P32883-2	Isoform 2B of GTPase KRas [OS=Mus musculus]		P32883-2	Isoform 2B of GTPase KRas [OS=Mus musculus]
O55013	Trafficking protein particle complex subunit 3 [OS=Mus musculus]		P62751	60S ribosomal protein L23a [OS=Mus musculus]		P62751	60S ribosomal protein L23a [OS=Mus musculus]		P62751	60S ribosomal protein L23a [OS=Mus musculus]		O55013	Trafficking protein particle complex subunit 3 [OS=Mus musculus]		O55013	Trafficking protein particle complex subunit 3 [OS=Mus musculus]		O55013	Trafficking protein particle complex subunit 3 [OS=Mus musculus]
P70122	Ribosome maturation protein SBDS [OS=Mus musculus]		P45377	Aldose reductase-related protein 2 [OS=Mus musculus]		P45377	Aldose reductase-related protein 2 [OS=Mus musculus]		P45377	Aldose reductase-related protein 2 [OS=Mus musculus]		P70122	Ribosome maturation protein SBDS [OS=Mus musculus]		P70122	Ribosome maturation protein SBDS [OS=Mus musculus]		P70122	Ribosome maturation protein SBDS [OS=Mus musculus]
Q9QY36	N-alpha-acetyltransferase 10 [OS=Mus musculus]		Q9ERE7	LDLR chaperone MESD [OS=Mus musculus]		Q9ERE7	LDLR chaperone MESD [OS=Mus musculus]		Q9ERE7	LDLR chaperone MESD [OS=Mus musculus]		Q9QY36	N-alpha-acetyltransferase 10 [OS=Mus musculus]		Q9QY36	N-alpha-acetyltransferase 10 [OS=Mus musculus]		Q9QY36	N-alpha-acetyltransferase 10 [OS=Mus musculus]
P62281	40S ribosomal protein S11 [OS=Mus musculus]		P57776-2	Isoform 2 of Elongation factor 1-delta [OS=Mus musculus]		P57776-2	Isoform 2 of Elongation factor 1-delta [OS=Mus musculus]		P57776-2	Isoform 2 of Elongation factor 1-delta [OS=Mus musculus]		P62281	40S ribosomal protein S11 [OS=Mus musculus]		P62281	40S ribosomal protein S11 [OS=Mus musculus]		P62281	40S ribosomal protein S11 [OS=Mus musculus]
Q9DCR2	AP-3 complex subunit sigma-1 [OS=Mus musculus]		Q80UU9	Membrane-associated progesterone receptor component 2 [OS=Mus musculus]		Q80UU9	Membrane-associated progesterone receptor component 2 [OS=Mus musculus]		Q80UU9	Membrane-associated progesterone receptor component 2 [OS=Mus musculus]		Q9DCR2	AP-3 complex subunit sigma-1 [OS=Mus musculus]		Q9DCR2	AP-3 complex subunit sigma-1 [OS=Mus musculus]		Q9DCR2	AP-3 complex subunit sigma-1 [OS=Mus musculus]
Q99L13	3-hydroxyisobutyrate dehydrogenase, mitochondrial [OS=Mus musculus]		Q9CQ62	2,4-dienoyl-CoA reductase, mitochondrial [OS=Mus musculus]		Q9CQ62	2,4-dienoyl-CoA reductase, mitochondrial [OS=Mus musculus]		Q9CQ62	2,4-dienoyl-CoA reductase, mitochondrial [OS=Mus musculus]		Q99L13	3-hydroxyisobutyrate dehydrogenase, mitochondrial [OS=Mus musculus]		Q99L13	3-hydroxyisobutyrate dehydrogenase, mitochondrial [OS=Mus musculus]		Q99L13	3-hydroxyisobutyrate dehydrogenase, mitochondrial [OS=Mus musculus]
Q9QY76	vesicle-associated membrane protein-associated protein B [OS=Mus musculus]		P63325	40S ribosomal protein S10 [OS=Mus musculus]		P63325	40S ribosomal protein S10 [OS=Mus musculus]		P63325	40S ribosomal protein S10 [OS=Mus musculus]		Q9QY76	vesicle-associated membrane protein-associated protein B [OS=Mus musculus]		Q9QY76	vesicle-associated membrane protein-associated protein B [OS=Mus musculus]		Q9QY76	vesicle-associated membrane protein-associated protein B [OS=Mus musculus]
Q9ERF3	WD repeat-containing protein 61 [OS=Mus musculus]		O55022	Membrane-associated progesterone receptor component 1 [OS=Mus musculus]		O55022	Membrane-associated progesterone receptor component 1 [OS=Mus musculus]		O55022	Membrane-associated progesterone receptor component 1 [OS=Mus musculus]		Q9ERF3	WD repeat-containing protein 61 [OS=Mus musculus]		Q9ERF3	WD repeat-containing protein 61 [OS=Mus musculus]		Q9ERF3	WD repeat-containing protein 61 [OS=Mus musculus]
Q9CQ22	ragulator complex protein LAMTOR1 [OS=Mus musculus]		P99027	60S acidic ribosomal protein P2 [OS=Mus musculus]		P99027	60S acidic ribosomal protein P2 [OS=Mus musculus]		P99027	60S acidic ribosomal protein P2 [OS=Mus musculus]		Q9CQ22	ragulator complex protein LAMTOR1 [OS=Mus musculus]		Q9CQ22	ragulator complex protein LAMTOR1 [OS=Mus musculus]		Q9CQ22	ragulator complex protein LAMTOR1 [OS=Mus musculus]
Q62426	Cystatin-B [OS=Mus musculus]		Q99KF1	Transmembrane emp24 domain-containing protein 9 [OS=Mus musculus]		Q99KF1	Transmembrane emp24 domain-containing protein 9 [OS=Mus musculus]		Q99KF1	Transmembrane emp24 domain-containing protein 9 [OS=Mus musculus]		Q62426	Cystatin-B [OS=Mus musculus]		Q62426	Cystatin-B [OS=Mus musculus]		Q62426	Cystatin-B [OS=Mus musculus]
Q61029	Lamina-associated polypeptide 2, isoforms beta/delta/epsilon/gamma [OS=Mus musculus]		Q920A5	Retinoid-inducible serine carboxypeptidase [OS=Mus musculus]		Q920A5	Retinoid-inducible serine carboxypeptidase [OS=Mus musculus]		Q920A5	Retinoid-inducible serine carboxypeptidase [OS=Mus musculus]		Q61029	Lamina-associated polypeptide 2, isoforms beta/delta/epsilon/gamma [OS=Mus musculus]		Q61029	Lamina-associated polypeptide 2, isoforms beta/delta/epsilon/gamma [OS=Mus musculus]		Q61029	Lamina-associated polypeptide 2, isoforms beta/delta/epsilon/gamma [OS=Mus musculus]
P23198	chromobox protein homolog 3 [OS=Mus musculus]		Q61029	Lamina-associated polypeptide 2, isoforms beta/delta/epsilon/gamma [OS=Mus musculus]		Q61029	Lamina-associated polypeptide 2, isoforms beta/delta/epsilon/gamma [OS=Mus musculus]		Q61029	Lamina-associated polypeptide 2, isoforms beta/delta/epsilon/gamma [OS=Mus musculus]		P23198	chromobox protein homolog 3 [OS=Mus musculus]		P23198	chromobox protein homolog 3 [OS=Mus musculus]		P23198	chromobox protein homolog 3 [OS=Mus musculus]
O88441	Metaxin-2 [OS=Mus musculus]		Q9D6R2	Isocitrate dehydrogenase [NAD] subunit alpha, mitochondrial [OS=Mus musculus]		Q9D6R2	Isocitrate dehydrogenase [NAD] subunit alpha, mitochondrial [OS=Mus musculus]		Q9D6R2	Isocitrate dehydrogenase [NAD] subunit alpha, mitochondrial [OS=Mus musculus]		O88441	Metaxin-2 [OS=Mus musculus]		O88441	Metaxin-2 [OS=Mus musculus]		O88441	Metaxin-2 [OS=Mus musculus]
O35658	Complement component 1 Q subcomponent-binding protein, mitochondrial [OS=Mus musculus]		P20108	Thioredoxin-dependent peroxide reductase, mitochondrial [OS=Mus musculus]		P20108	Thioredoxin-dependent peroxide reductase, mitochondrial [OS=Mus musculus]		P20108	Thioredoxin-dependent peroxide reductase, mitochondrial [OS=Mus musculus]		O35658	Complement component 1 Q subcomponent-binding protein, mitochondrial [OS=Mus musculus]		O35658	Complement component 1 Q subcomponent-binding protein, mitochondrial [OS=Mus musculus]		O35658	Complement component 1 Q subcomponent-binding protein, mitochondrial [OS=Mus musculus]
P45376	aldose reductase [OS=Mus musculus]		Q9CRB9	MICOS complex subunit MIC19 [OS=Mus musculus]		Q9CRB9	MICOS complex subunit MIC19 [OS=Mus musculus]		Q9CRB9	MICOS complex subunit MIC19 [OS=Mus musculus]		P45376	aldose reductase [OS=Mus musculus]		P45376	aldose reductase [OS=Mus musculus]		P45376	aldose reductase [OS=Mus musculus]
P67871	Casein kinase II subunit beta [OS=Mus musculus]		Q9R0N0	galactokinase [OS=Mus musculus]		Q9R0N0	galactokinase [OS=Mus musculus]		Q9R0N0	galactokinase [OS=Mus musculus]		P67871	Casein kinase II subunit beta [OS=Mus musculus]		P67871	Casein kinase II subunit beta [OS=Mus musculus]		P67871	Casein kinase II subunit beta [OS=Mus musculus]
Q6PEB6	MOB-like protein phocein [OS=Mus musculus]		Q9CQW1	Synaptobrevin homolog YKT6 [OS=Mus musculus]		Q9CQW1	Synaptobrevin homolog YKT6 [OS=Mus musculus]		Q9CQW1	Synaptobrevin homolog YKT6 [OS=Mus musculus]		Q6PEB6	MOB-like protein phocein [OS=Mus musculus]		Q6PEB6	MOB-like protein phocein [OS=Mus musculus]		Q6PEB6	MOB-like protein phocein [OS=Mus musculus]
Q9WUM5	Succinate--CoA ligase [ADP/GDP-forming] subunit alpha, mitochondrial [OS=Mus musculus]		O55135	eukaryotic translation initiation factor 6 [OS=Mus musculus]		O55135	eukaryotic translation initiation factor 6 [OS=Mus musculus]		O55135	eukaryotic translation initiation factor 6 [OS=Mus musculus]		Q9WUM5	Succinate--CoA ligase [ADP/GDP-forming] subunit alpha, mitochondrial [OS=Mus musculus]		Q9WUM5	Succinate--CoA ligase [ADP/GDP-forming] subunit alpha, mitochondrial [OS=Mus musculus]		Q9WUM5	Succinate--CoA ligase [ADP/GDP-forming] subunit alpha, mitochondrial [OS=Mus musculus]
Q6PDM2	Serine/arginine-rich splicing factor 1 [OS=Mus musculus]		Q60931	Voltage-dependent anion-selective channel protein 3 [OS=Mus musculus]		Q60931	Voltage-dependent anion-selective channel protein 3 [OS=Mus musculus]		Q60931	Voltage-dependent anion-selective channel protein 3 [OS=Mus musculus]		Q6PDM2	Serine/arginine-rich splicing factor 1 [OS=Mus musculus]		Q6PDM2	Serine/arginine-rich splicing factor 1 [OS=Mus musculus]		Q6PDM2	Serine/arginine-rich splicing factor 1 [OS=Mus musculus]
P00375	dihydrofolate reductase [OS=Mus musculus]		Q9DC69	NADH dehydrogenase [ubiquinone] 1 alpha subcomplex subunit 9, mitochondrial [OS=Mus musculus]		Q9DC69	NADH dehydrogenase [ubiquinone] 1 alpha subcomplex subunit 9, mitochondrial [OS=Mus musculus]		Q9DC69	NADH dehydrogenase [ubiquinone] 1 alpha subcomplex subunit 9, mitochondrial [OS=Mus musculus]		P00375	dihydrofolate reductase [OS=Mus musculus]		P00375	dihydrofolate reductase [OS=Mus musculus]		P00375	dihydrofolate reductase [OS=Mus musculus]
Q9CXI5	Mesencephalic astrocyte-derived neurotrophic factor [OS=Mus musculus]		Q9WUL7	ADP-ribosylation factor-like protein 3 [OS=Mus musculus]		Q9WUL7	ADP-ribosylation factor-like protein 3 [OS=Mus musculus]		Q9WUL7	ADP-ribosylation factor-like protein 3 [OS=Mus musculus]		Q9CXI5	Mesencephalic astrocyte-derived neurotrophic factor [OS=Mus musculus]		Q9CXI5	Mesencephalic astrocyte-derived neurotrophic factor [OS=Mus musculus]		Q9CXI5	Mesencephalic astrocyte-derived neurotrophic factor [OS=Mus musculus]
P60766-2	Cell division control protein 42 homolog [OS=Mus musculus]		P61211	ADP-ribosylation factor-like protein 1 [OS=Mus musculus]		P61211	ADP-ribosylation factor-like protein 1 [OS=Mus musculus]		P61211	ADP-ribosylation factor-like protein 1 [OS=Mus musculus]		P60766-2	Cell division control protein 42 homolog [OS=Mus musculus]		P60766-2	Cell division control protein 42 homolog [OS=Mus musculus]		P60766-2	Cell division control protein 42 homolog [OS=Mus musculus]
Q9CQR4	Acyl-coenzyme A thioesterase 13 [OS=Mus musculus]		Q62422	osteoclast-stimulating factor 1 [OS=Mus musculus]		Q62422	osteoclast-stimulating factor 1 [OS=Mus musculus]		Q62422	osteoclast-stimulating factor 1 [OS=Mus musculus]		Q9CQR4	Acyl-coenzyme A thioesterase 13 [OS=Mus musculus]		Q9CQR4	Acyl-coenzyme A thioesterase 13 [OS=Mus musculus]		Q9CQR4	Acyl-coenzyme A thioesterase 13 [OS=Mus musculus]
Q9D868-2	Isoform 2 of Peptidyl-prolyl cis-trans isomerase H [OS=Mus musculus]		Q9D1H7	Golgi to ER traffic protein 4 homolog [OS=Mus musculus]		Q9D1H7	Golgi to ER traffic protein 4 homolog [OS=Mus musculus]		Q9D1H7	Golgi to ER traffic protein 4 homolog [OS=Mus musculus]		Q9D868-2	Isoform 2 of Peptidyl-prolyl cis-trans isomerase H [OS=Mus musculus]		Q9D868-2	Isoform 2 of Peptidyl-prolyl cis-trans isomerase H [OS=Mus musculus]		Q9D868-2	Isoform 2 of Peptidyl-prolyl cis-trans isomerase H [OS=Mus musculus]
Q91VU0	Protein FAM3C [OS=Mus musculus]		Q8R010	aminoacyl tRNA synthase complex-interacting multifunctional protein 2 [OS=Mus musculus]		Q8R010	aminoacyl tRNA synthase complex-interacting multifunctional protein 2 [OS=Mus musculus]		Q8R010	aminoacyl tRNA synthase complex-interacting multifunctional protein 2 [OS=Mus musculus]		Q91VU0	Protein FAM3C [OS=Mus musculus]		Q91VU0	Protein FAM3C [OS=Mus musculus]		Q91VU0	Protein FAM3C [OS=Mus musculus]
O88696	ATP-dependent Clp protease proteolytic subunit, mitochondrial [OS=Mus musculus]		P70296	phosphatidylethanolamine-binding protein 1 [OS=Mus musculus]		P70296	phosphatidylethanolamine-binding protein 1 [OS=Mus musculus]		P70296	phosphatidylethanolamine-binding protein 1 [OS=Mus musculus]		O88696	ATP-dependent Clp protease proteolytic subunit, mitochondrial [OS=Mus musculus]		O88696	ATP-dependent Clp protease proteolytic subunit, mitochondrial [OS=Mus musculus]		O88696	ATP-dependent Clp protease proteolytic subunit, mitochondrial [OS=Mus musculus]
P62317	Small nuclear ribonucleoprotein Sm D2 [OS=Mus musculus]		P14152	Malate dehydrogenase, cytoplasmic [OS=Mus musculus]		P14152	Malate dehydrogenase, cytoplasmic [OS=Mus musculus]		P14152	Malate dehydrogenase, cytoplasmic [OS=Mus musculus]		P62317	Small nuclear ribonucleoprotein Sm D2 [OS=Mus musculus]		P62317	Small nuclear ribonucleoprotein Sm D2 [OS=Mus musculus]		P62317	Small nuclear ribonucleoprotein Sm D2 [OS=Mus musculus]
Q8VDP6	CDP-diacylglycerol--inositol 3-phosphatidyltransferase [OS=Mus musculus]		Q9CQD1	Ras-related protein Rab-5A [OS=Mus musculus]		Q9CQD1	Ras-related protein Rab-5A [OS=Mus musculus]		Q9CQD1	Ras-related protein Rab-5A [OS=Mus musculus]		Q8VDP6	CDP-diacylglycerol--inositol 3-phosphatidyltransferase [OS=Mus musculus]		Q8VDP6	CDP-diacylglycerol--inositol 3-phosphatidyltransferase [OS=Mus musculus]		Q8VDP6	CDP-diacylglycerol--inositol 3-phosphatidyltransferase [OS=Mus musculus]
P97930	thymidylate kinase [OS=Mus musculus]		Q01730	Ras suppressor protein 1 [OS=Mus musculus]		Q01730	Ras suppressor protein 1 [OS=Mus musculus]		Q01730	Ras suppressor protein 1 [OS=Mus musculus]		P97930	thymidylate kinase [OS=Mus musculus]		P97930	thymidylate kinase [OS=Mus musculus]		P97930	thymidylate kinase [OS=Mus musculus]
Q9D0B6-1	Protein PBDC1 [OS=Mus musculus]		Q99JW4	LIM and senescent cell antigen-like-containing domain protein 1 [OS=Mus musculus]		Q99JW4	LIM and senescent cell antigen-like-containing domain protein 1 [OS=Mus musculus]		Q99JW4	LIM and senescent cell antigen-like-containing domain protein 1 [OS=Mus musculus]		Q9D0B6-1	Protein PBDC1 [OS=Mus musculus]		Q9D0B6-1	Protein PBDC1 [OS=Mus musculus]		Q9D0B6-1	Protein PBDC1 [OS=Mus musculus]
Q3TBW2	39S ribosomal protein L10, mitochondrial [OS=Mus musculus]		P57784	U2 small nuclear ribonucleoprotein A' [OS=Mus musculus]		P57784	U2 small nuclear ribonucleoprotein A' [OS=Mus musculus]		P57784	U2 small nuclear ribonucleoprotein A' [OS=Mus musculus]		Q3TBW2	39S ribosomal protein L10, mitochondrial [OS=Mus musculus]		Q3TBW2	39S ribosomal protein L10, mitochondrial [OS=Mus musculus]		Q3TBW2	39S ribosomal protein L10, mitochondrial [OS=Mus musculus]
P61089	ubiquitin-conjugating enzyme E2 N [OS=Mus musculus]		P23506-2	Isoform 2 of Protein-L-isoaspartate(D-aspartate) O-methyltransferase [OS=Mus musculus]		P23506-2	Isoform 2 of Protein-L-isoaspartate(D-aspartate) O-methyltransferase [OS=Mus musculus]		P23506-2	Isoform 2 of Protein-L-isoaspartate(D-aspartate) O-methyltransferase [OS=Mus musculus]		P61089	ubiquitin-conjugating enzyme E2 N [OS=Mus musculus]		P61089	ubiquitin-conjugating enzyme E2 N [OS=Mus musculus]		P61089	ubiquitin-conjugating enzyme E2 N [OS=Mus musculus]
Q8K4Z3	NAD(P)H-hydrate epimerase [OS=Mus musculus]		Q8JZU2	Tricarboxylate transport protein, mitochondrial [OS=Mus musculus]		Q8JZU2	Tricarboxylate transport protein, mitochondrial [OS=Mus musculus]		Q8JZU2	Tricarboxylate transport protein, mitochondrial [OS=Mus musculus]		Q8K4Z3	NAD(P)H-hydrate epimerase [OS=Mus musculus]		Q8K4Z3	NAD(P)H-hydrate epimerase [OS=Mus musculus]		Q8K4Z3	NAD(P)H-hydrate epimerase [OS=Mus musculus]
P14131	40S ribosomal protein S16 [OS=Mus musculus]		Q62348	Translin [OS=Mus musculus]		Q62348	Translin [OS=Mus musculus]		Q62348	Translin [OS=Mus musculus]		P14131	40S ribosomal protein S16 [OS=Mus musculus]		P14131	40S ribosomal protein S16 [OS=Mus musculus]		P14131	40S ribosomal protein S16 [OS=Mus musculus]
Q9CQU0	Thioredoxin domain-containing protein 12 [OS=Mus musculus]		Q9WV32	Actin-related protein 2/3 complex subunit 1B [OS=Mus musculus]		Q9WV32	Actin-related protein 2/3 complex subunit 1B [OS=Mus musculus]		Q9WV32	Actin-related protein 2/3 complex subunit 1B [OS=Mus musculus]		Q9CQU0	Thioredoxin domain-containing protein 12 [OS=Mus musculus]		Q9CQU0	Thioredoxin domain-containing protein 12 [OS=Mus musculus]		Q9CQU0	Thioredoxin domain-containing protein 12 [OS=Mus musculus]
Q9CRD2	ER membrane protein complex subunit 2 [OS=Mus musculus]		P63280	SUMO-conjugating enzyme ubc9 [OS=Mus musculus]		P63280	SUMO-conjugating enzyme ubc9 [OS=Mus musculus]		P63280	SUMO-conjugating enzyme ubc9 [OS=Mus musculus]		Q9CRD2	ER membrane protein complex subunit 2 [OS=Mus musculus]		Q9CRD2	ER membrane protein complex subunit 2 [OS=Mus musculus]		Q9CRD2	ER membrane protein complex subunit 2 [OS=Mus musculus]
Q9JM14	5'(3')-deoxyribonucleotidase, cytosolic type [OS=Mus musculus]		Q99JR1	Sideroflexin-1 [OS=Mus musculus]		Q99JR1	Sideroflexin-1 [OS=Mus musculus]		Q99JR1	Sideroflexin-1 [OS=Mus musculus]		Q9JM14	5'(3')-deoxyribonucleotidase, cytosolic type [OS=Mus musculus]		Q9JM14	5'(3')-deoxyribonucleotidase, cytosolic type [OS=Mus musculus]		Q9JM14	5'(3')-deoxyribonucleotidase, cytosolic type [OS=Mus musculus]
Q9D358	Low molecular weight phosphotyrosine protein phosphatase [OS=Mus musculus]		P61021	Ras-related protein Rab-5B [OS=Mus musculus]		P61021	Ras-related protein Rab-5B [OS=Mus musculus]		P61021	Ras-related protein Rab-5B [OS=Mus musculus]		Q9D358	Low molecular weight phosphotyrosine protein phosphatase [OS=Mus musculus]		Q9D358	Low molecular weight phosphotyrosine protein phosphatase [OS=Mus musculus]		Q9D358	Low molecular weight phosphotyrosine protein phosphatase [OS=Mus musculus]
O70152	Dolichol-phosphate mannosyltransferase subunit 1 [OS=Mus musculus]		O88736	3-keto-steroid reductase [OS=Mus musculus]		O88736	3-keto-steroid reductase [OS=Mus musculus]		O88736	3-keto-steroid reductase [OS=Mus musculus]		O70152	Dolichol-phosphate mannosyltransferase subunit 1 [OS=Mus musculus]		O70152	Dolichol-phosphate mannosyltransferase subunit 1 [OS=Mus musculus]		O70152	Dolichol-phosphate mannosyltransferase subunit 1 [OS=Mus musculus]
Q9R059	four and a half LIM domains protein 3 [OS=Mus musculus]		Q9QYF1	Retinol dehydrogenase 11 [OS=Mus musculus]		Q9QYF1	Retinol dehydrogenase 11 [OS=Mus musculus]		Q9QYF1	Retinol dehydrogenase 11 [OS=Mus musculus]		Q9R059	four and a half LIM domains protein 3 [OS=Mus musculus]		Q9R059	four and a half LIM domains protein 3 [OS=Mus musculus]		Q9R059	four and a half LIM domains protein 3 [OS=Mus musculus]
Q9WTL7	acyl-protein thioesterase 2 [OS=Mus musculus]		P27048	small nuclear ribonucleoprotein-associated protein B [OS=Mus musculus]		P27048	small nuclear ribonucleoprotein-associated protein B [OS=Mus musculus]		P27048	small nuclear ribonucleoprotein-associated protein B [OS=Mus musculus]		Q9WTL7	acyl-protein thioesterase 2 [OS=Mus musculus]		Q9WTL7	acyl-protein thioesterase 2 [OS=Mus musculus]		Q9WTL7	acyl-protein thioesterase 2 [OS=Mus musculus]
Q8K0C4	lanosterol 14-alpha demethylase [OS=Mus musculus]		P61759	Prefoldin subunit 3 [OS=Mus musculus]		P61759	Prefoldin subunit 3 [OS=Mus musculus]		P61759	Prefoldin subunit 3 [OS=Mus musculus]		Q8K0C4	lanosterol 14-alpha demethylase [OS=Mus musculus]		Q8K0C4	lanosterol 14-alpha demethylase [OS=Mus musculus]		Q8K0C4	lanosterol 14-alpha demethylase [OS=Mus musculus]
Q9JJU8	SH3 domain-binding glutamic acid-rich-like protein [OS=Mus musculus]		Q9D1C8	vacuolar protein sorting-associated protein 28 homolog [OS=Mus musculus]		Q9D1C8	vacuolar protein sorting-associated protein 28 homolog [OS=Mus musculus]		Q9D1C8	vacuolar protein sorting-associated protein 28 homolog [OS=Mus musculus]		Q9JJU8	SH3 domain-binding glutamic acid-rich-like protein [OS=Mus musculus]		Q9JJU8	SH3 domain-binding glutamic acid-rich-like protein [OS=Mus musculus]		Q9JJU8	SH3 domain-binding glutamic acid-rich-like protein [OS=Mus musculus]
Q9CXW4	60S ribosomal protein L11 [OS=Mus musculus]		Q60930	Voltage-dependent anion-selective channel protein 2 [OS=Mus musculus]		Q60930	Voltage-dependent anion-selective channel protein 2 [OS=Mus musculus]		Q60930	Voltage-dependent anion-selective channel protein 2 [OS=Mus musculus]		Q9CXW4	60S ribosomal protein L11 [OS=Mus musculus]		Q9CXW4	60S ribosomal protein L11 [OS=Mus musculus]		Q9CXW4	60S ribosomal protein L11 [OS=Mus musculus]
Q63810	Calcineurin subunit B type 1 [OS=Mus musculus]		Q922W5	Pyrroline-5-carboxylate reductase 1, mitochondrial [OS=Mus musculus]		Q922W5	Pyrroline-5-carboxylate reductase 1, mitochondrial [OS=Mus musculus]		Q922W5	Pyrroline-5-carboxylate reductase 1, mitochondrial [OS=Mus musculus]		Q63810	Calcineurin subunit B type 1 [OS=Mus musculus]		Q63810	Calcineurin subunit B type 1 [OS=Mus musculus]		Q63810	Calcineurin subunit B type 1 [OS=Mus musculus]
Q9CPW4	Actin-related protein 2/3 complex subunit 5 [OS=Mus musculus]		P62774	Myotrophin [OS=Mus musculus]		P62774	Myotrophin [OS=Mus musculus]		P62774	Myotrophin [OS=Mus musculus]		Q9CPW4	Actin-related protein 2/3 complex subunit 5 [OS=Mus musculus]		Q9CPW4	Actin-related protein 2/3 complex subunit 5 [OS=Mus musculus]		Q9CPW4	Actin-related protein 2/3 complex subunit 5 [OS=Mus musculus]
Q9CQW9	Interferon-induced transmembrane protein 3 [OS=Mus musculus]		O55023	Inositol monophosphatase 1 [OS=Mus musculus]		O55023	Inositol monophosphatase 1 [OS=Mus musculus]		O55023	Inositol monophosphatase 1 [OS=Mus musculus]		Q9CQW9	Interferon-induced transmembrane protein 3 [OS=Mus musculus]		Q9CQW9	Interferon-induced transmembrane protein 3 [OS=Mus musculus]		Q9CQW9	Interferon-induced transmembrane protein 3 [OS=Mus musculus]
P62071	Ras-related protein R-Ras2 [OS=Mus musculus]		Q99P72-2	Reticulon-4 [OS=Mus musculus]		Q99P72-2	Reticulon-4 [OS=Mus musculus]		Q99P72-2	Reticulon-4 [OS=Mus musculus]		P62071	Ras-related protein R-Ras2 [OS=Mus musculus]		P62071	Ras-related protein R-Ras2 [OS=Mus musculus]		P62071	Ras-related protein R-Ras2 [OS=Mus musculus]
Q6ZWN5	40S ribosomal protein S9 [OS=Mus musculus]		P61087	Ubiquitin-conjugating enzyme E2 K [OS=Mus musculus]		P61087	Ubiquitin-conjugating enzyme E2 K [OS=Mus musculus]		P61087	Ubiquitin-conjugating enzyme E2 K [OS=Mus musculus]		Q6ZWN5	40S ribosomal protein S9 [OS=Mus musculus]		Q6ZWN5	40S ribosomal protein S9 [OS=Mus musculus]		Q6ZWN5	40S ribosomal protein S9 [OS=Mus musculus]
P54116	erythrocyte band 7 integral membrane protein [OS=Mus musculus]		Q64669	NAD(P)H dehydrogenase [quinone] 1 [OS=Mus musculus]		Q64669	NAD(P)H dehydrogenase [quinone] 1 [OS=Mus musculus]		Q64669	NAD(P)H dehydrogenase [quinone] 1 [OS=Mus musculus]		P54116	erythrocyte band 7 integral membrane protein [OS=Mus musculus]		P54116	erythrocyte band 7 integral membrane protein [OS=Mus musculus]		P54116	erythrocyte band 7 integral membrane protein [OS=Mus musculus]
O08583-1	THO complex subunit 4 [OS=Mus musculus]		Q99JB2	Stomatin-like protein 2, mitochondrial [OS=Mus musculus]		Q99JB2	Stomatin-like protein 2, mitochondrial [OS=Mus musculus]		Q99JB2	Stomatin-like protein 2, mitochondrial [OS=Mus musculus]		O08583-1	THO complex subunit 4 [OS=Mus musculus]		O08583-1	THO complex subunit 4 [OS=Mus musculus]		O08583-1	THO complex subunit 4 [OS=Mus musculus]
P63001	Ras-related C3 botulinum toxin substrate 1 [OS=Mus musculus]		P61027	ras-related protein rab-10 [OS=Mus musculus]		P61027	ras-related protein rab-10 [OS=Mus musculus]		P61027	ras-related protein rab-10 [OS=Mus musculus]		P63001	Ras-related C3 botulinum toxin substrate 1 [OS=Mus musculus]		P63001	Ras-related C3 botulinum toxin substrate 1 [OS=Mus musculus]		P63001	Ras-related C3 botulinum toxin substrate 1 [OS=Mus musculus]
O08734	bcl-2 homologous antagonist/killer [OS=Mus musculus]		P70280	vesicle-associated membrane protein 7 [OS=Mus musculus]		P70280	vesicle-associated membrane protein 7 [OS=Mus musculus]		P70280	vesicle-associated membrane protein 7 [OS=Mus musculus]		O08734	bcl-2 homologous antagonist/killer [OS=Mus musculus]		O08734	bcl-2 homologous antagonist/killer [OS=Mus musculus]		O08734	bcl-2 homologous antagonist/killer [OS=Mus musculus]
Q8R1V4	Transmembrane emp24 domain-containing protein 4 [OS=Mus musculus]		P16110	Galectin-3 [OS=Mus musculus]		P16110	Galectin-3 [OS=Mus musculus]		P16110	Galectin-3 [OS=Mus musculus]		Q8R1V4	Transmembrane emp24 domain-containing protein 4 [OS=Mus musculus]		Q8R1V4	Transmembrane emp24 domain-containing protein 4 [OS=Mus musculus]		Q8R1V4	Transmembrane emp24 domain-containing protein 4 [OS=Mus musculus]
Q9JIQ3	Diablo homolog, mitochondrial [OS=Mus musculus]		P62717	60S ribosomal protein L18a [OS=Mus musculus]		P62717	60S ribosomal protein L18a [OS=Mus musculus]		P62717	60S ribosomal protein L18a [OS=Mus musculus]		Q9JIQ3	Diablo homolog, mitochondrial [OS=Mus musculus]		Q9JIQ3	Diablo homolog, mitochondrial [OS=Mus musculus]		Q9JIQ3	Diablo homolog, mitochondrial [OS=Mus musculus]
Q791V5	Mitochondrial carrier homolog 2 [OS=Mus musculus]		P29391	Ferritin light chain 1 [OS=Mus musculus]		P29391	Ferritin light chain 1 [OS=Mus musculus]		P29391	Ferritin light chain 1 [OS=Mus musculus]		Q791V5	Mitochondrial carrier homolog 2 [OS=Mus musculus]		Q791V5	Mitochondrial carrier homolog 2 [OS=Mus musculus]		Q791V5	Mitochondrial carrier homolog 2 [OS=Mus musculus]
Q9CQR6	Serine/threonine-protein phosphatase 6 catalytic subunit [OS=Mus musculus]		Q9JHW2	Omega-amidase NIT2 [OS=Mus musculus]		Q9JHW2	Omega-amidase NIT2 [OS=Mus musculus]		Q9JHW2	Omega-amidase NIT2 [OS=Mus musculus]		Q9CQR6	Serine/threonine-protein phosphatase 6 catalytic subunit [OS=Mus musculus]		Q9CQR6	Serine/threonine-protein phosphatase 6 catalytic subunit [OS=Mus musculus]		Q9CQR6	Serine/threonine-protein phosphatase 6 catalytic subunit [OS=Mus musculus]
P10639	thioredoxin [OS=Mus musculus]		P00493	Hypoxanthine-guanine phosphoribosyltransferase [OS=Mus musculus]		P00493	Hypoxanthine-guanine phosphoribosyltransferase [OS=Mus musculus]		P00493	Hypoxanthine-guanine phosphoribosyltransferase [OS=Mus musculus]		P10639	thioredoxin [OS=Mus musculus]		P10639	thioredoxin [OS=Mus musculus]		P10639	thioredoxin [OS=Mus musculus]
Q9D0M5	Dynein light chain 2, cytoplasmic [OS=Mus musculus]		P47963	60S ribosomal protein L13 [OS=Mus musculus]		P47963	60S ribosomal protein L13 [OS=Mus musculus]		P47963	60S ribosomal protein L13 [OS=Mus musculus]		Q9D0M5	Dynein light chain 2, cytoplasmic [OS=Mus musculus]		Q9D0M5	Dynein light chain 2, cytoplasmic [OS=Mus musculus]		Q9D0M5	Dynein light chain 2, cytoplasmic [OS=Mus musculus]
Q9CQF0	39S ribosomal protein L11, mitochondrial [OS=Mus musculus]		P62245	40S ribosomal protein S15a [OS=Mus musculus]		P62245	40S ribosomal protein S15a [OS=Mus musculus]		P62245	40S ribosomal protein S15a [OS=Mus musculus]		Q9CQF0	39S ribosomal protein L11, mitochondrial [OS=Mus musculus]		Q9CQF0	39S ribosomal protein L11, mitochondrial [OS=Mus musculus]		Q9CQF0	39S ribosomal protein L11, mitochondrial [OS=Mus musculus]
P61924	Coatomer subunit zeta-1 [OS=Mus musculus]		Q9R0Q3	Transmembrane emp24 domain-containing protein 2 [OS=Mus musculus]		Q9R0Q3	Transmembrane emp24 domain-containing protein 2 [OS=Mus musculus]		Q9R0Q3	Transmembrane emp24 domain-containing protein 2 [OS=Mus musculus]		P61924	Coatomer subunit zeta-1 [OS=Mus musculus]		P61924	Coatomer subunit zeta-1 [OS=Mus musculus]		P61924	Coatomer subunit zeta-1 [OS=Mus musculus]
O70591	Prefoldin subunit 2 [OS=Mus musculus]		Q6ZQI3	Malectin [OS=Mus musculus]		Q6ZQI3	Malectin [OS=Mus musculus]		Q6ZQI3	Malectin [OS=Mus musculus]		O70591	Prefoldin subunit 2 [OS=Mus musculus]		O70591	Prefoldin subunit 2 [OS=Mus musculus]		O70591	Prefoldin subunit 2 [OS=Mus musculus]
P21956-1	Lactadherin [OS=Mus musculus]		Q9DBH5	Vesicular integral-membrane protein VIP36 [OS=Mus musculus]		Q9DBH5	Vesicular integral-membrane protein VIP36 [OS=Mus musculus]		Q9DBH5	Vesicular integral-membrane protein VIP36 [OS=Mus musculus]		P21956-1	Lactadherin [OS=Mus musculus]		P21956-1	Lactadherin [OS=Mus musculus]		P21956-1	Lactadherin [OS=Mus musculus]
P62889	60S ribosomal protein L30 [OS=Mus musculus]		Q9D0K2	Succinyl-CoA:3-ketoacid coenzyme A transferase 1, mitochondrial [OS=Mus musculus]		Q9D0K2	Succinyl-CoA:3-ketoacid coenzyme A transferase 1, mitochondrial [OS=Mus musculus]		Q9D0K2	Succinyl-CoA:3-ketoacid coenzyme A transferase 1, mitochondrial [OS=Mus musculus]		P62889	60S ribosomal protein L30 [OS=Mus musculus]		P62889	60S ribosomal protein L30 [OS=Mus musculus]		P62889	60S ribosomal protein L30 [OS=Mus musculus]
P62301	40S ribosomal protein S13 [OS=Mus musculus]		O54782	Epididymis-specific alpha-mannosidase [OS=Mus musculus]		O54782	Epididymis-specific alpha-mannosidase [OS=Mus musculus]		O54782	Epididymis-specific alpha-mannosidase [OS=Mus musculus]		P62301	40S ribosomal protein S13 [OS=Mus musculus]		P62301	40S ribosomal protein S13 [OS=Mus musculus]		P62301	40S ribosomal protein S13 [OS=Mus musculus]
Q921J2	GTP-binding protein rheb [OS=Mus musculus]		Q61207	Prosaposin [OS=Mus musculus]		Q61207	Prosaposin [OS=Mus musculus]		Q61207	Prosaposin [OS=Mus musculus]		Q921J2	GTP-binding protein rheb [OS=Mus musculus]		Q921J2	GTP-binding protein rheb [OS=Mus musculus]		Q921J2	GTP-binding protein rheb [OS=Mus musculus]
P56380	Bis(5'-nucleosyl)-tetraphosphatase [asymmetrical] [OS=Mus musculus]		Q91ZR1	Ras-related protein Rab-4B [OS=Mus musculus]		Q91ZR1	Ras-related protein Rab-4B [OS=Mus musculus]		Q91ZR1	Ras-related protein Rab-4B [OS=Mus musculus]		P56380	Bis(5'-nucleosyl)-tetraphosphatase [asymmetrical] [OS=Mus musculus]		P56380	Bis(5'-nucleosyl)-tetraphosphatase [asymmetrical] [OS=Mus musculus]		P56380	Bis(5'-nucleosyl)-tetraphosphatase [asymmetrical] [OS=Mus musculus]
Q9CZM2	60S ribosomal protein L15 [OS=Mus musculus]		Q8CHP8	glycerol-3-phosphate phosphatase [OS=Mus musculus]		Q8CHP8	glycerol-3-phosphate phosphatase [OS=Mus musculus]		Q8CHP8	glycerol-3-phosphate phosphatase [OS=Mus musculus]		Q9CZM2	60S ribosomal protein L15 [OS=Mus musculus]		Q9CZM2	60S ribosomal protein L15 [OS=Mus musculus]		Q9CZM2	60S ribosomal protein L15 [OS=Mus musculus]
Q9QUR7	peptidyl-prolyl cis-trans isomerase NIMA-interacting 1 [OS=Mus musculus]		Q8BU31	ras-related protein Rap-2c [OS=Mus musculus]		Q8BU31	ras-related protein Rap-2c [OS=Mus musculus]		Q8BU31	ras-related protein Rap-2c [OS=Mus musculus]		Q9QUR7	peptidyl-prolyl cis-trans isomerase NIMA-interacting 1 [OS=Mus musculus]		Q9QUR7	peptidyl-prolyl cis-trans isomerase NIMA-interacting 1 [OS=Mus musculus]		Q9QUR7	peptidyl-prolyl cis-trans isomerase NIMA-interacting 1 [OS=Mus musculus]
P61022	Calcineurin B homologous protein 1 [OS=Mus musculus]		P14206	40S ribosomal protein SA [OS=Mus musculus]		P14206	40S ribosomal protein SA [OS=Mus musculus]		P14206	40S ribosomal protein SA [OS=Mus musculus]		P61022	Calcineurin B homologous protein 1 [OS=Mus musculus]		P61022	Calcineurin B homologous protein 1 [OS=Mus musculus]		P61022	Calcineurin B homologous protein 1 [OS=Mus musculus]
P83940	elongin-C [OS=Mus musculus]		Q91YR1	Twinfilin-1 [OS=Mus musculus]		Q91YR1	Twinfilin-1 [OS=Mus musculus]		Q91YR1	Twinfilin-1 [OS=Mus musculus]		P83940	elongin-C [OS=Mus musculus]		P83940	elongin-C [OS=Mus musculus]		P83940	elongin-C [OS=Mus musculus]
Q99JB2	Stomatin-like protein 2, mitochondrial [OS=Mus musculus]		P59999	Actin-related protein 2/3 complex subunit 4 [OS=Mus musculus]		P59999	Actin-related protein 2/3 complex subunit 4 [OS=Mus musculus]		P59999	Actin-related protein 2/3 complex subunit 4 [OS=Mus musculus]		Q99JB2	Stomatin-like protein 2, mitochondrial [OS=Mus musculus]		Q99JB2	Stomatin-like protein 2, mitochondrial [OS=Mus musculus]		Q99JB2	Stomatin-like protein 2, mitochondrial [OS=Mus musculus]
P61358	60S ribosomal protein L27 [OS=Mus musculus]		P61226	ras-related protein Rap-2b [OS=Mus musculus]		P61226	ras-related protein Rap-2b [OS=Mus musculus]		P61226	ras-related protein Rap-2b [OS=Mus musculus]		P61358	60S ribosomal protein L27 [OS=Mus musculus]		P61358	60S ribosomal protein L27 [OS=Mus musculus]		P61358	60S ribosomal protein L27 [OS=Mus musculus]
Q64010-1	Adapter molecule crk [OS=Mus musculus]		Q9CYG7	Mitochondrial import receptor subunit TOM34 [OS=Mus musculus]		Q9CYG7	Mitochondrial import receptor subunit TOM34 [OS=Mus musculus]		Q9CYG7	Mitochondrial import receptor subunit TOM34 [OS=Mus musculus]		Q64010-1	Adapter molecule crk [OS=Mus musculus]		Q64010-1	Adapter molecule crk [OS=Mus musculus]		Q64010-1	Adapter molecule crk [OS=Mus musculus]
P97823-1	Acyl-protein thioesterase 1 [OS=Mus musculus]		P62965	Cellular retinoic acid-binding protein 1 [OS=Mus musculus]		P62965	Cellular retinoic acid-binding protein 1 [OS=Mus musculus]		P62965	Cellular retinoic acid-binding protein 1 [OS=Mus musculus]		P97823-1	Acyl-protein thioesterase 1 [OS=Mus musculus]		P97823-1	Acyl-protein thioesterase 1 [OS=Mus musculus]		P97823-1	Acyl-protein thioesterase 1 [OS=Mus musculus]
P61967	AP-1 complex subunit sigma-1A [OS=Mus musculus]		P45878	Peptidyl-prolyl cis-trans isomerase FKBP2 [OS=Mus musculus]		P45878	Peptidyl-prolyl cis-trans isomerase FKBP2 [OS=Mus musculus]		P45878	Peptidyl-prolyl cis-trans isomerase FKBP2 [OS=Mus musculus]		P61967	AP-1 complex subunit sigma-1A [OS=Mus musculus]		P61967	AP-1 complex subunit sigma-1A [OS=Mus musculus]		P61967	AP-1 complex subunit sigma-1A [OS=Mus musculus]
O70435	Proteasome subunit alpha type-3 [OS=Mus musculus]		Q9D5T0	ATPase family aaa domain-containing protein 1 [OS=Mus musculus]		Q9D5T0	ATPase family aaa domain-containing protein 1 [OS=Mus musculus]		Q9D5T0	ATPase family aaa domain-containing protein 1 [OS=Mus musculus]		O70435	Proteasome subunit alpha type-3 [OS=Mus musculus]		O70435	Proteasome subunit alpha type-3 [OS=Mus musculus]		O70435	Proteasome subunit alpha type-3 [OS=Mus musculus]
Q9CZX8	40S ribosomal protein S19 [OS=Mus musculus]		Q64008	Ras-related protein Rab-34 [OS=Mus musculus]		Q64008	Ras-related protein Rab-34 [OS=Mus musculus]		Q64008	Ras-related protein Rab-34 [OS=Mus musculus]		Q9CZX8	40S ribosomal protein S19 [OS=Mus musculus]		Q9CZX8	40S ribosomal protein S19 [OS=Mus musculus]		Q9CZX8	40S ribosomal protein S19 [OS=Mus musculus]
O35381	Acidic leucine-rich nuclear phosphoprotein 32 family member A [OS=Mus musculus]		Q9WVL0	maleylacetoacetate isomerase [OS=Mus musculus]		Q9WVL0	maleylacetoacetate isomerase [OS=Mus musculus]		Q9WVL0	maleylacetoacetate isomerase [OS=Mus musculus]		O35381	Acidic leucine-rich nuclear phosphoprotein 32 family member A [OS=Mus musculus]		O35381	Acidic leucine-rich nuclear phosphoprotein 32 family member A [OS=Mus musculus]		O35381	Acidic leucine-rich nuclear phosphoprotein 32 family member A [OS=Mus musculus]
Q9CQ92	mitochondrial fission 1 protein [OS=Mus musculus]		Q91YP3	deoxyribose-phosphate aldolase [OS=Mus musculus]		Q91YP3	deoxyribose-phosphate aldolase [OS=Mus musculus]		Q91YP3	deoxyribose-phosphate aldolase [OS=Mus musculus]		Q9CQ92	mitochondrial fission 1 protein [OS=Mus musculus]		Q9CQ92	mitochondrial fission 1 protein [OS=Mus musculus]		Q9CQ92	mitochondrial fission 1 protein [OS=Mus musculus]
Q9DB29	Isoamyl acetate-hydrolyzing esterase 1 homolog [OS=Mus musculus]		Q06138	Calcium-binding protein 39 [OS=Mus musculus]		Q06138	Calcium-binding protein 39 [OS=Mus musculus]		Q06138	Calcium-binding protein 39 [OS=Mus musculus]		Q9DB29	Isoamyl acetate-hydrolyzing esterase 1 homolog [OS=Mus musculus]		Q9DB29	Isoamyl acetate-hydrolyzing esterase 1 homolog [OS=Mus musculus]		Q9DB29	Isoamyl acetate-hydrolyzing esterase 1 homolog [OS=Mus musculus]
Q9CZE3	Ras-related protein Rab-32 [OS=Mus musculus]		P70122	Ribosome maturation protein SBDS [OS=Mus musculus]		P70122	Ribosome maturation protein SBDS [OS=Mus musculus]		P70122	Ribosome maturation protein SBDS [OS=Mus musculus]		Q9CZE3	Ras-related protein Rab-32 [OS=Mus musculus]		Q9CZE3	Ras-related protein Rab-32 [OS=Mus musculus]		Q9CZE3	Ras-related protein Rab-32 [OS=Mus musculus]
Q91YN9	BAG family molecular chaperone regulator 2 [OS=Mus musculus]		O88958	glucosamine-6-phosphate isomerase 1 [OS=Mus musculus]		O88958	glucosamine-6-phosphate isomerase 1 [OS=Mus musculus]		O88958	glucosamine-6-phosphate isomerase 1 [OS=Mus musculus]		Q91YN9	BAG family molecular chaperone regulator 2 [OS=Mus musculus]		Q91YN9	BAG family molecular chaperone regulator 2 [OS=Mus musculus]		Q91YN9	BAG family molecular chaperone regulator 2 [OS=Mus musculus]
Q99020	Heterogeneous nuclear ribonucleoprotein A/B [OS=Mus musculus]		Q91VR2	ATP synthase subunit gamma, mitochondrial [OS=Mus musculus]		Q91VR2	ATP synthase subunit gamma, mitochondrial [OS=Mus musculus]		Q91VR2	ATP synthase subunit gamma, mitochondrial [OS=Mus musculus]		Q99020	Heterogeneous nuclear ribonucleoprotein A/B [OS=Mus musculus]		Q99020	Heterogeneous nuclear ribonucleoprotein A/B [OS=Mus musculus]		Q99020	Heterogeneous nuclear ribonucleoprotein A/B [OS=Mus musculus]
Q9D1P0	39S ribosomal protein L13, mitochondrial [OS=Mus musculus]		Q9CR68	cytochrome b-c1 complex subunit Rieske, mitochondrial [OS=Mus musculus]		Q9CR68	cytochrome b-c1 complex subunit Rieske, mitochondrial [OS=Mus musculus]		Q9CR68	cytochrome b-c1 complex subunit Rieske, mitochondrial [OS=Mus musculus]		Q9D1P0	39S ribosomal protein L13, mitochondrial [OS=Mus musculus]		Q9D1P0	39S ribosomal protein L13, mitochondrial [OS=Mus musculus]		Q9D1P0	39S ribosomal protein L13, mitochondrial [OS=Mus musculus]
Q8BMJ3	Eukaryotic translation initiation factor 1A, X-chromosomal [OS=Mus musculus]		P35288	Ras-related protein Rab-23 [OS=Mus musculus]		P35288	Ras-related protein Rab-23 [OS=Mus musculus]		P35288	Ras-related protein Rab-23 [OS=Mus musculus]		Q8BMJ3	Eukaryotic translation initiation factor 1A, X-chromosomal [OS=Mus musculus]		Q8BMJ3	Eukaryotic translation initiation factor 1A, X-chromosomal [OS=Mus musculus]		Q8BMJ3	Eukaryotic translation initiation factor 1A, X-chromosomal [OS=Mus musculus]
Q9JM76	Actin-related protein 2/3 complex subunit 3 [OS=Mus musculus]		P08030	Adenine phosphoribosyltransferase [OS=Mus musculus]		P08030	Adenine phosphoribosyltransferase [OS=Mus musculus]		P08030	Adenine phosphoribosyltransferase [OS=Mus musculus]		Q9JM76	Actin-related protein 2/3 complex subunit 3 [OS=Mus musculus]		Q9JM76	Actin-related protein 2/3 complex subunit 3 [OS=Mus musculus]		Q9JM76	Actin-related protein 2/3 complex subunit 3 [OS=Mus musculus]
Q9JK23	Proteasome assembly chaperone 1 [OS=Mus musculus]		Q9CYZ2	Tumor protein D54 [OS=Mus musculus]		Q9CYZ2	Tumor protein D54 [OS=Mus musculus]		Q9CYZ2	Tumor protein D54 [OS=Mus musculus]		Q9JK23	Proteasome assembly chaperone 1 [OS=Mus musculus]		Q9JK23	Proteasome assembly chaperone 1 [OS=Mus musculus]		Q9JK23	Proteasome assembly chaperone 1 [OS=Mus musculus]
Q9D6N1	Carbonic anhydrase 13 [OS=Mus musculus]		Q6PDM2	Serine/arginine-rich splicing factor 1 [OS=Mus musculus]		Q6PDM2	Serine/arginine-rich splicing factor 1 [OS=Mus musculus]		Q6PDM2	Serine/arginine-rich splicing factor 1 [OS=Mus musculus]		Q9D6N1	Carbonic anhydrase 13 [OS=Mus musculus]		Q9D6N1	Carbonic anhydrase 13 [OS=Mus musculus]		Q9D6N1	Carbonic anhydrase 13 [OS=Mus musculus]
P15864	Histone H1.2 [OS=Mus musculus]		Q61205	Platelet-activating factor acetylhydrolase IB subunit gamma [OS=Mus musculus]		Q61205	Platelet-activating factor acetylhydrolase IB subunit gamma [OS=Mus musculus]		Q61205	Platelet-activating factor acetylhydrolase IB subunit gamma [OS=Mus musculus]		P15864	Histone H1.2 [OS=Mus musculus]		P15864	Histone H1.2 [OS=Mus musculus]		P15864	Histone H1.2 [OS=Mus musculus]
Q9CQX2	Cytochrome b5 type B [OS=Mus musculus]		P62915	Transcription initiation factor IIB [OS=Mus musculus]		P62915	Transcription initiation factor IIB [OS=Mus musculus]		P62915	Transcription initiation factor IIB [OS=Mus musculus]		Q9CQX2	Cytochrome b5 type B [OS=Mus musculus]		Q9CQX2	Cytochrome b5 type B [OS=Mus musculus]		Q9CQX2	Cytochrome b5 type B [OS=Mus musculus]
P61971	nuclear transport factor 2 [OS=Mus musculus]		Q8BK64	activator of 90 kDa heat shock protein ATPase homolog 1 [OS=Mus musculus]		Q8BK64	activator of 90 kDa heat shock protein ATPase homolog 1 [OS=Mus musculus]		Q8BK64	activator of 90 kDa heat shock protein ATPase homolog 1 [OS=Mus musculus]		P61971	nuclear transport factor 2 [OS=Mus musculus]		P61971	nuclear transport factor 2 [OS=Mus musculus]		P61971	nuclear transport factor 2 [OS=Mus musculus]
P63168	Dynein light chain 1, cytoplasmic [OS=Mus musculus]		Q9QXT0	Protein canopy homolog 2 [OS=Mus musculus]		Q9QXT0	Protein canopy homolog 2 [OS=Mus musculus]		Q9QXT0	Protein canopy homolog 2 [OS=Mus musculus]		P63168	Dynein light chain 1, cytoplasmic [OS=Mus musculus]		P63168	Dynein light chain 1, cytoplasmic [OS=Mus musculus]		P63168	Dynein light chain 1, cytoplasmic [OS=Mus musculus]
Q9CPQ1	Cytochrome c oxidase subunit 6C [OS=Mus musculus]		Q8BH58	TIP41-like protein [OS=Mus musculus]		Q8BH58	TIP41-like protein [OS=Mus musculus]		Q8BH58	TIP41-like protein [OS=Mus musculus]		Q9CPQ1	Cytochrome c oxidase subunit 6C [OS=Mus musculus]		Q9CPQ1	Cytochrome c oxidase subunit 6C [OS=Mus musculus]		Q9CPQ1	Cytochrome c oxidase subunit 6C [OS=Mus musculus]
Q8VE22	28S ribosomal protein S23, mitochondrial [OS=Mus musculus]		Q9R0M6	Ras-related protein Rab-9A [OS=Mus musculus]		Q9R0M6	Ras-related protein Rab-9A [OS=Mus musculus]		Q9R0M6	Ras-related protein Rab-9A [OS=Mus musculus]		Q8VE22	28S ribosomal protein S23, mitochondrial [OS=Mus musculus]		Q8VE22	28S ribosomal protein S23, mitochondrial [OS=Mus musculus]		Q8VE22	28S ribosomal protein S23, mitochondrial [OS=Mus musculus]
P62267	40S ribosomal protein S23 [OS=Mus musculus]		P51660	peroxisomal multifunctional enzyme type 2 [OS=Mus musculus]		P51660	peroxisomal multifunctional enzyme type 2 [OS=Mus musculus]		P51660	peroxisomal multifunctional enzyme type 2 [OS=Mus musculus]		P62267	40S ribosomal protein S23 [OS=Mus musculus]		P62267	40S ribosomal protein S23 [OS=Mus musculus]		P62267	40S ribosomal protein S23 [OS=Mus musculus]
Q9D1G2-1	phosphomevalonate kinase [OS=Mus musculus]		Q9CPP0	Nucleoplasmin-3 [OS=Mus musculus]		Q9CPP0	Nucleoplasmin-3 [OS=Mus musculus]		Q9CPP0	Nucleoplasmin-3 [OS=Mus musculus]		Q9D1G2-1	phosphomevalonate kinase [OS=Mus musculus]		Q9D1G2-1	phosphomevalonate kinase [OS=Mus musculus]		Q9D1G2-1	phosphomevalonate kinase [OS=Mus musculus]
P35979	60S ribosomal protein L12 [OS=Mus musculus]		P45376	aldose reductase [OS=Mus musculus]		P45376	aldose reductase [OS=Mus musculus]		P45376	aldose reductase [OS=Mus musculus]		P35979	60S ribosomal protein L12 [OS=Mus musculus]		P35979	60S ribosomal protein L12 [OS=Mus musculus]		P35979	60S ribosomal protein L12 [OS=Mus musculus]
O55126	Protein NipSnap homolog 2 [OS=Mus musculus]		P06797	Cathepsin L1 [OS=Mus musculus]		P06797	Cathepsin L1 [OS=Mus musculus]		P06797	Cathepsin L1 [OS=Mus musculus]		O55126	Protein NipSnap homolog 2 [OS=Mus musculus]		O55126	Protein NipSnap homolog 2 [OS=Mus musculus]		O55126	Protein NipSnap homolog 2 [OS=Mus musculus]
Q9D273	Cob(I)yrinic acid a,c-diamide adenosyltransferase, mitochondrial [OS=Mus musculus]		Q78IK4	MICOS complex subunit MIC27 [OS=Mus musculus]		Q78IK4	MICOS complex subunit MIC27 [OS=Mus musculus]		Q78IK4	MICOS complex subunit MIC27 [OS=Mus musculus]		Q9D273	Cob(I)yrinic acid a,c-diamide adenosyltransferase, mitochondrial [OS=Mus musculus]		Q9D273	Cob(I)yrinic acid a,c-diamide adenosyltransferase, mitochondrial [OS=Mus musculus]		Q9D273	Cob(I)yrinic acid a,c-diamide adenosyltransferase, mitochondrial [OS=Mus musculus]
P84096	Rho-related GTP-binding protein RhoG [OS=Mus musculus]		P11031	Activated RNA polymerase II transcriptional coactivator p15 [OS=Mus musculus]		P11031	Activated RNA polymerase II transcriptional coactivator p15 [OS=Mus musculus]		P11031	Activated RNA polymerase II transcriptional coactivator p15 [OS=Mus musculus]		P84096	Rho-related GTP-binding protein RhoG [OS=Mus musculus]		P84096	Rho-related GTP-binding protein RhoG [OS=Mus musculus]		P84096	Rho-related GTP-binding protein RhoG [OS=Mus musculus]
P12815	programmed cell death protein 6 [OS=Mus musculus]		Q9DCU6	39S ribosomal protein L4, mitochondrial [OS=Mus musculus]		Q9DCU6	39S ribosomal protein L4, mitochondrial [OS=Mus musculus]		Q9DCU6	39S ribosomal protein L4, mitochondrial [OS=Mus musculus]		P12815	programmed cell death protein 6 [OS=Mus musculus]		P12815	programmed cell death protein 6 [OS=Mus musculus]		P12815	programmed cell death protein 6 [OS=Mus musculus]
O70492	sorting nexin-3 [OS=Mus musculus]		Q6ZWN5	40S ribosomal protein S9 [OS=Mus musculus]		Q6ZWN5	40S ribosomal protein S9 [OS=Mus musculus]		Q6ZWN5	40S ribosomal protein S9 [OS=Mus musculus]		O70492	sorting nexin-3 [OS=Mus musculus]		O70492	sorting nexin-3 [OS=Mus musculus]		O70492	sorting nexin-3 [OS=Mus musculus]
P62849-1	40S ribosomal protein S24 [OS=Mus musculus]		P55258	Ras-related protein Rab-8A [OS=Mus musculus]		P55258	Ras-related protein Rab-8A [OS=Mus musculus]		P55258	Ras-related protein Rab-8A [OS=Mus musculus]		P62849-1	40S ribosomal protein S24 [OS=Mus musculus]		P62849-1	40S ribosomal protein S24 [OS=Mus musculus]		P62849-1	40S ribosomal protein S24 [OS=Mus musculus]
O08579	Emerin [OS=Mus musculus]		O88441	Metaxin-2 [OS=Mus musculus]		O88441	Metaxin-2 [OS=Mus musculus]		O88441	Metaxin-2 [OS=Mus musculus]		O08579	Emerin [OS=Mus musculus]		O08579	Emerin [OS=Mus musculus]		O08579	Emerin [OS=Mus musculus]
P61028	Ras-related protein Rab-8B [OS=Mus musculus]		P57759	Endoplasmic reticulum resident protein 29 [OS=Mus musculus]		P57759	Endoplasmic reticulum resident protein 29 [OS=Mus musculus]		P57759	Endoplasmic reticulum resident protein 29 [OS=Mus musculus]		P61028	Ras-related protein Rab-8B [OS=Mus musculus]		P61028	Ras-related protein Rab-8B [OS=Mus musculus]		P61028	Ras-related protein Rab-8B [OS=Mus musculus]
Q6NSQ9	Glucose-6-phosphatase 3 [OS=Mus musculus]		O08915	AH receptor-interacting protein [OS=Mus musculus]		O08915	AH receptor-interacting protein [OS=Mus musculus]		O08915	AH receptor-interacting protein [OS=Mus musculus]		Q6NSQ9	Glucose-6-phosphatase 3 [OS=Mus musculus]		Q6NSQ9	Glucose-6-phosphatase 3 [OS=Mus musculus]		Q6NSQ9	Glucose-6-phosphatase 3 [OS=Mus musculus]
P63082	V-type proton ATPase 16 kDa proteolipid subunit [OS=Mus musculus]		Q9JM14	5'(3')-deoxyribonucleotidase, cytosolic type [OS=Mus musculus]		Q9JM14	5'(3')-deoxyribonucleotidase, cytosolic type [OS=Mus musculus]		Q9JM14	5'(3')-deoxyribonucleotidase, cytosolic type [OS=Mus musculus]		P63082	V-type proton ATPase 16 kDa proteolipid subunit [OS=Mus musculus]		P63082	V-type proton ATPase 16 kDa proteolipid subunit [OS=Mus musculus]		P63082	V-type proton ATPase 16 kDa proteolipid subunit [OS=Mus musculus]
O70433	Four and a half LIM domains protein 2 [OS=Mus musculus]		Q9D1E6	tubulin-folding cofactor B [OS=Mus musculus]		Q9D1E6	tubulin-folding cofactor B [OS=Mus musculus]		Q9D1E6	tubulin-folding cofactor B [OS=Mus musculus]		O70433	Four and a half LIM domains protein 2 [OS=Mus musculus]		O70433	Four and a half LIM domains protein 2 [OS=Mus musculus]		O70433	Four and a half LIM domains protein 2 [OS=Mus musculus]
Q9Z1B5	Mitotic spindle assembly checkpoint protein MAD2A [OS=Mus musculus]		Q9CZ30-1	obg-like ATPase 1 [OS=Mus musculus]		Q9CZ30-1	obg-like ATPase 1 [OS=Mus musculus]		Q9CZ30-1	obg-like ATPase 1 [OS=Mus musculus]		Q9Z1B5	Mitotic spindle assembly checkpoint protein MAD2A [OS=Mus musculus]		Q9Z1B5	Mitotic spindle assembly checkpoint protein MAD2A [OS=Mus musculus]		Q9Z1B5	Mitotic spindle assembly checkpoint protein MAD2A [OS=Mus musculus]
Q9DCT5	Stromal cell-derived factor 2 [OS=Mus musculus]		Q6PHN9	Ras-related protein Rab-35 [OS=Mus musculus]		Q6PHN9	Ras-related protein Rab-35 [OS=Mus musculus]		Q6PHN9	Ras-related protein Rab-35 [OS=Mus musculus]		Q9DCT5	Stromal cell-derived factor 2 [OS=Mus musculus]		Q9DCT5	Stromal cell-derived factor 2 [OS=Mus musculus]		Q9DCT5	Stromal cell-derived factor 2 [OS=Mus musculus]
Q9D1M7	Peptidyl-prolyl cis-trans isomerase FKBP11 [OS=Mus musculus]		P68037	Ubiquitin-conjugating enzyme E2 L3 [OS=Mus musculus]		P68037	Ubiquitin-conjugating enzyme E2 L3 [OS=Mus musculus]		P68037	Ubiquitin-conjugating enzyme E2 L3 [OS=Mus musculus]		Q9D1M7	Peptidyl-prolyl cis-trans isomerase FKBP11 [OS=Mus musculus]		Q9D1M7	Peptidyl-prolyl cis-trans isomerase FKBP11 [OS=Mus musculus]		Q9D1M7	Peptidyl-prolyl cis-trans isomerase FKBP11 [OS=Mus musculus]
Q9D023	Mitochondrial pyruvate carrier 2 [OS=Mus musculus]		Q9CPR5	39S ribosomal protein L15, mitochondrial [OS=Mus musculus]		Q9CPR5	39S ribosomal protein L15, mitochondrial [OS=Mus musculus]		Q9CPR5	39S ribosomal protein L15, mitochondrial [OS=Mus musculus]		Q9D023	Mitochondrial pyruvate carrier 2 [OS=Mus musculus]		Q9D023	Mitochondrial pyruvate carrier 2 [OS=Mus musculus]		Q9D023	Mitochondrial pyruvate carrier 2 [OS=Mus musculus]
P21126	Ubiquitin-like protein 4A [OS=Mus musculus]		P35564	Calnexin [OS=Mus musculus]		P35564	Calnexin [OS=Mus musculus]		P35564	Calnexin [OS=Mus musculus]		P21126	Ubiquitin-like protein 4A [OS=Mus musculus]		P21126	Ubiquitin-like protein 4A [OS=Mus musculus]		P21126	Ubiquitin-like protein 4A [OS=Mus musculus]
Q8R404	MICOS complex subunit MIC13 [OS=Mus musculus]		Q9D892	Inosine triphosphate pyrophosphatase [OS=Mus musculus]		Q9D892	Inosine triphosphate pyrophosphatase [OS=Mus musculus]		Q9D892	Inosine triphosphate pyrophosphatase [OS=Mus musculus]		Q8R404	MICOS complex subunit MIC13 [OS=Mus musculus]		Q8R404	MICOS complex subunit MIC13 [OS=Mus musculus]		Q8R404	MICOS complex subunit MIC13 [OS=Mus musculus]
Q99LP6	GrpE protein homolog 1, mitochondrial [OS=Mus musculus]		P62806	histone H4 [OS=Mus musculus]		P62806	histone H4 [OS=Mus musculus]		P62806	histone H4 [OS=Mus musculus]		Q99LP6	GrpE protein homolog 1, mitochondrial [OS=Mus musculus]		Q99LP6	GrpE protein homolog 1, mitochondrial [OS=Mus musculus]		Q99LP6	GrpE protein homolog 1, mitochondrial [OS=Mus musculus]
P62270	40S ribosomal protein S18 [OS=Mus musculus]		Q99020	Heterogeneous nuclear ribonucleoprotein A/B [OS=Mus musculus]		Q99020	Heterogeneous nuclear ribonucleoprotein A/B [OS=Mus musculus]		Q99020	Heterogeneous nuclear ribonucleoprotein A/B [OS=Mus musculus]		P62270	40S ribosomal protein S18 [OS=Mus musculus]		P62270	40S ribosomal protein S18 [OS=Mus musculus]		P62270	40S ribosomal protein S18 [OS=Mus musculus]
Q8VBV7	COP9 signalosome complex subunit 8 [OS=Mus musculus]		Q9JKY0	CCR4-NOT transcription complex subunit 9 [OS=Mus musculus]		Q9JKY0	CCR4-NOT transcription complex subunit 9 [OS=Mus musculus]		Q9JKY0	CCR4-NOT transcription complex subunit 9 [OS=Mus musculus]		Q8VBV7	COP9 signalosome complex subunit 8 [OS=Mus musculus]		Q8VBV7	COP9 signalosome complex subunit 8 [OS=Mus musculus]		Q8VBV7	COP9 signalosome complex subunit 8 [OS=Mus musculus]
P49817	Caveolin-1 [OS=Mus musculus]		P45591	Cofilin-2 [OS=Mus musculus]		P45591	Cofilin-2 [OS=Mus musculus]		P45591	Cofilin-2 [OS=Mus musculus]		P49817	Caveolin-1 [OS=Mus musculus]		P49817	Caveolin-1 [OS=Mus musculus]		P49817	Caveolin-1 [OS=Mus musculus]
P61255	60S ribosomal protein L26 [OS=Mus musculus]		P18242	Cathepsin D [OS=Mus musculus]		P18242	Cathepsin D [OS=Mus musculus]		P18242	Cathepsin D [OS=Mus musculus]		P61255	60S ribosomal protein L26 [OS=Mus musculus]		P61255	60S ribosomal protein L26 [OS=Mus musculus]		P61255	60S ribosomal protein L26 [OS=Mus musculus]
Q9DCT2	NADH dehydrogenase [ubiquinone] iron-sulfur protein 3, mitochondrial [OS=Mus musculus]		Q9D287	Pre-mRNA-splicing factor spf27 [OS=Mus musculus]		Q9D287	Pre-mRNA-splicing factor spf27 [OS=Mus musculus]		Q9D287	Pre-mRNA-splicing factor spf27 [OS=Mus musculus]		Q9DCT2	NADH dehydrogenase [ubiquinone] iron-sulfur protein 3, mitochondrial [OS=Mus musculus]		Q9DCT2	NADH dehydrogenase [ubiquinone] iron-sulfur protein 3, mitochondrial [OS=Mus musculus]		Q9DCT2	NADH dehydrogenase [ubiquinone] iron-sulfur protein 3, mitochondrial [OS=Mus musculus]
P26883	Peptidyl-prolyl cis-trans isomerase FKBP1A [OS=Mus musculus]		P38060	Hydroxymethylglutaryl-CoA lyase, mitochondrial [OS=Mus musculus]		P38060	Hydroxymethylglutaryl-CoA lyase, mitochondrial [OS=Mus musculus]		P38060	Hydroxymethylglutaryl-CoA lyase, mitochondrial [OS=Mus musculus]		P26883	Peptidyl-prolyl cis-trans isomerase FKBP1A [OS=Mus musculus]		P26883	Peptidyl-prolyl cis-trans isomerase FKBP1A [OS=Mus musculus]		P26883	Peptidyl-prolyl cis-trans isomerase FKBP1A [OS=Mus musculus]
Q99JY9	actin-related protein 3 [OS=Mus musculus]		P35293	Ras-related protein Rab-18 [OS=Mus musculus]		P35293	Ras-related protein Rab-18 [OS=Mus musculus]		P35293	Ras-related protein Rab-18 [OS=Mus musculus]		Q99JY9	actin-related protein 3 [OS=Mus musculus]		Q99JY9	actin-related protein 3 [OS=Mus musculus]		Q99JY9	actin-related protein 3 [OS=Mus musculus]
O09005	Sphingolipid delta(4)-desaturase DES1 [OS=Mus musculus]		Q9CQ80	Vacuolar protein-sorting-associated protein 25 [OS=Mus musculus]		Q9CQ80	Vacuolar protein-sorting-associated protein 25 [OS=Mus musculus]		Q9CQ80	Vacuolar protein-sorting-associated protein 25 [OS=Mus musculus]		O09005	Sphingolipid delta(4)-desaturase DES1 [OS=Mus musculus]		O09005	Sphingolipid delta(4)-desaturase DES1 [OS=Mus musculus]		O09005	Sphingolipid delta(4)-desaturase DES1 [OS=Mus musculus]
Q99LB2	dehydrogenase/reductase sdr family member 4 [OS=Mus musculus]		P62317	Small nuclear ribonucleoprotein Sm D2 [OS=Mus musculus]		P62317	Small nuclear ribonucleoprotein Sm D2 [OS=Mus musculus]		P62317	Small nuclear ribonucleoprotein Sm D2 [OS=Mus musculus]		Q99LB2	dehydrogenase/reductase sdr family member 4 [OS=Mus musculus]		Q99LB2	dehydrogenase/reductase sdr family member 4 [OS=Mus musculus]		Q99LB2	dehydrogenase/reductase sdr family member 4 [OS=Mus musculus]
Q8R2U4	N-terminal Xaa-Pro-Lys N-methyltransferase 1 [OS=Mus musculus]		Q9CQF3	Cleavage and polyadenylation specificity factor subunit 5 [OS=Mus musculus]		Q9CQF3	Cleavage and polyadenylation specificity factor subunit 5 [OS=Mus musculus]		Q9CQF3	Cleavage and polyadenylation specificity factor subunit 5 [OS=Mus musculus]		Q8R2U4	N-terminal Xaa-Pro-Lys N-methyltransferase 1 [OS=Mus musculus]		Q8R2U4	N-terminal Xaa-Pro-Lys N-methyltransferase 1 [OS=Mus musculus]		Q8R2U4	N-terminal Xaa-Pro-Lys N-methyltransferase 1 [OS=Mus musculus]
Q63829	COMM domain-containing protein 3 [OS=Mus musculus]		O35381	Acidic leucine-rich nuclear phosphoprotein 32 family member A [OS=Mus musculus]		O35381	Acidic leucine-rich nuclear phosphoprotein 32 family member A [OS=Mus musculus]		O35381	Acidic leucine-rich nuclear phosphoprotein 32 family member A [OS=Mus musculus]		Q63829	COMM domain-containing protein 3 [OS=Mus musculus]		Q63829	COMM domain-containing protein 3 [OS=Mus musculus]		Q63829	COMM domain-containing protein 3 [OS=Mus musculus]
Q9D1E6	tubulin-folding cofactor B [OS=Mus musculus]		P19783	Cytochrome c oxidase subunit 4 isoform 1, mitochondrial [OS=Mus musculus]		P19783	Cytochrome c oxidase subunit 4 isoform 1, mitochondrial [OS=Mus musculus]		P19783	Cytochrome c oxidase subunit 4 isoform 1, mitochondrial [OS=Mus musculus]		Q9D1E6	tubulin-folding cofactor B [OS=Mus musculus]		Q9D1E6	tubulin-folding cofactor B [OS=Mus musculus]		Q9D1E6	tubulin-folding cofactor B [OS=Mus musculus]
Q9D8Y1	Transmembrane protein 126A [OS=Mus musculus]		P61620	Protein transport protein Sec61 subunit alpha isoform 1 [OS=Mus musculus]		P61620	Protein transport protein Sec61 subunit alpha isoform 1 [OS=Mus musculus]		P61620	Protein transport protein Sec61 subunit alpha isoform 1 [OS=Mus musculus]		Q9D8Y1	Transmembrane protein 126A [OS=Mus musculus]		Q9D8Y1	Transmembrane protein 126A [OS=Mus musculus]		Q9D8Y1	Transmembrane protein 126A [OS=Mus musculus]
Q80UW8	DNA-directed RNA polymerases I, II, and III subunit RPABC1 [OS=Mus musculus]		P47802	Metaxin-1 [OS=Mus musculus]		P47802	Metaxin-1 [OS=Mus musculus]		P47802	Metaxin-1 [OS=Mus musculus]		Q80UW8	DNA-directed RNA polymerases I, II, and III subunit RPABC1 [OS=Mus musculus]		Q80UW8	DNA-directed RNA polymerases I, II, and III subunit RPABC1 [OS=Mus musculus]		Q80UW8	DNA-directed RNA polymerases I, II, and III subunit RPABC1 [OS=Mus musculus]
Q9D125	28S ribosomal protein S25, mitochondrial [OS=Mus musculus]		P47753	F-actin-capping protein subunit alpha-1 [OS=Mus musculus]		P47753	F-actin-capping protein subunit alpha-1 [OS=Mus musculus]		P47753	F-actin-capping protein subunit alpha-1 [OS=Mus musculus]		Q9D125	28S ribosomal protein S25, mitochondrial [OS=Mus musculus]		Q9D125	28S ribosomal protein S25, mitochondrial [OS=Mus musculus]		Q9D125	28S ribosomal protein S25, mitochondrial [OS=Mus musculus]
Q9R0Q7	Prostaglandin E synthase 3 [OS=Mus musculus]		P99029	Peroxiredoxin-5, mitochondrial [OS=Mus musculus]		P99029	Peroxiredoxin-5, mitochondrial [OS=Mus musculus]		P99029	Peroxiredoxin-5, mitochondrial [OS=Mus musculus]		Q9R0Q7	Prostaglandin E synthase 3 [OS=Mus musculus]		Q9R0Q7	Prostaglandin E synthase 3 [OS=Mus musculus]		Q9R0Q7	Prostaglandin E synthase 3 [OS=Mus musculus]
P50295	arylamine N-acetyltransferase 2 [OS=Mus musculus]		P08228	Superoxide dismutase [Cu-Zn] [OS=Mus musculus]		P08228	Superoxide dismutase [Cu-Zn] [OS=Mus musculus]		P08228	Superoxide dismutase [Cu-Zn] [OS=Mus musculus]		P50295	arylamine N-acetyltransferase 2 [OS=Mus musculus]		P50295	arylamine N-acetyltransferase 2 [OS=Mus musculus]		P50295	arylamine N-acetyltransferase 2 [OS=Mus musculus]
Q9CPR5	39S ribosomal protein L15, mitochondrial [OS=Mus musculus]		P24472	Glutathione S-transferase A4 [OS=Mus musculus]		P24472	Glutathione S-transferase A4 [OS=Mus musculus]		P24472	Glutathione S-transferase A4 [OS=Mus musculus]		Q9CPR5	39S ribosomal protein L15, mitochondrial [OS=Mus musculus]		Q9CPR5	39S ribosomal protein L15, mitochondrial [OS=Mus musculus]		Q9CPR5	39S ribosomal protein L15, mitochondrial [OS=Mus musculus]
P63073	Eukaryotic translation initiation factor 4E [OS=Mus musculus]		P97314	Cysteine and glycine-rich protein 2 [OS=Mus musculus]		P97314	Cysteine and glycine-rich protein 2 [OS=Mus musculus]		P97314	Cysteine and glycine-rich protein 2 [OS=Mus musculus]		P63073	Eukaryotic translation initiation factor 4E [OS=Mus musculus]		P63073	Eukaryotic translation initiation factor 4E [OS=Mus musculus]		P63073	Eukaryotic translation initiation factor 4E [OS=Mus musculus]
P21460	Cystatin-C [OS=Mus musculus]		Q9WUM5	Succinate--CoA ligase [ADP/GDP-forming] subunit alpha, mitochondrial [OS=Mus musculus]		Q9WUM5	Succinate--CoA ligase [ADP/GDP-forming] subunit alpha, mitochondrial [OS=Mus musculus]		Q9WUM5	Succinate--CoA ligase [ADP/GDP-forming] subunit alpha, mitochondrial [OS=Mus musculus]		P21460	Cystatin-C [OS=Mus musculus]		P21460	Cystatin-C [OS=Mus musculus]		P21460	Cystatin-C [OS=Mus musculus]
Q60631	Growth factor receptor-bound protein 2 [OS=Mus musculus]		Q791V5	Mitochondrial carrier homolog 2 [OS=Mus musculus]		Q791V5	Mitochondrial carrier homolog 2 [OS=Mus musculus]		Q791V5	Mitochondrial carrier homolog 2 [OS=Mus musculus]		Q60631	Growth factor receptor-bound protein 2 [OS=Mus musculus]		Q60631	Growth factor receptor-bound protein 2 [OS=Mus musculus]		Q60631	Growth factor receptor-bound protein 2 [OS=Mus musculus]
Q9WU28	prefoldin subunit 5 [OS=Mus musculus]		O70378	ER membrane protein complex subunit 8 [OS=Mus musculus]		O70378	ER membrane protein complex subunit 8 [OS=Mus musculus]		O70378	ER membrane protein complex subunit 8 [OS=Mus musculus]		Q9WU28	prefoldin subunit 5 [OS=Mus musculus]		Q9WU28	prefoldin subunit 5 [OS=Mus musculus]		Q9WU28	prefoldin subunit 5 [OS=Mus musculus]
Q9D1M4	Eukaryotic translation elongation factor 1 epsilon-1 [OS=Mus musculus]		O08583-1	THO complex subunit 4 [OS=Mus musculus]		O08583-1	THO complex subunit 4 [OS=Mus musculus]		O08583-1	THO complex subunit 4 [OS=Mus musculus]		Q9D1M4	Eukaryotic translation elongation factor 1 epsilon-1 [OS=Mus musculus]		Q9D1M4	Eukaryotic translation elongation factor 1 epsilon-1 [OS=Mus musculus]		Q9D1M4	Eukaryotic translation elongation factor 1 epsilon-1 [OS=Mus musculus]
P62315	Small nuclear ribonucleoprotein Sm D1 [OS=Mus musculus]		P61358	60S ribosomal protein L27 [OS=Mus musculus]		P61358	60S ribosomal protein L27 [OS=Mus musculus]		P61358	60S ribosomal protein L27 [OS=Mus musculus]		P62315	Small nuclear ribonucleoprotein Sm D1 [OS=Mus musculus]		P62315	Small nuclear ribonucleoprotein Sm D1 [OS=Mus musculus]		P62315	Small nuclear ribonucleoprotein Sm D1 [OS=Mus musculus]
Q9CQN6	transmembrane protein 14C [OS=Mus musculus]		O55013	Trafficking protein particle complex subunit 3 [OS=Mus musculus]		O55013	Trafficking protein particle complex subunit 3 [OS=Mus musculus]		O55013	Trafficking protein particle complex subunit 3 [OS=Mus musculus]		Q9CQN6	transmembrane protein 14C [OS=Mus musculus]		Q9CQN6	transmembrane protein 14C [OS=Mus musculus]		Q9CQN6	transmembrane protein 14C [OS=Mus musculus]
P63323	40S ribosomal protein S12 [OS=Mus musculus]		P00375	dihydrofolate reductase [OS=Mus musculus]		P00375	dihydrofolate reductase [OS=Mus musculus]		P00375	dihydrofolate reductase [OS=Mus musculus]		P63323	40S ribosomal protein S12 [OS=Mus musculus]		P63323	40S ribosomal protein S12 [OS=Mus musculus]		P63323	40S ribosomal protein S12 [OS=Mus musculus]
Q9D880	Mitochondrial import inner membrane translocase subunit TIM50 [OS=Mus musculus]		O08579	Emerin [OS=Mus musculus]		O08579	Emerin [OS=Mus musculus]		O08579	Emerin [OS=Mus musculus]		Q9D880	Mitochondrial import inner membrane translocase subunit TIM50 [OS=Mus musculus]		Q9D880	Mitochondrial import inner membrane translocase subunit TIM50 [OS=Mus musculus]		Q9D880	Mitochondrial import inner membrane translocase subunit TIM50 [OS=Mus musculus]
Q9D8T7	SRA stem-loop-interacting RNA-binding protein, mitochondrial [OS=Mus musculus]		Q80W54	caax prenyl protease 1 homolog [OS=Mus musculus]		Q80W54	caax prenyl protease 1 homolog [OS=Mus musculus]		Q80W54	caax prenyl protease 1 homolog [OS=Mus musculus]		Q9D8T7	SRA stem-loop-interacting RNA-binding protein, mitochondrial [OS=Mus musculus]		Q9D8T7	SRA stem-loop-interacting RNA-binding protein, mitochondrial [OS=Mus musculus]		Q9D8T7	SRA stem-loop-interacting RNA-binding protein, mitochondrial [OS=Mus musculus]
Q62048-1	Astrocytic phosphoprotein PEA-15 [OS=Mus musculus]		P61327	Protein mago nashi homolog [OS=Mus musculus]		P61327	Protein mago nashi homolog [OS=Mus musculus]		P61327	Protein mago nashi homolog [OS=Mus musculus]		Q62048-1	Astrocytic phosphoprotein PEA-15 [OS=Mus musculus]		Q62048-1	Astrocytic phosphoprotein PEA-15 [OS=Mus musculus]		Q62048-1	Astrocytic phosphoprotein PEA-15 [OS=Mus musculus]
Q99KI3	ER membrane protein complex subunit 3 [OS=Mus musculus]		Q91VU0	Protein FAM3C [OS=Mus musculus]		Q91VU0	Protein FAM3C [OS=Mus musculus]		Q91VU0	Protein FAM3C [OS=Mus musculus]		Q99KI3	ER membrane protein complex subunit 3 [OS=Mus musculus]		Q99KI3	ER membrane protein complex subunit 3 [OS=Mus musculus]		Q99KI3	ER membrane protein complex subunit 3 [OS=Mus musculus]
Q8VE70	programmed cell death protein 10 [OS=Mus musculus]		Q9QUR7	peptidyl-prolyl cis-trans isomerase NIMA-interacting 1 [OS=Mus musculus]		Q9QUR7	peptidyl-prolyl cis-trans isomerase NIMA-interacting 1 [OS=Mus musculus]		Q9QUR7	peptidyl-prolyl cis-trans isomerase NIMA-interacting 1 [OS=Mus musculus]		Q8VE70	programmed cell death protein 10 [OS=Mus musculus]		Q8VE70	programmed cell death protein 10 [OS=Mus musculus]		Q8VE70	programmed cell death protein 10 [OS=Mus musculus]
Q91WS0	CDGSH iron-sulfur domain-containing protein 1 [OS=Mus musculus]		O70152	Dolichol-phosphate mannosyltransferase subunit 1 [OS=Mus musculus]		O70152	Dolichol-phosphate mannosyltransferase subunit 1 [OS=Mus musculus]		O70152	Dolichol-phosphate mannosyltransferase subunit 1 [OS=Mus musculus]		Q91WS0	CDGSH iron-sulfur domain-containing protein 1 [OS=Mus musculus]		Q91WS0	CDGSH iron-sulfur domain-containing protein 1 [OS=Mus musculus]		Q91WS0	CDGSH iron-sulfur domain-containing protein 1 [OS=Mus musculus]
Q9JK38	glucosamine 6-phosphate N-acetyltransferase [OS=Mus musculus]		P63001	Ras-related C3 botulinum toxin substrate 1 [OS=Mus musculus]		P63001	Ras-related C3 botulinum toxin substrate 1 [OS=Mus musculus]		P63001	Ras-related C3 botulinum toxin substrate 1 [OS=Mus musculus]		Q9JK38	glucosamine 6-phosphate N-acetyltransferase [OS=Mus musculus]		Q9JK38	glucosamine 6-phosphate N-acetyltransferase [OS=Mus musculus]		Q9JK38	glucosamine 6-phosphate N-acetyltransferase [OS=Mus musculus]
Q99JH8	ER lumen protein-retaining receptor 1 [OS=Mus musculus]		P62281	40S ribosomal protein S11 [OS=Mus musculus]		P62281	40S ribosomal protein S11 [OS=Mus musculus]		P62281	40S ribosomal protein S11 [OS=Mus musculus]		Q99JH8	ER lumen protein-retaining receptor 1 [OS=Mus musculus]		Q99JH8	ER lumen protein-retaining receptor 1 [OS=Mus musculus]		Q99JH8	ER lumen protein-retaining receptor 1 [OS=Mus musculus]
Q64191	N(4)-(beta-N-acetylglucosaminyl)-L-asparaginase [OS=Mus musculus]		Q9CX56	26S proteasome non-ATPase regulatory subunit 8 [OS=Mus musculus]		Q9CX56	26S proteasome non-ATPase regulatory subunit 8 [OS=Mus musculus]		Q9CX56	26S proteasome non-ATPase regulatory subunit 8 [OS=Mus musculus]		Q64191	N(4)-(beta-N-acetylglucosaminyl)-L-asparaginase [OS=Mus musculus]		Q64191	N(4)-(beta-N-acetylglucosaminyl)-L-asparaginase [OS=Mus musculus]		Q64191	N(4)-(beta-N-acetylglucosaminyl)-L-asparaginase [OS=Mus musculus]
P85094	isochorismatase domain-containing protein 2A [OS=Mus musculus]		Q60631	Growth factor receptor-bound protein 2 [OS=Mus musculus]		Q60631	Growth factor receptor-bound protein 2 [OS=Mus musculus]		Q60631	Growth factor receptor-bound protein 2 [OS=Mus musculus]		P85094	isochorismatase domain-containing protein 2A [OS=Mus musculus]		P85094	isochorismatase domain-containing protein 2A [OS=Mus musculus]		P85094	isochorismatase domain-containing protein 2A [OS=Mus musculus]
Q8R2Y8	Peptidyl-tRNA hydrolase 2, mitochondrial [OS=Mus musculus]		Q99J99	3-mercaptopyruvate sulfurtransferase [OS=Mus musculus]		Q99J99	3-mercaptopyruvate sulfurtransferase [OS=Mus musculus]		Q99J99	3-mercaptopyruvate sulfurtransferase [OS=Mus musculus]		Q8R2Y8	Peptidyl-tRNA hydrolase 2, mitochondrial [OS=Mus musculus]		Q8R2Y8	Peptidyl-tRNA hydrolase 2, mitochondrial [OS=Mus musculus]		Q8R2Y8	Peptidyl-tRNA hydrolase 2, mitochondrial [OS=Mus musculus]
P14069	protein S100-A6 [OS=Mus musculus]		Q9DCM0	Persulfide dioxygenase ETHE1, mitochondrial [OS=Mus musculus]		Q9DCM0	Persulfide dioxygenase ETHE1, mitochondrial [OS=Mus musculus]		Q9DCM0	Persulfide dioxygenase ETHE1, mitochondrial [OS=Mus musculus]		P14069	protein S100-A6 [OS=Mus musculus]		P14069	protein S100-A6 [OS=Mus musculus]		P14069	protein S100-A6 [OS=Mus musculus]
Q8BFY6	Peflin [OS=Mus musculus]		P97315	Cysteine and glycine-rich protein 1 [OS=Mus musculus]		P97315	Cysteine and glycine-rich protein 1 [OS=Mus musculus]		P97315	Cysteine and glycine-rich protein 1 [OS=Mus musculus]		Q8BFY6	Peflin [OS=Mus musculus]		Q8BFY6	Peflin [OS=Mus musculus]		Q8BFY6	Peflin [OS=Mus musculus]
Q9D338	39S ribosomal protein L19, mitochondrial [OS=Mus musculus]		Q9CQ22	ragulator complex protein LAMTOR1 [OS=Mus musculus]		Q9CQ22	ragulator complex protein LAMTOR1 [OS=Mus musculus]		Q9CQ22	ragulator complex protein LAMTOR1 [OS=Mus musculus]		Q9D338	39S ribosomal protein L19, mitochondrial [OS=Mus musculus]		Q9D338	39S ribosomal protein L19, mitochondrial [OS=Mus musculus]		Q9D338	39S ribosomal protein L19, mitochondrial [OS=Mus musculus]
O89086	RNA-binding protein 3 [OS=Mus musculus]		P35441	thrombospondin-1 [OS=Mus musculus]		P35441	thrombospondin-1 [OS=Mus musculus]		P35441	thrombospondin-1 [OS=Mus musculus]		O89086	RNA-binding protein 3 [OS=Mus musculus]		O89086	RNA-binding protein 3 [OS=Mus musculus]		O89086	RNA-binding protein 3 [OS=Mus musculus]
Q60668-1	heterogeneous nuclear ribonucleoprotein D0 [OS=Mus musculus]		Q9D358	Low molecular weight phosphotyrosine protein phosphatase [OS=Mus musculus]		Q9D358	Low molecular weight phosphotyrosine protein phosphatase [OS=Mus musculus]		Q9D358	Low molecular weight phosphotyrosine protein phosphatase [OS=Mus musculus]		Q60668-1	heterogeneous nuclear ribonucleoprotein D0 [OS=Mus musculus]		Q60668-1	heterogeneous nuclear ribonucleoprotein D0 [OS=Mus musculus]		Q60668-1	heterogeneous nuclear ribonucleoprotein D0 [OS=Mus musculus]
P43135	COUP transcription factor 2 [OS=Mus musculus]		P62897	Cytochrome c, somatic [OS=Mus musculus]		P62897	Cytochrome c, somatic [OS=Mus musculus]		P62897	Cytochrome c, somatic [OS=Mus musculus]		P43135	COUP transcription factor 2 [OS=Mus musculus]		P43135	COUP transcription factor 2 [OS=Mus musculus]		P43135	COUP transcription factor 2 [OS=Mus musculus]
Q9D0W5	Peptidyl-prolyl cis-trans isomerase-like 1 [OS=Mus musculus]		Q921E2	ras-related protein rab-31 [OS=Mus musculus]		Q921E2	ras-related protein rab-31 [OS=Mus musculus]		Q921E2	ras-related protein rab-31 [OS=Mus musculus]		Q9D0W5	Peptidyl-prolyl cis-trans isomerase-like 1 [OS=Mus musculus]		Q9D0W5	Peptidyl-prolyl cis-trans isomerase-like 1 [OS=Mus musculus]		Q9D0W5	Peptidyl-prolyl cis-trans isomerase-like 1 [OS=Mus musculus]
Q6P069-1	Sorcin [OS=Mus musculus]		Q9Z0N1	Eukaryotic translation initiation factor 2 subunit 3, X-linked [OS=Mus musculus]		Q9Z0N1	Eukaryotic translation initiation factor 2 subunit 3, X-linked [OS=Mus musculus]		Q9Z0N1	Eukaryotic translation initiation factor 2 subunit 3, X-linked [OS=Mus musculus]		Q6P069-1	Sorcin [OS=Mus musculus]		Q6P069-1	Sorcin [OS=Mus musculus]		Q6P069-1	Sorcin [OS=Mus musculus]
P62900	60S ribosomal protein L31 [OS=Mus musculus]		P61255	60S ribosomal protein L26 [OS=Mus musculus]		P61255	60S ribosomal protein L26 [OS=Mus musculus]		P61255	60S ribosomal protein L26 [OS=Mus musculus]		P62900	60S ribosomal protein L31 [OS=Mus musculus]		P62900	60S ribosomal protein L31 [OS=Mus musculus]		P62900	60S ribosomal protein L31 [OS=Mus musculus]
P24452	Macrophage-capping protein [OS=Mus musculus]		P97930	thymidylate kinase [OS=Mus musculus]		P97930	thymidylate kinase [OS=Mus musculus]		P97930	thymidylate kinase [OS=Mus musculus]		P24452	Macrophage-capping protein [OS=Mus musculus]		P24452	Macrophage-capping protein [OS=Mus musculus]		P24452	Macrophage-capping protein [OS=Mus musculus]
Q3U0V2	Tumor necrosis factor receptor type 1-associated DEATH domain protein [OS=Mus musculus]		P62849-1	40S ribosomal protein S24 [OS=Mus musculus]		P62849-1	40S ribosomal protein S24 [OS=Mus musculus]		P62849-1	40S ribosomal protein S24 [OS=Mus musculus]		Q3U0V2	Tumor necrosis factor receptor type 1-associated DEATH domain protein [OS=Mus musculus]		Q3U0V2	Tumor necrosis factor receptor type 1-associated DEATH domain protein [OS=Mus musculus]		Q3U0V2	Tumor necrosis factor receptor type 1-associated DEATH domain protein [OS=Mus musculus]
Q9WV84	Nucleoside diphosphate kinase, mitochondrial [OS=Mus musculus]		P67871	Casein kinase II subunit beta [OS=Mus musculus]		P67871	Casein kinase II subunit beta [OS=Mus musculus]		P67871	Casein kinase II subunit beta [OS=Mus musculus]		Q9WV84	Nucleoside diphosphate kinase, mitochondrial [OS=Mus musculus]		Q9WV84	Nucleoside diphosphate kinase, mitochondrial [OS=Mus musculus]		Q9WV84	Nucleoside diphosphate kinase, mitochondrial [OS=Mus musculus]
Q8BX10-1	Serine/threonine-protein phosphatase Pgam5, mitochondrial [OS=Mus musculus]		Q9WTP7	GTP:AMP phosphotransferase AK3, mitochondrial [OS=Mus musculus]		Q9WTP7	GTP:AMP phosphotransferase AK3, mitochondrial [OS=Mus musculus]		Q9WTP7	GTP:AMP phosphotransferase AK3, mitochondrial [OS=Mus musculus]		Q8BX10-1	Serine/threonine-protein phosphatase Pgam5, mitochondrial [OS=Mus musculus]		Q8BX10-1	Serine/threonine-protein phosphatase Pgam5, mitochondrial [OS=Mus musculus]		Q8BX10-1	Serine/threonine-protein phosphatase Pgam5, mitochondrial [OS=Mus musculus]
Q9DCS9	NADH dehydrogenase [ubiquinone] 1 beta subcomplex subunit 10 [OS=Mus musculus]		P00405	Cytochrome c oxidase subunit 2 [OS=Mus musculus]		P00405	Cytochrome c oxidase subunit 2 [OS=Mus musculus]		P00405	Cytochrome c oxidase subunit 2 [OS=Mus musculus]		Q9DCS9	NADH dehydrogenase [ubiquinone] 1 beta subcomplex subunit 10 [OS=Mus musculus]		Q9DCS9	NADH dehydrogenase [ubiquinone] 1 beta subcomplex subunit 10 [OS=Mus musculus]		Q9DCS9	NADH dehydrogenase [ubiquinone] 1 beta subcomplex subunit 10 [OS=Mus musculus]
Q9CPU0	lactoylglutathione lyase [OS=Mus musculus]		P62071	Ras-related protein R-Ras2 [OS=Mus musculus]		P62071	Ras-related protein R-Ras2 [OS=Mus musculus]		P62071	Ras-related protein R-Ras2 [OS=Mus musculus]		Q9CPU0	lactoylglutathione lyase [OS=Mus musculus]		Q9CPU0	lactoylglutathione lyase [OS=Mus musculus]		Q9CPU0	lactoylglutathione lyase [OS=Mus musculus]
P50543	protein S100-A11 [OS=Mus musculus]		P15864	Histone H1.2 [OS=Mus musculus]		P15864	Histone H1.2 [OS=Mus musculus]		P15864	Histone H1.2 [OS=Mus musculus]		P50543	protein S100-A11 [OS=Mus musculus]		P50543	protein S100-A11 [OS=Mus musculus]		P50543	protein S100-A11 [OS=Mus musculus]
Q9QYA2	Mitochondrial import receptor subunit TOM40 homolog [OS=Mus musculus]		O70433	Four and a half LIM domains protein 2 [OS=Mus musculus]		O70433	Four and a half LIM domains protein 2 [OS=Mus musculus]		O70433	Four and a half LIM domains protein 2 [OS=Mus musculus]		Q9QYA2	Mitochondrial import receptor subunit TOM40 homolog [OS=Mus musculus]		Q9QYA2	Mitochondrial import receptor subunit TOM40 homolog [OS=Mus musculus]		Q9QYA2	Mitochondrial import receptor subunit TOM40 homolog [OS=Mus musculus]
Q9CR67	Transmembrane protein 33 [OS=Mus musculus]		Q9JJU8	SH3 domain-binding glutamic acid-rich-like protein [OS=Mus musculus]		Q9JJU8	SH3 domain-binding glutamic acid-rich-like protein [OS=Mus musculus]		Q9JJU8	SH3 domain-binding glutamic acid-rich-like protein [OS=Mus musculus]		Q9CR67	Transmembrane protein 33 [OS=Mus musculus]		Q9CR67	Transmembrane protein 33 [OS=Mus musculus]		Q9CR67	Transmembrane protein 33 [OS=Mus musculus]
O09167	60S ribosomal protein L21 [OS=Mus musculus]		P14131	40S ribosomal protein S16 [OS=Mus musculus]		P14131	40S ribosomal protein S16 [OS=Mus musculus]		P14131	40S ribosomal protein S16 [OS=Mus musculus]		O09167	60S ribosomal protein L21 [OS=Mus musculus]		O09167	60S ribosomal protein L21 [OS=Mus musculus]		O09167	60S ribosomal protein L21 [OS=Mus musculus]
Q9Z2M7	Phosphomannomutase 2 [OS=Mus musculus]		P83917	Chromobox protein homolog 1 [OS=Mus musculus]		P83917	Chromobox protein homolog 1 [OS=Mus musculus]		P83917	Chromobox protein homolog 1 [OS=Mus musculus]		Q9Z2M7	Phosphomannomutase 2 [OS=Mus musculus]		Q9Z2M7	Phosphomannomutase 2 [OS=Mus musculus]		Q9Z2M7	Phosphomannomutase 2 [OS=Mus musculus]
P12787	Cytochrome c oxidase subunit 5A, mitochondrial [OS=Mus musculus]		O09167	60S ribosomal protein L21 [OS=Mus musculus]		O09167	60S ribosomal protein L21 [OS=Mus musculus]		O09167	60S ribosomal protein L21 [OS=Mus musculus]		P12787	Cytochrome c oxidase subunit 5A, mitochondrial [OS=Mus musculus]		P12787	Cytochrome c oxidase subunit 5A, mitochondrial [OS=Mus musculus]		P12787	Cytochrome c oxidase subunit 5A, mitochondrial [OS=Mus musculus]
Q9CYR0	Single-stranded DNA-binding protein, mitochondrial [OS=Mus musculus]		P49817	Caveolin-1 [OS=Mus musculus]		P49817	Caveolin-1 [OS=Mus musculus]		P49817	Caveolin-1 [OS=Mus musculus]		Q9CYR0	Single-stranded DNA-binding protein, mitochondrial [OS=Mus musculus]		Q9CYR0	Single-stranded DNA-binding protein, mitochondrial [OS=Mus musculus]		Q9CYR0	Single-stranded DNA-binding protein, mitochondrial [OS=Mus musculus]
P09671	Superoxide dismutase [Mn], mitochondrial [OS=Mus musculus]		P84096	Rho-related GTP-binding protein RhoG [OS=Mus musculus]		P84096	Rho-related GTP-binding protein RhoG [OS=Mus musculus]		P84096	Rho-related GTP-binding protein RhoG [OS=Mus musculus]		P09671	Superoxide dismutase [Mn], mitochondrial [OS=Mus musculus]		P09671	Superoxide dismutase [Mn], mitochondrial [OS=Mus musculus]		P09671	Superoxide dismutase [Mn], mitochondrial [OS=Mus musculus]
Q9WVC3	Caveolin-2 [OS=Mus musculus]		Q9EQI8	39S ribosomal protein L46, mitochondrial [OS=Mus musculus]		Q9EQI8	39S ribosomal protein L46, mitochondrial [OS=Mus musculus]		Q9EQI8	39S ribosomal protein L46, mitochondrial [OS=Mus musculus]		Q9WVC3	Caveolin-2 [OS=Mus musculus]		Q9WVC3	Caveolin-2 [OS=Mus musculus]		Q9WVC3	Caveolin-2 [OS=Mus musculus]
Q9D7X3	dual specificity protein phosphatase 3 [OS=Mus musculus]		P61089	ubiquitin-conjugating enzyme E2 N [OS=Mus musculus]		P61089	ubiquitin-conjugating enzyme E2 N [OS=Mus musculus]		P61089	ubiquitin-conjugating enzyme E2 N [OS=Mus musculus]		Q9D7X3	dual specificity protein phosphatase 3 [OS=Mus musculus]		Q9D7X3	dual specificity protein phosphatase 3 [OS=Mus musculus]		Q9D7X3	dual specificity protein phosphatase 3 [OS=Mus musculus]
Q8BXV2	BRI3-binding protein [OS=Mus musculus]		Q9R0P6	Signal peptidase complex catalytic subunit SEC11A [OS=Mus musculus]		Q9R0P6	Signal peptidase complex catalytic subunit SEC11A [OS=Mus musculus]		Q9R0P6	Signal peptidase complex catalytic subunit SEC11A [OS=Mus musculus]		Q8BXV2	BRI3-binding protein [OS=Mus musculus]		Q8BXV2	BRI3-binding protein [OS=Mus musculus]		Q8BXV2	BRI3-binding protein [OS=Mus musculus]
P28301	Protein-lysine 6-oxidase [OS=Mus musculus]		P97461	40S ribosomal protein S5 [OS=Mus musculus]		P97461	40S ribosomal protein S5 [OS=Mus musculus]		P97461	40S ribosomal protein S5 [OS=Mus musculus]		P28301	Protein-lysine 6-oxidase [OS=Mus musculus]		P28301	Protein-lysine 6-oxidase [OS=Mus musculus]		P28301	Protein-lysine 6-oxidase [OS=Mus musculus]
O35900	U6 snRNA-associated Sm-like protein LSm2 [OS=Mus musculus]		Q9CZX8	40S ribosomal protein S19 [OS=Mus musculus]		Q9CZX8	40S ribosomal protein S19 [OS=Mus musculus]		Q9CZX8	40S ribosomal protein S19 [OS=Mus musculus]		O35900	U6 snRNA-associated Sm-like protein LSm2 [OS=Mus musculus]		O35900	U6 snRNA-associated Sm-like protein LSm2 [OS=Mus musculus]		O35900	U6 snRNA-associated Sm-like protein LSm2 [OS=Mus musculus]
Q8R1F5	Putative hydroxypyruvate isomerase [OS=Mus musculus]		Q9D6U8	Protein FAM162A [OS=Mus musculus]		Q9D6U8	Protein FAM162A [OS=Mus musculus]		Q9D6U8	Protein FAM162A [OS=Mus musculus]		Q8R1F5	Putative hydroxypyruvate isomerase [OS=Mus musculus]		Q8R1F5	Putative hydroxypyruvate isomerase [OS=Mus musculus]		Q8R1F5	Putative hydroxypyruvate isomerase [OS=Mus musculus]
P53996-1	Cellular nucleic acid-binding protein [OS=Mus musculus]		O88696	ATP-dependent Clp protease proteolytic subunit, mitochondrial [OS=Mus musculus]		O88696	ATP-dependent Clp protease proteolytic subunit, mitochondrial [OS=Mus musculus]		O88696	ATP-dependent Clp protease proteolytic subunit, mitochondrial [OS=Mus musculus]		P53996-1	Cellular nucleic acid-binding protein [OS=Mus musculus]		P53996-1	Cellular nucleic acid-binding protein [OS=Mus musculus]		P53996-1	Cellular nucleic acid-binding protein [OS=Mus musculus]
Q9R257	Heme-binding protein 1 [OS=Mus musculus]		Q921Y0-1	MOB kinase activator 1A [OS=Mus musculus]		Q921Y0-1	MOB kinase activator 1A [OS=Mus musculus]		Q921Y0-1	MOB kinase activator 1A [OS=Mus musculus]		Q9R257	Heme-binding protein 1 [OS=Mus musculus]		Q9R257	Heme-binding protein 1 [OS=Mus musculus]		Q9R257	Heme-binding protein 1 [OS=Mus musculus]
Q60872	eukaryotic translation initiation factor 1A [OS=Mus musculus]		Q9CQ92	mitochondrial fission 1 protein [OS=Mus musculus]		Q9CQ92	mitochondrial fission 1 protein [OS=Mus musculus]		Q9CQ92	mitochondrial fission 1 protein [OS=Mus musculus]		Q60872	eukaryotic translation initiation factor 1A [OS=Mus musculus]		Q60872	eukaryotic translation initiation factor 1A [OS=Mus musculus]		Q60872	eukaryotic translation initiation factor 1A [OS=Mus musculus]
P53996-3	Isoform 3 of Cellular nucleic acid-binding protein [OS=Mus musculus]		P62889	60S ribosomal protein L30 [OS=Mus musculus]		P62889	60S ribosomal protein L30 [OS=Mus musculus]		P62889	60S ribosomal protein L30 [OS=Mus musculus]		P53996-3	Isoform 3 of Cellular nucleic acid-binding protein [OS=Mus musculus]		P53996-3	Isoform 3 of Cellular nucleic acid-binding protein [OS=Mus musculus]		P53996-3	Isoform 3 of Cellular nucleic acid-binding protein [OS=Mus musculus]
Q8BV13	COP9 signalosome complex subunit 7b [OS=Mus musculus]		Q9D0J4	ADP-ribosylation factor-like protein 2 [OS=Mus musculus]		Q9D0J4	ADP-ribosylation factor-like protein 2 [OS=Mus musculus]		Q9D0J4	ADP-ribosylation factor-like protein 2 [OS=Mus musculus]		Q8BV13	COP9 signalosome complex subunit 7b [OS=Mus musculus]		Q8BV13	COP9 signalosome complex subunit 7b [OS=Mus musculus]		Q8BV13	COP9 signalosome complex subunit 7b [OS=Mus musculus]
Q9D1J3	SAP domain-containing ribonucleoprotein [OS=Mus musculus]		Q9R059	four and a half LIM domains protein 3 [OS=Mus musculus]		Q9R059	four and a half LIM domains protein 3 [OS=Mus musculus]		Q9R059	four and a half LIM domains protein 3 [OS=Mus musculus]		Q9D1J3	SAP domain-containing ribonucleoprotein [OS=Mus musculus]		Q9D1J3	SAP domain-containing ribonucleoprotein [OS=Mus musculus]		Q9D1J3	SAP domain-containing ribonucleoprotein [OS=Mus musculus]
O09172	Glutamate--cysteine ligase regulatory subunit [OS=Mus musculus]		P09671	Superoxide dismutase [Mn], mitochondrial [OS=Mus musculus]		P09671	Superoxide dismutase [Mn], mitochondrial [OS=Mus musculus]		P09671	Superoxide dismutase [Mn], mitochondrial [OS=Mus musculus]		O09172	Glutamate--cysteine ligase regulatory subunit [OS=Mus musculus]		O09172	Glutamate--cysteine ligase regulatory subunit [OS=Mus musculus]		O09172	Glutamate--cysteine ligase regulatory subunit [OS=Mus musculus]
P35980	60S ribosomal protein L18 [OS=Mus musculus]		P48428	Tubulin-specific chaperone A [OS=Mus musculus]		P48428	Tubulin-specific chaperone A [OS=Mus musculus]		P48428	Tubulin-specific chaperone A [OS=Mus musculus]		P35980	60S ribosomal protein L18 [OS=Mus musculus]		P35980	60S ribosomal protein L18 [OS=Mus musculus]		P35980	60S ribosomal protein L18 [OS=Mus musculus]
P70202	Latexin [OS=Mus musculus]		Q9D0B6-1	Protein PBDC1 [OS=Mus musculus]		Q9D0B6-1	Protein PBDC1 [OS=Mus musculus]		Q9D0B6-1	Protein PBDC1 [OS=Mus musculus]		P70202	Latexin [OS=Mus musculus]		P70202	Latexin [OS=Mus musculus]		P70202	Latexin [OS=Mus musculus]
P84099	60S ribosomal protein L19 [OS=Mus musculus]		O70435	Proteasome subunit alpha type-3 [OS=Mus musculus]		O70435	Proteasome subunit alpha type-3 [OS=Mus musculus]		O70435	Proteasome subunit alpha type-3 [OS=Mus musculus]		P84099	60S ribosomal protein L19 [OS=Mus musculus]		P84099	60S ribosomal protein L19 [OS=Mus musculus]		P84099	60S ribosomal protein L19 [OS=Mus musculus]
Q8BU88	39S ribosomal protein L22, mitochondrial [OS=Mus musculus]		Q9D1G2-1	phosphomevalonate kinase [OS=Mus musculus]		Q9D1G2-1	phosphomevalonate kinase [OS=Mus musculus]		Q9D1G2-1	phosphomevalonate kinase [OS=Mus musculus]		Q8BU88	39S ribosomal protein L22, mitochondrial [OS=Mus musculus]		Q8BU88	39S ribosomal protein L22, mitochondrial [OS=Mus musculus]		Q8BU88	39S ribosomal protein L22, mitochondrial [OS=Mus musculus]
Q8BP67	60S ribosomal protein L24 [OS=Mus musculus]		Q9CPW4	Actin-related protein 2/3 complex subunit 5 [OS=Mus musculus]		Q9CPW4	Actin-related protein 2/3 complex subunit 5 [OS=Mus musculus]		Q9CPW4	Actin-related protein 2/3 complex subunit 5 [OS=Mus musculus]		Q8BP67	60S ribosomal protein L24 [OS=Mus musculus]		Q8BP67	60S ribosomal protein L24 [OS=Mus musculus]		Q8BP67	60S ribosomal protein L24 [OS=Mus musculus]
Q9EQI8	39S ribosomal protein L46, mitochondrial [OS=Mus musculus]		P10639	thioredoxin [OS=Mus musculus]		P10639	thioredoxin [OS=Mus musculus]		P10639	thioredoxin [OS=Mus musculus]		Q9EQI8	39S ribosomal protein L46, mitochondrial [OS=Mus musculus]		Q9EQI8	39S ribosomal protein L46, mitochondrial [OS=Mus musculus]		Q9EQI8	39S ribosomal protein L46, mitochondrial [OS=Mus musculus]
Q9D0L7	Armadillo repeat-containing protein 10 [OS=Mus musculus]		Q99KI3	ER membrane protein complex subunit 3 [OS=Mus musculus]		Q99KI3	ER membrane protein complex subunit 3 [OS=Mus musculus]		Q99KI3	ER membrane protein complex subunit 3 [OS=Mus musculus]		Q9D0L7	Armadillo repeat-containing protein 10 [OS=Mus musculus]		Q9D0L7	Armadillo repeat-containing protein 10 [OS=Mus musculus]		Q9D0L7	Armadillo repeat-containing protein 10 [OS=Mus musculus]
Q9CQM2	ER lumen protein-retaining receptor 2 [OS=Mus musculus]		O88848	ADP-ribosylation factor-like protein 6 [OS=Mus musculus]		O88848	ADP-ribosylation factor-like protein 6 [OS=Mus musculus]		O88848	ADP-ribosylation factor-like protein 6 [OS=Mus musculus]		Q9CQM2	ER lumen protein-retaining receptor 2 [OS=Mus musculus]		Q9CQM2	ER lumen protein-retaining receptor 2 [OS=Mus musculus]		Q9CQM2	ER lumen protein-retaining receptor 2 [OS=Mus musculus]
Q99JY8	Phospholipid phosphatase 3 [OS=Mus musculus]		Q9CZM2	60S ribosomal protein L15 [OS=Mus musculus]		Q9CZM2	60S ribosomal protein L15 [OS=Mus musculus]		Q9CZM2	60S ribosomal protein L15 [OS=Mus musculus]		Q99JY8	Phospholipid phosphatase 3 [OS=Mus musculus]		Q99JY8	Phospholipid phosphatase 3 [OS=Mus musculus]		Q99JY8	Phospholipid phosphatase 3 [OS=Mus musculus]
O88983	Syntaxin-8 [OS=Mus musculus]		Q8BIG7	Catechol O-methyltransferase domain-containing protein 1 [OS=Mus musculus]		Q8BIG7	Catechol O-methyltransferase domain-containing protein 1 [OS=Mus musculus]		Q8BIG7	Catechol O-methyltransferase domain-containing protein 1 [OS=Mus musculus]		O88983	Syntaxin-8 [OS=Mus musculus]		O88983	Syntaxin-8 [OS=Mus musculus]		O88983	Syntaxin-8 [OS=Mus musculus]
Q9DCG9	Multifunctional methyltransferase subunit TRM112-like protein [OS=Mus musculus]		Q8BP67	60S ribosomal protein L24 [OS=Mus musculus]		Q8BP67	60S ribosomal protein L24 [OS=Mus musculus]		Q8BP67	60S ribosomal protein L24 [OS=Mus musculus]		Q9DCG9	Multifunctional methyltransferase subunit TRM112-like protein [OS=Mus musculus]		Q9DCG9	Multifunctional methyltransferase subunit TRM112-like protein [OS=Mus musculus]		Q9DCG9	Multifunctional methyltransferase subunit TRM112-like protein [OS=Mus musculus]
Q9QUH0	Glutaredoxin-1 [OS=Mus musculus]		P61924	Coatomer subunit zeta-1 [OS=Mus musculus]		P61924	Coatomer subunit zeta-1 [OS=Mus musculus]		P61924	Coatomer subunit zeta-1 [OS=Mus musculus]		Q9QUH0	Glutaredoxin-1 [OS=Mus musculus]		Q9QUH0	Glutaredoxin-1 [OS=Mus musculus]		Q9QUH0	Glutaredoxin-1 [OS=Mus musculus]
P51807	Dynein light chain Tctex-type 1 [OS=Mus musculus]		P60766-2	Cell division control protein 42 homolog [OS=Mus musculus]		P60766-2	Cell division control protein 42 homolog [OS=Mus musculus]		P60766-2	Cell division control protein 42 homolog [OS=Mus musculus]		P51807	Dynein light chain Tctex-type 1 [OS=Mus musculus]		P51807	Dynein light chain Tctex-type 1 [OS=Mus musculus]		P51807	Dynein light chain Tctex-type 1 [OS=Mus musculus]
P62320	small nuclear ribonucleoprotein sm d3 [OS=Mus musculus]		Q9CRD2	ER membrane protein complex subunit 2 [OS=Mus musculus]		Q9CRD2	ER membrane protein complex subunit 2 [OS=Mus musculus]		Q9CRD2	ER membrane protein complex subunit 2 [OS=Mus musculus]		P62320	small nuclear ribonucleoprotein sm d3 [OS=Mus musculus]		P62320	small nuclear ribonucleoprotein sm d3 [OS=Mus musculus]		P62320	small nuclear ribonucleoprotein sm d3 [OS=Mus musculus]
Q9DB15	39S ribosomal protein L12, mitochondrial [OS=Mus musculus]		Q9JK23	Proteasome assembly chaperone 1 [OS=Mus musculus]		Q9JK23	Proteasome assembly chaperone 1 [OS=Mus musculus]		Q9JK23	Proteasome assembly chaperone 1 [OS=Mus musculus]		Q9DB15	39S ribosomal protein L12, mitochondrial [OS=Mus musculus]		Q9DB15	39S ribosomal protein L12, mitochondrial [OS=Mus musculus]		Q9DB15	39S ribosomal protein L12, mitochondrial [OS=Mus musculus]
Q64433	10 kDa heat shock protein, mitochondrial [OS=Mus musculus]		P35486	Pyruvate dehydrogenase E1 component subunit alpha, somatic form, mitochondrial [OS=Mus musculus]		P35486	Pyruvate dehydrogenase E1 component subunit alpha, somatic form, mitochondrial [OS=Mus musculus]		P35486	Pyruvate dehydrogenase E1 component subunit alpha, somatic form, mitochondrial [OS=Mus musculus]		Q64433	10 kDa heat shock protein, mitochondrial [OS=Mus musculus]		Q64433	10 kDa heat shock protein, mitochondrial [OS=Mus musculus]		Q64433	10 kDa heat shock protein, mitochondrial [OS=Mus musculus]
Q9WUK2-2	Isoform Short of Eukaryotic translation initiation factor 4H [OS=Mus musculus]		P61028	Ras-related protein Rab-8B [OS=Mus musculus]		P61028	Ras-related protein Rab-8B [OS=Mus musculus]		P61028	Ras-related protein Rab-8B [OS=Mus musculus]		Q9WUK2-2	Isoform Short of Eukaryotic translation initiation factor 4H [OS=Mus musculus]		Q9WUK2-2	Isoform Short of Eukaryotic translation initiation factor 4H [OS=Mus musculus]		Q9WUK2-2	Isoform Short of Eukaryotic translation initiation factor 4H [OS=Mus musculus]
Q9DCZ4-3	Isoform 3 of MICOS complex subunit Mic26 [OS=Mus musculus]		P62301	40S ribosomal protein S13 [OS=Mus musculus]		P62301	40S ribosomal protein S13 [OS=Mus musculus]		P62301	40S ribosomal protein S13 [OS=Mus musculus]		Q9DCZ4-3	Isoform 3 of MICOS complex subunit Mic26 [OS=Mus musculus]		Q9DCZ4-3	Isoform 3 of MICOS complex subunit Mic26 [OS=Mus musculus]		Q9DCZ4-3	Isoform 3 of MICOS complex subunit Mic26 [OS=Mus musculus]
P62743	AP-2 complex subunit sigma [OS=Mus musculus]		O55125	Protein NipSnap homolog 1 [OS=Mus musculus]		O55125	Protein NipSnap homolog 1 [OS=Mus musculus]		O55125	Protein NipSnap homolog 1 [OS=Mus musculus]		P62743	AP-2 complex subunit sigma [OS=Mus musculus]		P62743	AP-2 complex subunit sigma [OS=Mus musculus]		P62743	AP-2 complex subunit sigma [OS=Mus musculus]
P63024	Vesicle-associated membrane protein 3 [OS=Mus musculus]		P53996-3	Isoform 3 of Cellular nucleic acid-binding protein [OS=Mus musculus]		P53996-3	Isoform 3 of Cellular nucleic acid-binding protein [OS=Mus musculus]		P53996-3	Isoform 3 of Cellular nucleic acid-binding protein [OS=Mus musculus]		P63024	Vesicle-associated membrane protein 3 [OS=Mus musculus]		P63024	Vesicle-associated membrane protein 3 [OS=Mus musculus]		P63024	Vesicle-associated membrane protein 3 [OS=Mus musculus]
Q9D8Y0	EF-hand domain-containing protein D2 [OS=Mus musculus]		Q921J2	GTP-binding protein rheb [OS=Mus musculus]		Q921J2	GTP-binding protein rheb [OS=Mus musculus]		Q921J2	GTP-binding protein rheb [OS=Mus musculus]		Q9D8Y0	EF-hand domain-containing protein D2 [OS=Mus musculus]		Q9D8Y0	EF-hand domain-containing protein D2 [OS=Mus musculus]		Q9D8Y0	EF-hand domain-containing protein D2 [OS=Mus musculus]
Q8VC57	BTB/POZ domain-containing protein KCTD5 [OS=Mus musculus]		Q8BWU5	Probable tRNA N6-adenosine threonylcarbamoyltransferase [OS=Mus musculus]		Q8BWU5	Probable tRNA N6-adenosine threonylcarbamoyltransferase [OS=Mus musculus]		Q8BWU5	Probable tRNA N6-adenosine threonylcarbamoyltransferase [OS=Mus musculus]		Q8VC57	BTB/POZ domain-containing protein KCTD5 [OS=Mus musculus]		Q8VC57	BTB/POZ domain-containing protein KCTD5 [OS=Mus musculus]		Q8VC57	BTB/POZ domain-containing protein KCTD5 [OS=Mus musculus]
O88952	Protein lin-7 homolog C [OS=Mus musculus]		O35658	Complement component 1 Q subcomponent-binding protein, mitochondrial [OS=Mus musculus]		O35658	Complement component 1 Q subcomponent-binding protein, mitochondrial [OS=Mus musculus]		O35658	Complement component 1 Q subcomponent-binding protein, mitochondrial [OS=Mus musculus]		O88952	Protein lin-7 homolog C [OS=Mus musculus]		O88952	Protein lin-7 homolog C [OS=Mus musculus]		O88952	Protein lin-7 homolog C [OS=Mus musculus]
P07091	Protein S100-A4 [OS=Mus musculus]		Q9JK38	glucosamine 6-phosphate N-acetyltransferase [OS=Mus musculus]		Q9JK38	glucosamine 6-phosphate N-acetyltransferase [OS=Mus musculus]		Q9JK38	glucosamine 6-phosphate N-acetyltransferase [OS=Mus musculus]		P07091	Protein S100-A4 [OS=Mus musculus]		P07091	Protein S100-A4 [OS=Mus musculus]		P07091	Protein S100-A4 [OS=Mus musculus]
Q9CY27	Very-long-chain enoyl-CoA reductase [OS=Mus musculus]		Q9D883	Splicing factor U2AF 35 kDa subunit [OS=Mus musculus]		Q9D883	Splicing factor U2AF 35 kDa subunit [OS=Mus musculus]		Q9D883	Splicing factor U2AF 35 kDa subunit [OS=Mus musculus]		Q9CY27	Very-long-chain enoyl-CoA reductase [OS=Mus musculus]		Q9CY27	Very-long-chain enoyl-CoA reductase [OS=Mus musculus]		Q9CY27	Very-long-chain enoyl-CoA reductase [OS=Mus musculus]
Q9D855	Cytochrome b-c1 complex subunit 7 [OS=Mus musculus]		Q62189	U1 SMALL NUCLEAR RIBONUCLEOPROTEIN A [OS=Mus musculus]		Q62189	U1 SMALL NUCLEAR RIBONUCLEOPROTEIN A [OS=Mus musculus]		Q62189	U1 SMALL NUCLEAR RIBONUCLEOPROTEIN A [OS=Mus musculus]		Q9D855	Cytochrome b-c1 complex subunit 7 [OS=Mus musculus]		Q9D855	Cytochrome b-c1 complex subunit 7 [OS=Mus musculus]		Q9D855	Cytochrome b-c1 complex subunit 7 [OS=Mus musculus]
Q924T2	28S ribosomal protein S2, mitochondrial [OS=Mus musculus]		P70452	Syntaxin-4 [OS=Mus musculus]		P70452	Syntaxin-4 [OS=Mus musculus]		P70452	Syntaxin-4 [OS=Mus musculus]		Q924T2	28S ribosomal protein S2, mitochondrial [OS=Mus musculus]		Q924T2	28S ribosomal protein S2, mitochondrial [OS=Mus musculus]		Q924T2	28S ribosomal protein S2, mitochondrial [OS=Mus musculus]
O88653	ragulator complex protein LAMTOR3 [OS=Mus musculus]		Q922Q1	Mitochondrial amidoxime reducing component 2 [OS=Mus musculus]		Q922Q1	Mitochondrial amidoxime reducing component 2 [OS=Mus musculus]		Q922Q1	Mitochondrial amidoxime reducing component 2 [OS=Mus musculus]		O88653	ragulator complex protein LAMTOR3 [OS=Mus musculus]		O88653	ragulator complex protein LAMTOR3 [OS=Mus musculus]		O88653	ragulator complex protein LAMTOR3 [OS=Mus musculus]
Q9JI46	Diphosphoinositol polyphosphate phosphohydrolase 1 [OS=Mus musculus]		Q8VBV7	COP9 signalosome complex subunit 8 [OS=Mus musculus]		Q8VBV7	COP9 signalosome complex subunit 8 [OS=Mus musculus]		Q8VBV7	COP9 signalosome complex subunit 8 [OS=Mus musculus]		Q9JI46	Diphosphoinositol polyphosphate phosphohydrolase 1 [OS=Mus musculus]		Q9JI46	Diphosphoinositol polyphosphate phosphohydrolase 1 [OS=Mus musculus]		Q9JI46	Diphosphoinositol polyphosphate phosphohydrolase 1 [OS=Mus musculus]
Q9QXA5	U6 snRNA-associated Sm-like protein LSm4 [OS=Mus musculus]		Q3U0V2	Tumor necrosis factor receptor type 1-associated DEATH domain protein [OS=Mus musculus]		Q3U0V2	Tumor necrosis factor receptor type 1-associated DEATH domain protein [OS=Mus musculus]		Q3U0V2	Tumor necrosis factor receptor type 1-associated DEATH domain protein [OS=Mus musculus]		Q9QXA5	U6 snRNA-associated Sm-like protein LSm4 [OS=Mus musculus]		Q9QXA5	U6 snRNA-associated Sm-like protein LSm4 [OS=Mus musculus]		Q9QXA5	U6 snRNA-associated Sm-like protein LSm4 [OS=Mus musculus]
Q9CQ48	NudC domain-containing protein 2 [OS=Mus musculus]		Q99LP6	GrpE protein homolog 1, mitochondrial [OS=Mus musculus]		Q99LP6	GrpE protein homolog 1, mitochondrial [OS=Mus musculus]		Q99LP6	GrpE protein homolog 1, mitochondrial [OS=Mus musculus]		Q9CQ48	NudC domain-containing protein 2 [OS=Mus musculus]		Q9CQ48	NudC domain-containing protein 2 [OS=Mus musculus]		Q9CQ48	NudC domain-containing protein 2 [OS=Mus musculus]
P01831	Thy-1 membrane glycoprotein [OS=Mus musculus]		Q9QY76	vesicle-associated membrane protein-associated protein B [OS=Mus musculus]		Q9QY76	vesicle-associated membrane protein-associated protein B [OS=Mus musculus]		Q9QY76	vesicle-associated membrane protein-associated protein B [OS=Mus musculus]		P01831	Thy-1 membrane glycoprotein [OS=Mus musculus]		P01831	Thy-1 membrane glycoprotein [OS=Mus musculus]		P01831	Thy-1 membrane glycoprotein [OS=Mus musculus]
Q8R395	COMM domain-containing protein 5 [OS=Mus musculus]		Q9CXI5	Mesencephalic astrocyte-derived neurotrophic factor [OS=Mus musculus]		Q9CXI5	Mesencephalic astrocyte-derived neurotrophic factor [OS=Mus musculus]		Q9CXI5	Mesencephalic astrocyte-derived neurotrophic factor [OS=Mus musculus]		Q8R395	COMM domain-containing protein 5 [OS=Mus musculus]		Q8R395	COMM domain-containing protein 5 [OS=Mus musculus]		Q8R395	COMM domain-containing protein 5 [OS=Mus musculus]
P43276	Histone H1.5 [OS=Mus musculus]		Q9JIQ3	Diablo homolog, mitochondrial [OS=Mus musculus]		Q9JIQ3	Diablo homolog, mitochondrial [OS=Mus musculus]		Q9JIQ3	Diablo homolog, mitochondrial [OS=Mus musculus]		P43276	Histone H1.5 [OS=Mus musculus]		P43276	Histone H1.5 [OS=Mus musculus]		P43276	Histone H1.5 [OS=Mus musculus]
Q9WTQ8	Mitochondrial import inner membrane translocase subunit tim23 [OS=Mus musculus]		Q8VDP6	CDP-diacylglycerol--inositol 3-phosphatidyltransferase [OS=Mus musculus]		Q8VDP6	CDP-diacylglycerol--inositol 3-phosphatidyltransferase [OS=Mus musculus]		Q8VDP6	CDP-diacylglycerol--inositol 3-phosphatidyltransferase [OS=Mus musculus]		Q9WTQ8	Mitochondrial import inner membrane translocase subunit tim23 [OS=Mus musculus]		Q9WTQ8	Mitochondrial import inner membrane translocase subunit tim23 [OS=Mus musculus]		Q9WTQ8	Mitochondrial import inner membrane translocase subunit tim23 [OS=Mus musculus]
Q8K4M5	COMM domain-containing protein 1 [OS=Mus musculus]		Q91YN9	BAG family molecular chaperone regulator 2 [OS=Mus musculus]		Q91YN9	BAG family molecular chaperone regulator 2 [OS=Mus musculus]		Q91YN9	BAG family molecular chaperone regulator 2 [OS=Mus musculus]		Q8K4M5	COMM domain-containing protein 1 [OS=Mus musculus]		Q8K4M5	COMM domain-containing protein 1 [OS=Mus musculus]		Q8K4M5	COMM domain-containing protein 1 [OS=Mus musculus]
Q9JIK9	28S ribosomal protein S34, mitochondrial [OS=Mus musculus]		Q8K4Z3	NAD(P)H-hydrate epimerase [OS=Mus musculus]		Q8K4Z3	NAD(P)H-hydrate epimerase [OS=Mus musculus]		Q8K4Z3	NAD(P)H-hydrate epimerase [OS=Mus musculus]		Q9JIK9	28S ribosomal protein S34, mitochondrial [OS=Mus musculus]		Q9JIK9	28S ribosomal protein S34, mitochondrial [OS=Mus musculus]		Q9JIK9	28S ribosomal protein S34, mitochondrial [OS=Mus musculus]
P19253	60S ribosomal protein L13a [OS=Mus musculus]		Q9CPQ3	Mitochondrial import receptor subunit TOM22 homolog [OS=Mus musculus]		Q9CPQ3	Mitochondrial import receptor subunit TOM22 homolog [OS=Mus musculus]		Q9CPQ3	Mitochondrial import receptor subunit TOM22 homolog [OS=Mus musculus]		P19253	60S ribosomal protein L13a [OS=Mus musculus]		P19253	60S ribosomal protein L13a [OS=Mus musculus]		P19253	60S ribosomal protein L13a [OS=Mus musculus]
P70670	Nascent polypeptide-associated complex subunit alpha, muscle-specific form [OS=Mus musculus]		P30412	peptidyl-prolyl cis-trans isomerase C [OS=Mus musculus]		P30412	peptidyl-prolyl cis-trans isomerase C [OS=Mus musculus]		P30412	peptidyl-prolyl cis-trans isomerase C [OS=Mus musculus]		P70670	Nascent polypeptide-associated complex subunit alpha, muscle-specific form [OS=Mus musculus]		P70670	Nascent polypeptide-associated complex subunit alpha, muscle-specific form [OS=Mus musculus]		P70670	Nascent polypeptide-associated complex subunit alpha, muscle-specific form [OS=Mus musculus]
Q9EP72	ER membrane protein complex subunit 7 [OS=Mus musculus]		Q99J47	Dehydrogenase/reductase SDR family member 7B [OS=Mus musculus]		Q99J47	Dehydrogenase/reductase SDR family member 7B [OS=Mus musculus]		Q99J47	Dehydrogenase/reductase SDR family member 7B [OS=Mus musculus]		Q9EP72	ER membrane protein complex subunit 7 [OS=Mus musculus]		Q9EP72	ER membrane protein complex subunit 7 [OS=Mus musculus]		Q9EP72	ER membrane protein complex subunit 7 [OS=Mus musculus]
O35083	1-acyl-sn-glycerol-3-phosphate acyltransferase alpha [OS=Mus musculus]		Q99L04	Dehydrogenase/reductase SDR family member 1 [OS=Mus musculus]		Q99L04	Dehydrogenase/reductase SDR family member 1 [OS=Mus musculus]		Q99L04	Dehydrogenase/reductase SDR family member 1 [OS=Mus musculus]		O35083	1-acyl-sn-glycerol-3-phosphate acyltransferase alpha [OS=Mus musculus]		O35083	1-acyl-sn-glycerol-3-phosphate acyltransferase alpha [OS=Mus musculus]		O35083	1-acyl-sn-glycerol-3-phosphate acyltransferase alpha [OS=Mus musculus]
P63328	Serine/threonine-protein phosphatase 2B catalytic subunit alpha isoform [OS=Mus musculus]		O08734	bcl-2 homologous antagonist/killer [OS=Mus musculus]		O08734	bcl-2 homologous antagonist/killer [OS=Mus musculus]		O08734	bcl-2 homologous antagonist/killer [OS=Mus musculus]		P63328	Serine/threonine-protein phosphatase 2B catalytic subunit alpha isoform [OS=Mus musculus]		P63328	Serine/threonine-protein phosphatase 2B catalytic subunit alpha isoform [OS=Mus musculus]		P63328	Serine/threonine-protein phosphatase 2B catalytic subunit alpha isoform [OS=Mus musculus]
Q9JJV2-1	Profilin-2 [OS=Mus musculus]		Q9D6N1	Carbonic anhydrase 13 [OS=Mus musculus]		Q9D6N1	Carbonic anhydrase 13 [OS=Mus musculus]		Q9D6N1	Carbonic anhydrase 13 [OS=Mus musculus]		Q9JJV2-1	Profilin-2 [OS=Mus musculus]		Q9JJV2-1	Profilin-2 [OS=Mus musculus]		Q9JJV2-1	Profilin-2 [OS=Mus musculus]
Q9ES97-3	Isoform 3 of Reticulon-3 [OS=Mus musculus]		Q8R2U4	N-terminal Xaa-Pro-Lys N-methyltransferase 1 [OS=Mus musculus]		Q8R2U4	N-terminal Xaa-Pro-Lys N-methyltransferase 1 [OS=Mus musculus]		Q8R2U4	N-terminal Xaa-Pro-Lys N-methyltransferase 1 [OS=Mus musculus]		Q9ES97-3	Isoform 3 of Reticulon-3 [OS=Mus musculus]		Q9ES97-3	Isoform 3 of Reticulon-3 [OS=Mus musculus]		Q9ES97-3	Isoform 3 of Reticulon-3 [OS=Mus musculus]
Q99KV1	DnaJ homolog subfamily B member 11 [OS=Mus musculus]		Q9CXW4	60S ribosomal protein L11 [OS=Mus musculus]		Q9CXW4	60S ribosomal protein L11 [OS=Mus musculus]		Q9CXW4	60S ribosomal protein L11 [OS=Mus musculus]		Q99KV1	DnaJ homolog subfamily B member 11 [OS=Mus musculus]		Q99KV1	DnaJ homolog subfamily B member 11 [OS=Mus musculus]		Q99KV1	DnaJ homolog subfamily B member 11 [OS=Mus musculus]
Q9CQR2	40S ribosomal protein S21 [OS=Mus musculus]		P61971	nuclear transport factor 2 [OS=Mus musculus]		P61971	nuclear transport factor 2 [OS=Mus musculus]		P61971	nuclear transport factor 2 [OS=Mus musculus]		Q9CQR2	40S ribosomal protein S21 [OS=Mus musculus]		Q9CQR2	40S ribosomal protein S21 [OS=Mus musculus]		Q9CQR2	40S ribosomal protein S21 [OS=Mus musculus]
P61082	NEDD8-conjugating enzyme Ubc12 [OS=Mus musculus]		P21126	Ubiquitin-like protein 4A [OS=Mus musculus]		P21126	Ubiquitin-like protein 4A [OS=Mus musculus]		P21126	Ubiquitin-like protein 4A [OS=Mus musculus]		P61082	NEDD8-conjugating enzyme Ubc12 [OS=Mus musculus]		P61082	NEDD8-conjugating enzyme Ubc12 [OS=Mus musculus]		P61082	NEDD8-conjugating enzyme Ubc12 [OS=Mus musculus]
Q9CPQ8	ATP synthase subunit g, mitochondrial [OS=Mus musculus]		Q9D0M5	Dynein light chain 2, cytoplasmic [OS=Mus musculus]		Q9D0M5	Dynein light chain 2, cytoplasmic [OS=Mus musculus]		Q9D0M5	Dynein light chain 2, cytoplasmic [OS=Mus musculus]		Q9CPQ8	ATP synthase subunit g, mitochondrial [OS=Mus musculus]		Q9CPQ8	ATP synthase subunit g, mitochondrial [OS=Mus musculus]		Q9CPQ8	ATP synthase subunit g, mitochondrial [OS=Mus musculus]
Q9D1N9	39S ribosomal protein L21, mitochondrial [OS=Mus musculus]		Q3TBW2	39S ribosomal protein L10, mitochondrial [OS=Mus musculus]		Q3TBW2	39S ribosomal protein L10, mitochondrial [OS=Mus musculus]		Q3TBW2	39S ribosomal protein L10, mitochondrial [OS=Mus musculus]		Q9D1N9	39S ribosomal protein L21, mitochondrial [OS=Mus musculus]		Q9D1N9	39S ribosomal protein L21, mitochondrial [OS=Mus musculus]		Q9D1N9	39S ribosomal protein L21, mitochondrial [OS=Mus musculus]
Q9D3P8	Plasminogen receptor (KT) [OS=Mus musculus]		Q8VE22	28S ribosomal protein S23, mitochondrial [OS=Mus musculus]		Q8VE22	28S ribosomal protein S23, mitochondrial [OS=Mus musculus]		Q8VE22	28S ribosomal protein S23, mitochondrial [OS=Mus musculus]		Q9D3P8	Plasminogen receptor (KT) [OS=Mus musculus]		Q9D3P8	Plasminogen receptor (KT) [OS=Mus musculus]		Q9D3P8	Plasminogen receptor (KT) [OS=Mus musculus]
Q9D898	actin-related protein 2/3 complex subunit 5-like protein [OS=Mus musculus]		P43274	Histone H1.4 [OS=Mus musculus]		P43274	Histone H1.4 [OS=Mus musculus]		P43274	Histone H1.4 [OS=Mus musculus]		Q9D898	actin-related protein 2/3 complex subunit 5-like protein [OS=Mus musculus]		Q9D898	actin-related protein 2/3 complex subunit 5-like protein [OS=Mus musculus]		Q9D898	actin-related protein 2/3 complex subunit 5-like protein [OS=Mus musculus]
Q9JHS3	Ragulator complex protein LAMTOR2 [OS=Mus musculus]		Q791T5-1	Mitochondrial carrier homolog 1 [OS=Mus musculus]		Q791T5-1	Mitochondrial carrier homolog 1 [OS=Mus musculus]		Q791T5-1	Mitochondrial carrier homolog 1 [OS=Mus musculus]		Q9JHS3	Ragulator complex protein LAMTOR2 [OS=Mus musculus]		Q9JHS3	Ragulator complex protein LAMTOR2 [OS=Mus musculus]		Q9JHS3	Ragulator complex protein LAMTOR2 [OS=Mus musculus]
Q8R5J9	PRA1 family protein 3 [OS=Mus musculus]		P24452	Macrophage-capping protein [OS=Mus musculus]		P24452	Macrophage-capping protein [OS=Mus musculus]		P24452	Macrophage-capping protein [OS=Mus musculus]		Q8R5J9	PRA1 family protein 3 [OS=Mus musculus]		Q8R5J9	PRA1 family protein 3 [OS=Mus musculus]		Q8R5J9	PRA1 family protein 3 [OS=Mus musculus]
Q9CWW6	Peptidyl-prolyl cis-trans isomerase NIMA-interacting 4 [OS=Mus musculus]		Q9CQX2	Cytochrome b5 type B [OS=Mus musculus]		Q9CQX2	Cytochrome b5 type B [OS=Mus musculus]		Q9CQX2	Cytochrome b5 type B [OS=Mus musculus]		Q9CWW6	Peptidyl-prolyl cis-trans isomerase NIMA-interacting 4 [OS=Mus musculus]		Q9CWW6	Peptidyl-prolyl cis-trans isomerase NIMA-interacting 4 [OS=Mus musculus]		Q9CWW6	Peptidyl-prolyl cis-trans isomerase NIMA-interacting 4 [OS=Mus musculus]
O55125	Protein NipSnap homolog 1 [OS=Mus musculus]		Q8BTU1-1	Cilia- and flagella-associated protein 20 [OS=Mus musculus]		Q8BTU1-1	Cilia- and flagella-associated protein 20 [OS=Mus musculus]		Q8BTU1-1	Cilia- and flagella-associated protein 20 [OS=Mus musculus]		O55125	Protein NipSnap homolog 1 [OS=Mus musculus]		O55125	Protein NipSnap homolog 1 [OS=Mus musculus]		O55125	Protein NipSnap homolog 1 [OS=Mus musculus]
Q9DAS9	guanine nucleotide-binding protein g(i)/g(s)/g(o) subunit gamma-12 [OS=Mus musculus]		P62267	40S ribosomal protein S23 [OS=Mus musculus]		P62267	40S ribosomal protein S23 [OS=Mus musculus]		P62267	40S ribosomal protein S23 [OS=Mus musculus]		Q9DAS9	guanine nucleotide-binding protein g(i)/g(s)/g(o) subunit gamma-12 [OS=Mus musculus]		Q9DAS9	guanine nucleotide-binding protein g(i)/g(s)/g(o) subunit gamma-12 [OS=Mus musculus]		Q9DAS9	guanine nucleotide-binding protein g(i)/g(s)/g(o) subunit gamma-12 [OS=Mus musculus]
P35762	CD81 antigen [OS=Mus musculus]		Q99KR3	Endoribonuclease LACTB2 [OS=Mus musculus]		Q99KR3	Endoribonuclease LACTB2 [OS=Mus musculus]		Q99KR3	Endoribonuclease LACTB2 [OS=Mus musculus]		P35762	CD81 antigen [OS=Mus musculus]		P35762	CD81 antigen [OS=Mus musculus]		P35762	CD81 antigen [OS=Mus musculus]
Q9CQ02	COMM domain-containing protein 4 [OS=Mus musculus]		Q9Z1B5	Mitotic spindle assembly checkpoint protein MAD2A [OS=Mus musculus]		Q9Z1B5	Mitotic spindle assembly checkpoint protein MAD2A [OS=Mus musculus]		Q9Z1B5	Mitotic spindle assembly checkpoint protein MAD2A [OS=Mus musculus]		Q9CQ02	COMM domain-containing protein 4 [OS=Mus musculus]		Q9CQ02	COMM domain-containing protein 4 [OS=Mus musculus]		Q9CQ02	COMM domain-containing protein 4 [OS=Mus musculus]
Q9D6K5	Synaptojanin-2-binding protein [OS=Mus musculus]		Q9WTL7	acyl-protein thioesterase 2 [OS=Mus musculus]		Q9WTL7	acyl-protein thioesterase 2 [OS=Mus musculus]		Q9WTL7	acyl-protein thioesterase 2 [OS=Mus musculus]		Q9D6K5	Synaptojanin-2-binding protein [OS=Mus musculus]		Q9D6K5	Synaptojanin-2-binding protein [OS=Mus musculus]		Q9D6K5	Synaptojanin-2-binding protein [OS=Mus musculus]
P14115	60S ribosomal protein L27a [OS=Mus musculus]		P35979	60S ribosomal protein L12 [OS=Mus musculus]		P35979	60S ribosomal protein L12 [OS=Mus musculus]		P35979	60S ribosomal protein L12 [OS=Mus musculus]		P14115	60S ribosomal protein L27a [OS=Mus musculus]		P14115	60S ribosomal protein L27a [OS=Mus musculus]		P14115	60S ribosomal protein L27a [OS=Mus musculus]
P54227	Stathmin [OS=Mus musculus]		Q9DCR2	AP-3 complex subunit sigma-1 [OS=Mus musculus]		Q9DCR2	AP-3 complex subunit sigma-1 [OS=Mus musculus]		Q9DCR2	AP-3 complex subunit sigma-1 [OS=Mus musculus]		P54227	Stathmin [OS=Mus musculus]		P54227	Stathmin [OS=Mus musculus]		P54227	Stathmin [OS=Mus musculus]
O70579	peroxisomal membrane protein PMP34 [OS=Mus musculus]		Q3U5F4	YrdC domain-containing protein, mitochondrial [OS=Mus musculus]		Q3U5F4	YrdC domain-containing protein, mitochondrial [OS=Mus musculus]		Q3U5F4	YrdC domain-containing protein, mitochondrial [OS=Mus musculus]		O70579	peroxisomal membrane protein PMP34 [OS=Mus musculus]		O70579	peroxisomal membrane protein PMP34 [OS=Mus musculus]		O70579	peroxisomal membrane protein PMP34 [OS=Mus musculus]
Q8R3Q6	coiled-coil domain-containing protein 58 [OS=Mus musculus]		Q9Z2M7	Phosphomannomutase 2 [OS=Mus musculus]		Q9Z2M7	Phosphomannomutase 2 [OS=Mus musculus]		Q9Z2M7	Phosphomannomutase 2 [OS=Mus musculus]		Q8R3Q6	coiled-coil domain-containing protein 58 [OS=Mus musculus]		Q8R3Q6	coiled-coil domain-containing protein 58 [OS=Mus musculus]		Q8R3Q6	coiled-coil domain-containing protein 58 [OS=Mus musculus]
Q6ZWM4	U6 snRNA-associated Sm-like protein LSm8 [OS=Mus musculus]		P62748	Hippocalcin-like protein 1 [OS=Mus musculus]		P62748	Hippocalcin-like protein 1 [OS=Mus musculus]		P62748	Hippocalcin-like protein 1 [OS=Mus musculus]		Q6ZWM4	U6 snRNA-associated Sm-like protein LSm8 [OS=Mus musculus]		Q6ZWM4	U6 snRNA-associated Sm-like protein LSm8 [OS=Mus musculus]		Q6ZWM4	U6 snRNA-associated Sm-like protein LSm8 [OS=Mus musculus]
Q61334	B-cell receptor-associated protein 29 [OS=Mus musculus]		O70493	Sorting nexin-12 [OS=Mus musculus]		O70493	Sorting nexin-12 [OS=Mus musculus]		O70493	Sorting nexin-12 [OS=Mus musculus]		Q61334	B-cell receptor-associated protein 29 [OS=Mus musculus]		Q61334	B-cell receptor-associated protein 29 [OS=Mus musculus]		Q61334	B-cell receptor-associated protein 29 [OS=Mus musculus]
Q8BFQ4	WD repeat-containing protein 82 [OS=Mus musculus]		P21956-1	Lactadherin [OS=Mus musculus]		P21956-1	Lactadherin [OS=Mus musculus]		P21956-1	Lactadherin [OS=Mus musculus]		Q8BFQ4	WD repeat-containing protein 82 [OS=Mus musculus]		Q8BFQ4	WD repeat-containing protein 82 [OS=Mus musculus]		Q8BFQ4	WD repeat-containing protein 82 [OS=Mus musculus]
Q6ZWU9	40S ribosomal protein S27 [OS=Mus musculus]		Q9JKK1-1	Syntaxin-6 [OS=Mus musculus]		Q9JKK1-1	Syntaxin-6 [OS=Mus musculus]		Q9JKK1-1	Syntaxin-6 [OS=Mus musculus]		Q6ZWU9	40S ribosomal protein S27 [OS=Mus musculus]		Q6ZWU9	40S ribosomal protein S27 [OS=Mus musculus]		Q6ZWU9	40S ribosomal protein S27 [OS=Mus musculus]
Q61792	LIM and SH3 domain protein 1 [OS=Mus musculus]		P35283	Ras-related protein Rab-12 [OS=Mus musculus]		P35283	Ras-related protein Rab-12 [OS=Mus musculus]		P35283	Ras-related protein Rab-12 [OS=Mus musculus]		Q61792	LIM and SH3 domain protein 1 [OS=Mus musculus]		Q61792	LIM and SH3 domain protein 1 [OS=Mus musculus]		Q61792	LIM and SH3 domain protein 1 [OS=Mus musculus]
Q9D8S4	Oligoribonuclease, mitochondrial [OS=Mus musculus]		Q62048-1	Astrocytic phosphoprotein PEA-15 [OS=Mus musculus]		Q62048-1	Astrocytic phosphoprotein PEA-15 [OS=Mus musculus]		Q62048-1	Astrocytic phosphoprotein PEA-15 [OS=Mus musculus]		Q9D8S4	Oligoribonuclease, mitochondrial [OS=Mus musculus]		Q9D8S4	Oligoribonuclease, mitochondrial [OS=Mus musculus]		Q9D8S4	Oligoribonuclease, mitochondrial [OS=Mus musculus]
Q9CZY3	Ubiquitin-conjugating enzyme E2 variant 1 [OS=Mus musculus]		Q9CQW9	Interferon-induced transmembrane protein 3 [OS=Mus musculus]		Q9CQW9	Interferon-induced transmembrane protein 3 [OS=Mus musculus]		Q9CQW9	Interferon-induced transmembrane protein 3 [OS=Mus musculus]		Q9CZY3	Ubiquitin-conjugating enzyme E2 variant 1 [OS=Mus musculus]		Q9CZY3	Ubiquitin-conjugating enzyme E2 variant 1 [OS=Mus musculus]		Q9CZY3	Ubiquitin-conjugating enzyme E2 variant 1 [OS=Mus musculus]
Q80ZK0	28S ribosomal protein S10, mitochondrial [OS=Mus musculus]		Q9D0L7	Armadillo repeat-containing protein 10 [OS=Mus musculus]		Q9D0L7	Armadillo repeat-containing protein 10 [OS=Mus musculus]		Q9D0L7	Armadillo repeat-containing protein 10 [OS=Mus musculus]		Q80ZK0	28S ribosomal protein S10, mitochondrial [OS=Mus musculus]		Q80ZK0	28S ribosomal protein S10, mitochondrial [OS=Mus musculus]		Q80ZK0	28S ribosomal protein S10, mitochondrial [OS=Mus musculus]
Q9CR00	26S proteasome non-ATPase regulatory subunit 9 [OS=Mus musculus]		P62270	40S ribosomal protein S18 [OS=Mus musculus]		P62270	40S ribosomal protein S18 [OS=Mus musculus]		P62270	40S ribosomal protein S18 [OS=Mus musculus]		Q9CR00	26S proteasome non-ATPase regulatory subunit 9 [OS=Mus musculus]		Q9CR00	26S proteasome non-ATPase regulatory subunit 9 [OS=Mus musculus]		Q9CR00	26S proteasome non-ATPase regulatory subunit 9 [OS=Mus musculus]
P62869	Elongin-B [OS=Mus musculus]		P49615	Cyclin-dependent-like kinase 5 [OS=Mus musculus]		P49615	Cyclin-dependent-like kinase 5 [OS=Mus musculus]		P49615	Cyclin-dependent-like kinase 5 [OS=Mus musculus]		P62869	Elongin-B [OS=Mus musculus]		P62869	Elongin-B [OS=Mus musculus]		P62869	Elongin-B [OS=Mus musculus]
Q9CY45	EEF1A lysine methyltransferase 1 [OS=Mus musculus]		Q6QD59	Vesicle transport protein SEC20 [OS=Mus musculus]		Q6QD59	Vesicle transport protein SEC20 [OS=Mus musculus]		Q6QD59	Vesicle transport protein SEC20 [OS=Mus musculus]		Q9CY45	EEF1A lysine methyltransferase 1 [OS=Mus musculus]		Q9CY45	EEF1A lysine methyltransferase 1 [OS=Mus musculus]		Q9CY45	EEF1A lysine methyltransferase 1 [OS=Mus musculus]
Q99JT9	1,2-dihydroxy-3-keto-5-methylthiopentene dioxygenase [OS=Mus musculus]		P43135	COUP transcription factor 2 [OS=Mus musculus]		P43135	COUP transcription factor 2 [OS=Mus musculus]		P43135	COUP transcription factor 2 [OS=Mus musculus]		Q99JT9	1,2-dihydroxy-3-keto-5-methylthiopentene dioxygenase [OS=Mus musculus]		Q99JT9	1,2-dihydroxy-3-keto-5-methylthiopentene dioxygenase [OS=Mus musculus]		Q99JT9	1,2-dihydroxy-3-keto-5-methylthiopentene dioxygenase [OS=Mus musculus]
Q9CRA4	Methylsterol monooxygenase 1 [OS=Mus musculus]		Q9D338	39S ribosomal protein L19, mitochondrial [OS=Mus musculus]		Q9D338	39S ribosomal protein L19, mitochondrial [OS=Mus musculus]		Q9D338	39S ribosomal protein L19, mitochondrial [OS=Mus musculus]		Q9CRA4	Methylsterol monooxygenase 1 [OS=Mus musculus]		Q9CRA4	Methylsterol monooxygenase 1 [OS=Mus musculus]		Q9CRA4	Methylsterol monooxygenase 1 [OS=Mus musculus]
Q9ES56	Trafficking protein particle complex subunit 4 [OS=Mus musculus]		Q64010-1	Adapter molecule crk [OS=Mus musculus]		Q64010-1	Adapter molecule crk [OS=Mus musculus]		Q64010-1	Adapter molecule crk [OS=Mus musculus]		Q9ES56	Trafficking protein particle complex subunit 4 [OS=Mus musculus]		Q9ES56	Trafficking protein particle complex subunit 4 [OS=Mus musculus]		Q9ES56	Trafficking protein particle complex subunit 4 [OS=Mus musculus]
Q9Z0R9	fatty acid desaturase 2 [OS=Mus musculus]		Q80UW8	DNA-directed RNA polymerases I, II, and III subunit RPABC1 [OS=Mus musculus]		Q80UW8	DNA-directed RNA polymerases I, II, and III subunit RPABC1 [OS=Mus musculus]		Q80UW8	DNA-directed RNA polymerases I, II, and III subunit RPABC1 [OS=Mus musculus]		Q9Z0R9	fatty acid desaturase 2 [OS=Mus musculus]		Q9Z0R9	fatty acid desaturase 2 [OS=Mus musculus]		Q9Z0R9	fatty acid desaturase 2 [OS=Mus musculus]
Q9Z0V8	Mitochondrial import inner membrane translocase subunit Tim17-A [OS=Mus musculus]		O09005	Sphingolipid delta(4)-desaturase DES1 [OS=Mus musculus]		O09005	Sphingolipid delta(4)-desaturase DES1 [OS=Mus musculus]		O09005	Sphingolipid delta(4)-desaturase DES1 [OS=Mus musculus]		Q9Z0V8	Mitochondrial import inner membrane translocase subunit Tim17-A [OS=Mus musculus]		Q9Z0V8	Mitochondrial import inner membrane translocase subunit Tim17-A [OS=Mus musculus]		Q9Z0V8	Mitochondrial import inner membrane translocase subunit Tim17-A [OS=Mus musculus]
P60867	40S ribosomal protein S20 [OS=Mus musculus]		P61967	AP-1 complex subunit sigma-1A [OS=Mus musculus]		P61967	AP-1 complex subunit sigma-1A [OS=Mus musculus]		P61967	AP-1 complex subunit sigma-1A [OS=Mus musculus]		P60867	40S ribosomal protein S20 [OS=Mus musculus]		P60867	40S ribosomal protein S20 [OS=Mus musculus]		P60867	40S ribosomal protein S20 [OS=Mus musculus]
O35215	D-dopachrome decarboxylase [OS=Mus musculus]		Q8R2Y8	Peptidyl-tRNA hydrolase 2, mitochondrial [OS=Mus musculus]		Q8R2Y8	Peptidyl-tRNA hydrolase 2, mitochondrial [OS=Mus musculus]		Q8R2Y8	Peptidyl-tRNA hydrolase 2, mitochondrial [OS=Mus musculus]		O35215	D-dopachrome decarboxylase [OS=Mus musculus]		O35215	D-dopachrome decarboxylase [OS=Mus musculus]		O35215	D-dopachrome decarboxylase [OS=Mus musculus]
P67984	60S ribosomal protein L22 [OS=Mus musculus]		Q9CQH7	transcription factor BTF3 homolog 4 [OS=Mus musculus]		Q9CQH7	transcription factor BTF3 homolog 4 [OS=Mus musculus]		Q9CQH7	transcription factor BTF3 homolog 4 [OS=Mus musculus]		P67984	60S ribosomal protein L22 [OS=Mus musculus]		P67984	60S ribosomal protein L22 [OS=Mus musculus]		P67984	60S ribosomal protein L22 [OS=Mus musculus]
Q9CQI7	U2 small nuclear ribonucleoprotein B'' [OS=Mus musculus]		Q3UMR5-1	Calcium uniporter protein, mitochondrial [OS=Mus musculus]		Q3UMR5-1	Calcium uniporter protein, mitochondrial [OS=Mus musculus]		Q3UMR5-1	Calcium uniporter protein, mitochondrial [OS=Mus musculus]		Q9CQI7	U2 small nuclear ribonucleoprotein B'' [OS=Mus musculus]		Q9CQI7	U2 small nuclear ribonucleoprotein B'' [OS=Mus musculus]		Q9CQI7	U2 small nuclear ribonucleoprotein B'' [OS=Mus musculus]
Q9CRA8	Exosome complex component RRP46 [OS=Mus musculus]		Q80X85	28S ribosomal protein S7, mitochondrial [OS=Mus musculus]		Q80X85	28S ribosomal protein S7, mitochondrial [OS=Mus musculus]		Q80X85	28S ribosomal protein S7, mitochondrial [OS=Mus musculus]		Q9CRA8	Exosome complex component RRP46 [OS=Mus musculus]		Q9CRA8	Exosome complex component RRP46 [OS=Mus musculus]		Q9CRA8	Exosome complex component RRP46 [OS=Mus musculus]
Q3U5F4	YrdC domain-containing protein, mitochondrial [OS=Mus musculus]		P12815	programmed cell death protein 6 [OS=Mus musculus]		P12815	programmed cell death protein 6 [OS=Mus musculus]		P12815	programmed cell death protein 6 [OS=Mus musculus]		Q3U5F4	YrdC domain-containing protein, mitochondrial [OS=Mus musculus]		Q3U5F4	YrdC domain-containing protein, mitochondrial [OS=Mus musculus]		Q3U5F4	YrdC domain-containing protein, mitochondrial [OS=Mus musculus]
Q3UGR5-1	haloacid dehalogenase-like hydrolase domain-containing protein 2 [OS=Mus musculus]		P10833	Ras-related protein R-Ras [OS=Mus musculus]		P10833	Ras-related protein R-Ras [OS=Mus musculus]		P10833	Ras-related protein R-Ras [OS=Mus musculus]		Q3UGR5-1	haloacid dehalogenase-like hydrolase domain-containing protein 2 [OS=Mus musculus]		Q3UGR5-1	haloacid dehalogenase-like hydrolase domain-containing protein 2 [OS=Mus musculus]		Q3UGR5-1	haloacid dehalogenase-like hydrolase domain-containing protein 2 [OS=Mus musculus]
Q8CGP2-2	Isoform 2 of Histone H2B type 1-P [OS=Mus musculus]		O55128	Histone deacetylase complex subunit SAP18 [OS=Mus musculus]		O55128	Histone deacetylase complex subunit SAP18 [OS=Mus musculus]		O55128	Histone deacetylase complex subunit SAP18 [OS=Mus musculus]		Q8CGP2-2	Isoform 2 of Histone H2B type 1-P [OS=Mus musculus]		Q8CGP2-2	Isoform 2 of Histone H2B type 1-P [OS=Mus musculus]		Q8CGP2-2	Isoform 2 of Histone H2B type 1-P [OS=Mus musculus]
Q99N94	39S ribosomal protein L9, mitochondrial [OS=Mus musculus]		Q9D023	Mitochondrial pyruvate carrier 2 [OS=Mus musculus]		Q9D023	Mitochondrial pyruvate carrier 2 [OS=Mus musculus]		Q9D023	Mitochondrial pyruvate carrier 2 [OS=Mus musculus]		Q99N94	39S ribosomal protein L9, mitochondrial [OS=Mus musculus]		Q99N94	39S ribosomal protein L9, mitochondrial [OS=Mus musculus]		Q99N94	39S ribosomal protein L9, mitochondrial [OS=Mus musculus]
Q9CQE1	Protein NipSnap homolog 3B [OS=Mus musculus]		Q9DC16	Endoplasmic reticulum-Golgi intermediate compartment protein 1 [OS=Mus musculus]		Q9DC16	Endoplasmic reticulum-Golgi intermediate compartment protein 1 [OS=Mus musculus]		Q9DC16	Endoplasmic reticulum-Golgi intermediate compartment protein 1 [OS=Mus musculus]		Q9CQE1	Protein NipSnap homolog 3B [OS=Mus musculus]		Q9CQE1	Protein NipSnap homolog 3B [OS=Mus musculus]		Q9CQE1	Protein NipSnap homolog 3B [OS=Mus musculus]
P40630-1	Transcription factor A, mitochondrial [OS=Mus musculus]		Q6PEB6	MOB-like protein phocein [OS=Mus musculus]		Q6PEB6	MOB-like protein phocein [OS=Mus musculus]		Q6PEB6	MOB-like protein phocein [OS=Mus musculus]		P40630-1	Transcription factor A, mitochondrial [OS=Mus musculus]		P40630-1	Transcription factor A, mitochondrial [OS=Mus musculus]		P40630-1	Transcription factor A, mitochondrial [OS=Mus musculus]
Q9D6J6	NADH dehydrogenase [ubiquinone] flavoprotein 2, mitochondrial [OS=Mus musculus]		P56380	Bis(5'-nucleosyl)-tetraphosphatase [asymmetrical] [OS=Mus musculus]		P56380	Bis(5'-nucleosyl)-tetraphosphatase [asymmetrical] [OS=Mus musculus]		P56380	Bis(5'-nucleosyl)-tetraphosphatase [asymmetrical] [OS=Mus musculus]		Q9D6J6	NADH dehydrogenase [ubiquinone] flavoprotein 2, mitochondrial [OS=Mus musculus]		Q9D6J6	NADH dehydrogenase [ubiquinone] flavoprotein 2, mitochondrial [OS=Mus musculus]		Q9D6J6	NADH dehydrogenase [ubiquinone] flavoprotein 2, mitochondrial [OS=Mus musculus]
Q9CQI6	coactosin-like protein [OS=Mus musculus]		P26883	Peptidyl-prolyl cis-trans isomerase FKBP1A [OS=Mus musculus]		P26883	Peptidyl-prolyl cis-trans isomerase FKBP1A [OS=Mus musculus]		P26883	Peptidyl-prolyl cis-trans isomerase FKBP1A [OS=Mus musculus]		Q9CQI6	coactosin-like protein [OS=Mus musculus]		Q9CQI6	coactosin-like protein [OS=Mus musculus]		Q9CQI6	coactosin-like protein [OS=Mus musculus]
Q9R0U0-1	Serine/arginine-rich splicing factor 10 [OS=Mus musculus]		Q9D880	Mitochondrial import inner membrane translocase subunit TIM50 [OS=Mus musculus]		Q9D880	Mitochondrial import inner membrane translocase subunit TIM50 [OS=Mus musculus]		Q9D880	Mitochondrial import inner membrane translocase subunit TIM50 [OS=Mus musculus]		Q9R0U0-1	Serine/arginine-rich splicing factor 10 [OS=Mus musculus]		Q9R0U0-1	Serine/arginine-rich splicing factor 10 [OS=Mus musculus]		Q9R0U0-1	Serine/arginine-rich splicing factor 10 [OS=Mus musculus]
Q9CPT4	Myeloid-derived growth factor [OS=Mus musculus]		Q9DCS9	NADH dehydrogenase [ubiquinone] 1 beta subcomplex subunit 10 [OS=Mus musculus]		Q9DCS9	NADH dehydrogenase [ubiquinone] 1 beta subcomplex subunit 10 [OS=Mus musculus]		Q9DCS9	NADH dehydrogenase [ubiquinone] 1 beta subcomplex subunit 10 [OS=Mus musculus]		Q9CPT4	Myeloid-derived growth factor [OS=Mus musculus]		Q9CPT4	Myeloid-derived growth factor [OS=Mus musculus]		Q9CPT4	Myeloid-derived growth factor [OS=Mus musculus]
Q9QZ06	Toll-interacting protein [OS=Mus musculus]		Q9D1P0	39S ribosomal protein L13, mitochondrial [OS=Mus musculus]		Q9D1P0	39S ribosomal protein L13, mitochondrial [OS=Mus musculus]		Q9D1P0	39S ribosomal protein L13, mitochondrial [OS=Mus musculus]		Q9QZ06	Toll-interacting protein [OS=Mus musculus]		Q9QZ06	Toll-interacting protein [OS=Mus musculus]		Q9QZ06	Toll-interacting protein [OS=Mus musculus]
Q61206	platelet-activating factor acetylhydrolase IB subunit beta [OS=Mus musculus]		Q9D1M4	Eukaryotic translation elongation factor 1 epsilon-1 [OS=Mus musculus]		Q9D1M4	Eukaryotic translation elongation factor 1 epsilon-1 [OS=Mus musculus]		Q9D1M4	Eukaryotic translation elongation factor 1 epsilon-1 [OS=Mus musculus]		Q61206	platelet-activating factor acetylhydrolase IB subunit beta [OS=Mus musculus]		Q61206	platelet-activating factor acetylhydrolase IB subunit beta [OS=Mus musculus]		Q61206	platelet-activating factor acetylhydrolase IB subunit beta [OS=Mus musculus]
Q8BNY6	neuronal calcium sensor 1 [OS=Mus musculus]		Q62426	Cystatin-B [OS=Mus musculus]		Q62426	Cystatin-B [OS=Mus musculus]		Q62426	Cystatin-B [OS=Mus musculus]		Q8BNY6	neuronal calcium sensor 1 [OS=Mus musculus]		Q8BNY6	neuronal calcium sensor 1 [OS=Mus musculus]		Q8BNY6	neuronal calcium sensor 1 [OS=Mus musculus]
Q9D7B7	Probable glutathione peroxidase 8 [OS=Mus musculus]		Q99JY9	actin-related protein 3 [OS=Mus musculus]		Q99JY9	actin-related protein 3 [OS=Mus musculus]		Q99JY9	actin-related protein 3 [OS=Mus musculus]		Q9D7B7	Probable glutathione peroxidase 8 [OS=Mus musculus]		Q9D7B7	Probable glutathione peroxidase 8 [OS=Mus musculus]		Q9D7B7	Probable glutathione peroxidase 8 [OS=Mus musculus]
Q9D6H2	Intraflagellar transport protein 25 homolog [OS=Mus musculus]		Q9CR67	Transmembrane protein 33 [OS=Mus musculus]		Q9CR67	Transmembrane protein 33 [OS=Mus musculus]		Q9CR67	Transmembrane protein 33 [OS=Mus musculus]		Q9D6H2	Intraflagellar transport protein 25 homolog [OS=Mus musculus]		Q9D6H2	Intraflagellar transport protein 25 homolog [OS=Mus musculus]		Q9D6H2	Intraflagellar transport protein 25 homolog [OS=Mus musculus]
Q8R2U6	Diphosphoinositol polyphosphate phosphohydrolase 2 [OS=Mus musculus]		Q9JIK9	28S ribosomal protein S34, mitochondrial [OS=Mus musculus]		Q9JIK9	28S ribosomal protein S34, mitochondrial [OS=Mus musculus]		Q9JIK9	28S ribosomal protein S34, mitochondrial [OS=Mus musculus]		Q8R2U6	Diphosphoinositol polyphosphate phosphohydrolase 2 [OS=Mus musculus]		Q8R2U6	Diphosphoinositol polyphosphate phosphohydrolase 2 [OS=Mus musculus]		Q8R2U6	Diphosphoinositol polyphosphate phosphohydrolase 2 [OS=Mus musculus]
Q9Z0Y1	Dynactin subunit 3 [OS=Mus musculus]		Q60872	eukaryotic translation initiation factor 1A [OS=Mus musculus]		Q60872	eukaryotic translation initiation factor 1A [OS=Mus musculus]		Q60872	eukaryotic translation initiation factor 1A [OS=Mus musculus]		Q9Z0Y1	Dynactin subunit 3 [OS=Mus musculus]		Q9Z0Y1	Dynactin subunit 3 [OS=Mus musculus]		Q9Z0Y1	Dynactin subunit 3 [OS=Mus musculus]
P84104-1	Serine/arginine-rich splicing factor 3 [OS=Mus musculus]		Q8BMJ3	Eukaryotic translation initiation factor 1A, X-chromosomal [OS=Mus musculus]		Q8BMJ3	Eukaryotic translation initiation factor 1A, X-chromosomal [OS=Mus musculus]		Q8BMJ3	Eukaryotic translation initiation factor 1A, X-chromosomal [OS=Mus musculus]		P84104-1	Serine/arginine-rich splicing factor 3 [OS=Mus musculus]		P84104-1	Serine/arginine-rich splicing factor 3 [OS=Mus musculus]		P84104-1	Serine/arginine-rich splicing factor 3 [OS=Mus musculus]
P40240	CD9 antigen [OS=Mus musculus]		P63168	Dynein light chain 1, cytoplasmic [OS=Mus musculus]		P63168	Dynein light chain 1, cytoplasmic [OS=Mus musculus]		P63168	Dynein light chain 1, cytoplasmic [OS=Mus musculus]		P40240	CD9 antigen [OS=Mus musculus]		P40240	CD9 antigen [OS=Mus musculus]		P40240	CD9 antigen [OS=Mus musculus]
Q62186	translocon-associated protein subunit delta [OS=Mus musculus]		Q9CQR4	Acyl-coenzyme A thioesterase 13 [OS=Mus musculus]		Q9CQR4	Acyl-coenzyme A thioesterase 13 [OS=Mus musculus]		Q9CQR4	Acyl-coenzyme A thioesterase 13 [OS=Mus musculus]		Q62186	translocon-associated protein subunit delta [OS=Mus musculus]		Q62186	translocon-associated protein subunit delta [OS=Mus musculus]		Q62186	translocon-associated protein subunit delta [OS=Mus musculus]
Q9JJI8	60s ribosomal protein l38 [OS=Mus musculus]		O88531	Palmitoyl-protein thioesterase 1 [OS=Mus musculus]		O88531	Palmitoyl-protein thioesterase 1 [OS=Mus musculus]		O88531	Palmitoyl-protein thioesterase 1 [OS=Mus musculus]		Q9JJI8	60s ribosomal protein l38 [OS=Mus musculus]		Q9JJI8	60s ribosomal protein l38 [OS=Mus musculus]		Q9JJI8	60s ribosomal protein l38 [OS=Mus musculus]
P56395	Cytochrome b5 [OS=Mus musculus]		Q9D0W5	Peptidyl-prolyl cis-trans isomerase-like 1 [OS=Mus musculus]		Q9D0W5	Peptidyl-prolyl cis-trans isomerase-like 1 [OS=Mus musculus]		Q9D0W5	Peptidyl-prolyl cis-trans isomerase-like 1 [OS=Mus musculus]		P56395	Cytochrome b5 [OS=Mus musculus]		P56395	Cytochrome b5 [OS=Mus musculus]		P56395	Cytochrome b5 [OS=Mus musculus]
Q8BL97-1	serine/arginine-rich splicing factor 7 [OS=Mus musculus]		Q8BV13	COP9 signalosome complex subunit 7b [OS=Mus musculus]		Q8BV13	COP9 signalosome complex subunit 7b [OS=Mus musculus]		Q8BV13	COP9 signalosome complex subunit 7b [OS=Mus musculus]		Q8BL97-1	serine/arginine-rich splicing factor 7 [OS=Mus musculus]		Q8BL97-1	serine/arginine-rich splicing factor 7 [OS=Mus musculus]		Q8BL97-1	serine/arginine-rich splicing factor 7 [OS=Mus musculus]
Q6QD59	Vesicle transport protein SEC20 [OS=Mus musculus]		Q9CQF0	39S ribosomal protein L11, mitochondrial [OS=Mus musculus]		Q9CQF0	39S ribosomal protein L11, mitochondrial [OS=Mus musculus]		Q9CQF0	39S ribosomal protein L11, mitochondrial [OS=Mus musculus]		Q6QD59	Vesicle transport protein SEC20 [OS=Mus musculus]		Q6QD59	Vesicle transport protein SEC20 [OS=Mus musculus]		Q6QD59	Vesicle transport protein SEC20 [OS=Mus musculus]
P02535-1	Keratin, type I cytoskeletal 10 [OS=Mus musculus]		Q9DCT2	NADH dehydrogenase [ubiquinone] iron-sulfur protein 3, mitochondrial [OS=Mus musculus]		Q9DCT2	NADH dehydrogenase [ubiquinone] iron-sulfur protein 3, mitochondrial [OS=Mus musculus]		Q9DCT2	NADH dehydrogenase [ubiquinone] iron-sulfur protein 3, mitochondrial [OS=Mus musculus]		P02535-1	Keratin, type I cytoskeletal 10 [OS=Mus musculus]		P02535-1	Keratin, type I cytoskeletal 10 [OS=Mus musculus]		P02535-1	Keratin, type I cytoskeletal 10 [OS=Mus musculus]
Q64310	surfeit locus protein 4 [OS=Mus musculus]		Q8VC57	BTB/POZ domain-containing protein KCTD5 [OS=Mus musculus]		Q8VC57	BTB/POZ domain-containing protein KCTD5 [OS=Mus musculus]		Q8VC57	BTB/POZ domain-containing protein KCTD5 [OS=Mus musculus]		Q64310	surfeit locus protein 4 [OS=Mus musculus]		Q64310	surfeit locus protein 4 [OS=Mus musculus]		Q64310	surfeit locus protein 4 [OS=Mus musculus]
Q9CR57	60S ribosomal protein L14 [OS=Mus musculus]		O70492	sorting nexin-3 [OS=Mus musculus]		O70492	sorting nexin-3 [OS=Mus musculus]		O70492	sorting nexin-3 [OS=Mus musculus]		Q9CR57	60S ribosomal protein L14 [OS=Mus musculus]		Q9CR57	60S ribosomal protein L14 [OS=Mus musculus]		Q9CR57	60S ribosomal protein L14 [OS=Mus musculus]
Q8CFV9	Riboflavin kinase [OS=Mus musculus]		Q9D273	Cob(I)yrinic acid a,c-diamide adenosyltransferase, mitochondrial [OS=Mus musculus]		Q9D273	Cob(I)yrinic acid a,c-diamide adenosyltransferase, mitochondrial [OS=Mus musculus]		Q9D273	Cob(I)yrinic acid a,c-diamide adenosyltransferase, mitochondrial [OS=Mus musculus]		Q8CFV9	Riboflavin kinase [OS=Mus musculus]		Q8CFV9	Riboflavin kinase [OS=Mus musculus]		Q8CFV9	Riboflavin kinase [OS=Mus musculus]
P31786	acyl-CoA-binding protein [OS=Mus musculus]		P84099	60S ribosomal protein L19 [OS=Mus musculus]		P84099	60S ribosomal protein L19 [OS=Mus musculus]		P84099	60S ribosomal protein L19 [OS=Mus musculus]		P31786	acyl-CoA-binding protein [OS=Mus musculus]		P31786	acyl-CoA-binding protein [OS=Mus musculus]		P31786	acyl-CoA-binding protein [OS=Mus musculus]
Q9CR51	V-type proton ATPase subunit G 1 [OS=Mus musculus]		Q8BFQ4	WD repeat-containing protein 82 [OS=Mus musculus]		Q8BFQ4	WD repeat-containing protein 82 [OS=Mus musculus]		Q8BFQ4	WD repeat-containing protein 82 [OS=Mus musculus]		Q9CR51	V-type proton ATPase subunit G 1 [OS=Mus musculus]		Q9CR51	V-type proton ATPase subunit G 1 [OS=Mus musculus]		Q9CR51	V-type proton ATPase subunit G 1 [OS=Mus musculus]
Q9QZ73	DCN1-like protein 1 [OS=Mus musculus]		Q9CPU0	lactoylglutathione lyase [OS=Mus musculus]		Q9CPU0	lactoylglutathione lyase [OS=Mus musculus]		Q9CPU0	lactoylglutathione lyase [OS=Mus musculus]		Q9QZ73	DCN1-like protein 1 [OS=Mus musculus]		Q9QZ73	DCN1-like protein 1 [OS=Mus musculus]		Q9QZ73	DCN1-like protein 1 [OS=Mus musculus]
P47955	60S acidic ribosomal protein P1 [OS=Mus musculus]		Q8BFQ8	Glutamine amidotransferase-like class 1 domain-containing protein 1 [OS=Mus musculus]		Q8BFQ8	Glutamine amidotransferase-like class 1 domain-containing protein 1 [OS=Mus musculus]		Q8BFQ8	Glutamine amidotransferase-like class 1 domain-containing protein 1 [OS=Mus musculus]		P47955	60S acidic ribosomal protein P1 [OS=Mus musculus]		P47955	60S acidic ribosomal protein P1 [OS=Mus musculus]		P47955	60S acidic ribosomal protein P1 [OS=Mus musculus]
Q9CQV1	Mitochondrial import inner membrane translocase subunit TIM16 [OS=Mus musculus]		P43276	Histone H1.5 [OS=Mus musculus]		P43276	Histone H1.5 [OS=Mus musculus]		P43276	Histone H1.5 [OS=Mus musculus]		Q9CQV1	Mitochondrial import inner membrane translocase subunit TIM16 [OS=Mus musculus]		Q9CQV1	Mitochondrial import inner membrane translocase subunit TIM16 [OS=Mus musculus]		Q9CQV1	Mitochondrial import inner membrane translocase subunit TIM16 [OS=Mus musculus]
Q99KB8	Hydroxyacylglutathione hydrolase, mitochondrial [OS=Mus musculus]		Q7TNC4	Putative RNA-binding protein Luc7-like 2 [OS=Mus musculus]		Q7TNC4	Putative RNA-binding protein Luc7-like 2 [OS=Mus musculus]		Q7TNC4	Putative RNA-binding protein Luc7-like 2 [OS=Mus musculus]		Q99KB8	Hydroxyacylglutathione hydrolase, mitochondrial [OS=Mus musculus]		Q99KB8	Hydroxyacylglutathione hydrolase, mitochondrial [OS=Mus musculus]		Q99KB8	Hydroxyacylglutathione hydrolase, mitochondrial [OS=Mus musculus]
P59708	Splicing factor 3B subunit 6 [OS=Mus musculus]		O70591	Prefoldin subunit 2 [OS=Mus musculus]		O70591	Prefoldin subunit 2 [OS=Mus musculus]		O70591	Prefoldin subunit 2 [OS=Mus musculus]		P59708	Splicing factor 3B subunit 6 [OS=Mus musculus]		P59708	Splicing factor 3B subunit 6 [OS=Mus musculus]		P59708	Splicing factor 3B subunit 6 [OS=Mus musculus]
Q9CPU4	Microsomal glutathione S-transferase 3 [OS=Mus musculus]		Q8VE70	programmed cell death protein 10 [OS=Mus musculus]		Q8VE70	programmed cell death protein 10 [OS=Mus musculus]		Q8VE70	programmed cell death protein 10 [OS=Mus musculus]		Q9CPU4	Microsomal glutathione S-transferase 3 [OS=Mus musculus]		Q9CPU4	Microsomal glutathione S-transferase 3 [OS=Mus musculus]		Q9CPU4	Microsomal glutathione S-transferase 3 [OS=Mus musculus]
P08207	Protein S100-A10 [OS=Mus musculus]		P62746	Rho-related GTP-binding protein RhoB [OS=Mus musculus]		P62746	Rho-related GTP-binding protein RhoB [OS=Mus musculus]		P62746	Rho-related GTP-binding protein RhoB [OS=Mus musculus]		P08207	Protein S100-A10 [OS=Mus musculus]		P08207	Protein S100-A10 [OS=Mus musculus]		P08207	Protein S100-A10 [OS=Mus musculus]
O54962	Barrier-to-autointegration factor [OS=Mus musculus]		Q63829	COMM domain-containing protein 3 [OS=Mus musculus]		Q63829	COMM domain-containing protein 3 [OS=Mus musculus]		Q63829	COMM domain-containing protein 3 [OS=Mus musculus]		O54962	Barrier-to-autointegration factor [OS=Mus musculus]		O54962	Barrier-to-autointegration factor [OS=Mus musculus]		O54962	Barrier-to-autointegration factor [OS=Mus musculus]
Q9D0A3	Arpin [OS=Mus musculus]		P63073	Eukaryotic translation initiation factor 4E [OS=Mus musculus]		P63073	Eukaryotic translation initiation factor 4E [OS=Mus musculus]		P63073	Eukaryotic translation initiation factor 4E [OS=Mus musculus]		Q9D0A3	Arpin [OS=Mus musculus]		Q9D0A3	Arpin [OS=Mus musculus]		Q9D0A3	Arpin [OS=Mus musculus]
Q3TYS2	Uncharacterized protein C17orf62 homolog [OS=Mus musculus]		P83940	elongin-C [OS=Mus musculus]		P83940	elongin-C [OS=Mus musculus]		P83940	elongin-C [OS=Mus musculus]		Q3TYS2	Uncharacterized protein C17orf62 homolog [OS=Mus musculus]		Q3TYS2	Uncharacterized protein C17orf62 homolog [OS=Mus musculus]		Q3TYS2	Uncharacterized protein C17orf62 homolog [OS=Mus musculus]
Q9CQ79	Thioredoxin domain-containing protein 9 [OS=Mus musculus]		P97823-1	Acyl-protein thioesterase 1 [OS=Mus musculus]		P97823-1	Acyl-protein thioesterase 1 [OS=Mus musculus]		P97823-1	Acyl-protein thioesterase 1 [OS=Mus musculus]		Q9CQ79	Thioredoxin domain-containing protein 9 [OS=Mus musculus]		Q9CQ79	Thioredoxin domain-containing protein 9 [OS=Mus musculus]		Q9CQ79	Thioredoxin domain-containing protein 9 [OS=Mus musculus]
P62855	40S ribosomal protein S26 [OS=Mus musculus]		O35083	1-acyl-sn-glycerol-3-phosphate acyltransferase alpha [OS=Mus musculus]		O35083	1-acyl-sn-glycerol-3-phosphate acyltransferase alpha [OS=Mus musculus]		O35083	1-acyl-sn-glycerol-3-phosphate acyltransferase alpha [OS=Mus musculus]		P62855	40S ribosomal protein S26 [OS=Mus musculus]		P62855	40S ribosomal protein S26 [OS=Mus musculus]		P62855	40S ribosomal protein S26 [OS=Mus musculus]
Q923G2	DNA-directed RNA polymerases I, II, and III subunit RPABC3 [OS=Mus musculus]		Q8BFY6	Peflin [OS=Mus musculus]		Q8BFY6	Peflin [OS=Mus musculus]		Q8BFY6	Peflin [OS=Mus musculus]		Q923G2	DNA-directed RNA polymerases I, II, and III subunit RPABC3 [OS=Mus musculus]		Q923G2	DNA-directed RNA polymerases I, II, and III subunit RPABC3 [OS=Mus musculus]		Q923G2	DNA-directed RNA polymerases I, II, and III subunit RPABC3 [OS=Mus musculus]
Q8C052	Microtubule-associated protein 1S [OS=Mus musculus]		Q9DCC4	Pyrroline-5-carboxylate reductase 3 [OS=Mus musculus]		Q9DCC4	Pyrroline-5-carboxylate reductase 3 [OS=Mus musculus]		Q9DCC4	Pyrroline-5-carboxylate reductase 3 [OS=Mus musculus]		Q8C052	Microtubule-associated protein 1S [OS=Mus musculus]		Q8C052	Microtubule-associated protein 1S [OS=Mus musculus]		Q8C052	Microtubule-associated protein 1S [OS=Mus musculus]
O55142	60S ribosomal protein L35a [OS=Mus musculus]		P62900	60S ribosomal protein L31 [OS=Mus musculus]		P62900	60S ribosomal protein L31 [OS=Mus musculus]		P62900	60S ribosomal protein L31 [OS=Mus musculus]		O55142	60S ribosomal protein L35a [OS=Mus musculus]		O55142	60S ribosomal protein L35a [OS=Mus musculus]		O55142	60S ribosomal protein L35a [OS=Mus musculus]
P52927	high mobility group protein HMGI-C [OS=Mus musculus]		P62315	Small nuclear ribonucleoprotein Sm D1 [OS=Mus musculus]		P62315	Small nuclear ribonucleoprotein Sm D1 [OS=Mus musculus]		P62315	Small nuclear ribonucleoprotein Sm D1 [OS=Mus musculus]		P52927	high mobility group protein HMGI-C [OS=Mus musculus]		P52927	high mobility group protein HMGI-C [OS=Mus musculus]		P52927	high mobility group protein HMGI-C [OS=Mus musculus]
Q99J47	Dehydrogenase/reductase SDR family member 7B [OS=Mus musculus]		P63082	V-type proton ATPase 16 kDa proteolipid subunit [OS=Mus musculus]		P63082	V-type proton ATPase 16 kDa proteolipid subunit [OS=Mus musculus]		P63082	V-type proton ATPase 16 kDa proteolipid subunit [OS=Mus musculus]		Q99J47	Dehydrogenase/reductase SDR family member 7B [OS=Mus musculus]		Q99J47	Dehydrogenase/reductase SDR family member 7B [OS=Mus musculus]		Q99J47	Dehydrogenase/reductase SDR family member 7B [OS=Mus musculus]
Q9CQA1	Trafficking protein particle complex subunit 5 [OS=Mus musculus]		Q9R0Q7	Prostaglandin E synthase 3 [OS=Mus musculus]		Q9R0Q7	Prostaglandin E synthase 3 [OS=Mus musculus]		Q9R0Q7	Prostaglandin E synthase 3 [OS=Mus musculus]		Q9CQA1	Trafficking protein particle complex subunit 5 [OS=Mus musculus]		Q9CQA1	Trafficking protein particle complex subunit 5 [OS=Mus musculus]		Q9CQA1	Trafficking protein particle complex subunit 5 [OS=Mus musculus]
Q9D0R8	Protein LSM12 homolog [OS=Mus musculus]		Q91VA6	Polymerase delta-interacting protein 2 [OS=Mus musculus]		Q91VA6	Polymerase delta-interacting protein 2 [OS=Mus musculus]		Q91VA6	Polymerase delta-interacting protein 2 [OS=Mus musculus]		Q9D0R8	Protein LSM12 homolog [OS=Mus musculus]		Q9D0R8	Protein LSM12 homolog [OS=Mus musculus]		Q9D0R8	Protein LSM12 homolog [OS=Mus musculus]
Q9QZ23	NFU1 iron-sulfur cluster scaffold homolog, mitochondrial [OS=Mus musculus]		Q9D1M0	protein SEC13 homolog [OS=Mus musculus]		Q9D1M0	protein SEC13 homolog [OS=Mus musculus]		Q9D1M0	protein SEC13 homolog [OS=Mus musculus]		Q9QZ23	NFU1 iron-sulfur cluster scaffold homolog, mitochondrial [OS=Mus musculus]		Q9QZ23	NFU1 iron-sulfur cluster scaffold homolog, mitochondrial [OS=Mus musculus]		Q9QZ23	NFU1 iron-sulfur cluster scaffold homolog, mitochondrial [OS=Mus musculus]
Q8BW00	Probable peptidyl-tRNA hydrolase [OS=Mus musculus]		O54879	High mobility group protein B3 [OS=Mus musculus]		O54879	High mobility group protein B3 [OS=Mus musculus]		O54879	High mobility group protein B3 [OS=Mus musculus]		Q8BW00	Probable peptidyl-tRNA hydrolase [OS=Mus musculus]		Q8BW00	Probable peptidyl-tRNA hydrolase [OS=Mus musculus]		Q8BW00	Probable peptidyl-tRNA hydrolase [OS=Mus musculus]
Q8QZZ7	EKC/KEOPS complex subunit TPRKB [OS=Mus musculus]		Q9D125	28S ribosomal protein S25, mitochondrial [OS=Mus musculus]		Q9D125	28S ribosomal protein S25, mitochondrial [OS=Mus musculus]		Q9D125	28S ribosomal protein S25, mitochondrial [OS=Mus musculus]		Q8QZZ7	EKC/KEOPS complex subunit TPRKB [OS=Mus musculus]		Q8QZZ7	EKC/KEOPS complex subunit TPRKB [OS=Mus musculus]		Q8QZZ7	EKC/KEOPS complex subunit TPRKB [OS=Mus musculus]
Q8VCL2	Protein SCO2 homolog, mitochondrial [OS=Mus musculus]		Q9CQC8-1	Maspardin [OS=Mus musculus]		Q9CQC8-1	Maspardin [OS=Mus musculus]		Q9CQC8-1	Maspardin [OS=Mus musculus]		Q8VCL2	Protein SCO2 homolog, mitochondrial [OS=Mus musculus]		Q8VCL2	Protein SCO2 homolog, mitochondrial [OS=Mus musculus]		Q8VCL2	Protein SCO2 homolog, mitochondrial [OS=Mus musculus]
Q6ZWV7	60S ribosomal protein L35 [OS=Mus musculus]		Q9DCT5	Stromal cell-derived factor 2 [OS=Mus musculus]		Q9DCT5	Stromal cell-derived factor 2 [OS=Mus musculus]		Q9DCT5	Stromal cell-derived factor 2 [OS=Mus musculus]		Q6ZWV7	60S ribosomal protein L35 [OS=Mus musculus]		Q6ZWV7	60S ribosomal protein L35 [OS=Mus musculus]		Q6ZWV7	60S ribosomal protein L35 [OS=Mus musculus]
P26350	Prothymosin alpha [OS=Mus musculus]		Q99JT9	1,2-dihydroxy-3-keto-5-methylthiopentene dioxygenase [OS=Mus musculus]		Q99JT9	1,2-dihydroxy-3-keto-5-methylthiopentene dioxygenase [OS=Mus musculus]		Q99JT9	1,2-dihydroxy-3-keto-5-methylthiopentene dioxygenase [OS=Mus musculus]		P26350	Prothymosin alpha [OS=Mus musculus]		P26350	Prothymosin alpha [OS=Mus musculus]		P26350	Prothymosin alpha [OS=Mus musculus]
Q9CQH3	NADH dehydrogenase [ubiquinone] 1 beta subcomplex subunit 5, mitochondrial [OS=Mus musculus]		P14115	60S ribosomal protein L27a [OS=Mus musculus]		P14115	60S ribosomal protein L27a [OS=Mus musculus]		P14115	60S ribosomal protein L27a [OS=Mus musculus]		Q9CQH3	NADH dehydrogenase [ubiquinone] 1 beta subcomplex subunit 5, mitochondrial [OS=Mus musculus]		Q9CQH3	NADH dehydrogenase [ubiquinone] 1 beta subcomplex subunit 5, mitochondrial [OS=Mus musculus]		Q9CQH3	NADH dehydrogenase [ubiquinone] 1 beta subcomplex subunit 5, mitochondrial [OS=Mus musculus]
P62305	small nuclear ribonucleoprotein E [OS=Mus musculus]		Q6NZB0	DnaJ homolog subfamily C member 8 [OS=Mus musculus]		Q6NZB0	DnaJ homolog subfamily C member 8 [OS=Mus musculus]		Q6NZB0	DnaJ homolog subfamily C member 8 [OS=Mus musculus]		P62305	small nuclear ribonucleoprotein E [OS=Mus musculus]		P62305	small nuclear ribonucleoprotein E [OS=Mus musculus]		P62305	small nuclear ribonucleoprotein E [OS=Mus musculus]
Q9D832	DnaJ homolog subfamily B member 4 [OS=Mus musculus]		P50543	protein S100-A11 [OS=Mus musculus]		P50543	protein S100-A11 [OS=Mus musculus]		P50543	protein S100-A11 [OS=Mus musculus]		Q9D832	DnaJ homolog subfamily B member 4 [OS=Mus musculus]		Q9D832	DnaJ homolog subfamily B member 4 [OS=Mus musculus]		Q9D832	DnaJ homolog subfamily B member 4 [OS=Mus musculus]
P62852	40S ribosomal protein S25 [OS=Mus musculus]		Q99LB2	dehydrogenase/reductase sdr family member 4 [OS=Mus musculus]		Q99LB2	dehydrogenase/reductase sdr family member 4 [OS=Mus musculus]		Q99LB2	dehydrogenase/reductase sdr family member 4 [OS=Mus musculus]		P62852	40S ribosomal protein S25 [OS=Mus musculus]		P62852	40S ribosomal protein S25 [OS=Mus musculus]		P62852	40S ribosomal protein S25 [OS=Mus musculus]
Q9Z2Q5	39S ribosomal protein L40, mitochondrial [OS=Mus musculus]		Q6NSQ9	Glucose-6-phosphatase 3 [OS=Mus musculus]		Q6NSQ9	Glucose-6-phosphatase 3 [OS=Mus musculus]		Q6NSQ9	Glucose-6-phosphatase 3 [OS=Mus musculus]		Q9Z2Q5	39S ribosomal protein L40, mitochondrial [OS=Mus musculus]		Q9Z2Q5	39S ribosomal protein L40, mitochondrial [OS=Mus musculus]		Q9Z2Q5	39S ribosomal protein L40, mitochondrial [OS=Mus musculus]
Q8BG94	COMM domain-containing protein 7 [OS=Mus musculus]		O89086	RNA-binding protein 3 [OS=Mus musculus]		O89086	RNA-binding protein 3 [OS=Mus musculus]		O89086	RNA-binding protein 3 [OS=Mus musculus]		Q8BG94	COMM domain-containing protein 7 [OS=Mus musculus]		Q8BG94	COMM domain-containing protein 7 [OS=Mus musculus]		Q8BG94	COMM domain-containing protein 7 [OS=Mus musculus]
Q9CQE3	28S ribosomal protein S17, mitochondrial [OS=Mus musculus]		P35980	60S ribosomal protein L18 [OS=Mus musculus]		P35980	60S ribosomal protein L18 [OS=Mus musculus]		P35980	60S ribosomal protein L18 [OS=Mus musculus]		Q9CQE3	28S ribosomal protein S17, mitochondrial [OS=Mus musculus]		Q9CQE3	28S ribosomal protein S17, mitochondrial [OS=Mus musculus]		Q9CQE3	28S ribosomal protein S17, mitochondrial [OS=Mus musculus]
Q9Z0J0	Epididymal secretory protein E1 [OS=Mus musculus]		Q6P069-1	Sorcin [OS=Mus musculus]		Q6P069-1	Sorcin [OS=Mus musculus]		Q6P069-1	Sorcin [OS=Mus musculus]		Q9Z0J0	Epididymal secretory protein E1 [OS=Mus musculus]		Q9Z0J0	Epididymal secretory protein E1 [OS=Mus musculus]		Q9Z0J0	Epididymal secretory protein E1 [OS=Mus musculus]
Q91XB7	protein YIF1A [OS=Mus musculus]		Q9D967	Magnesium-dependent phosphatase 1 [OS=Mus musculus]		Q9D967	Magnesium-dependent phosphatase 1 [OS=Mus musculus]		Q9D967	Magnesium-dependent phosphatase 1 [OS=Mus musculus]		Q91XB7	protein YIF1A [OS=Mus musculus]		Q91XB7	protein YIF1A [OS=Mus musculus]		Q91XB7	protein YIF1A [OS=Mus musculus]
Q9DCF9-1	Translocon-associated protein subunit gamma [OS=Mus musculus]		Q8BJ03-1	Cytochrome c oxidase assembly protein COX15 homolog [OS=Mus musculus]		Q8BJ03-1	Cytochrome c oxidase assembly protein COX15 homolog [OS=Mus musculus]		Q8BJ03-1	Cytochrome c oxidase assembly protein COX15 homolog [OS=Mus musculus]		Q9DCF9-1	Translocon-associated protein subunit gamma [OS=Mus musculus]		Q9DCF9-1	Translocon-associated protein subunit gamma [OS=Mus musculus]		Q9DCF9-1	Translocon-associated protein subunit gamma [OS=Mus musculus]
Q9CQZ5	NADH dehydrogenase [ubiquinone] 1 alpha subcomplex subunit 6 [OS=Mus musculus]		Q61206	platelet-activating factor acetylhydrolase IB subunit beta [OS=Mus musculus]		Q61206	platelet-activating factor acetylhydrolase IB subunit beta [OS=Mus musculus]		Q61206	platelet-activating factor acetylhydrolase IB subunit beta [OS=Mus musculus]		Q9CQZ5	NADH dehydrogenase [ubiquinone] 1 alpha subcomplex subunit 6 [OS=Mus musculus]		Q9CQZ5	NADH dehydrogenase [ubiquinone] 1 alpha subcomplex subunit 6 [OS=Mus musculus]		Q9CQZ5	NADH dehydrogenase [ubiquinone] 1 alpha subcomplex subunit 6 [OS=Mus musculus]
Q99N93	39S ribosomal protein L16, mitochondrial [OS=Mus musculus]		Q9R257	Heme-binding protein 1 [OS=Mus musculus]		Q9R257	Heme-binding protein 1 [OS=Mus musculus]		Q9R257	Heme-binding protein 1 [OS=Mus musculus]		Q99N93	39S ribosomal protein L16, mitochondrial [OS=Mus musculus]		Q99N93	39S ribosomal protein L16, mitochondrial [OS=Mus musculus]		Q99N93	39S ribosomal protein L16, mitochondrial [OS=Mus musculus]
Q8VEA8-1	ras-related protein Rab-7b [OS=Mus musculus]		Q63810	Calcineurin subunit B type 1 [OS=Mus musculus]		Q63810	Calcineurin subunit B type 1 [OS=Mus musculus]		Q63810	Calcineurin subunit B type 1 [OS=Mus musculus]		Q8VEA8-1	ras-related protein Rab-7b [OS=Mus musculus]		Q8VEA8-1	ras-related protein Rab-7b [OS=Mus musculus]		Q8VEA8-1	ras-related protein Rab-7b [OS=Mus musculus]
P11688	Integrin alpha-5 [OS=Mus musculus]		P70670	Nascent polypeptide-associated complex subunit alpha, muscle-specific form [OS=Mus musculus]		P70670	Nascent polypeptide-associated complex subunit alpha, muscle-specific form [OS=Mus musculus]		P70670	Nascent polypeptide-associated complex subunit alpha, muscle-specific form [OS=Mus musculus]		P11688	Integrin alpha-5 [OS=Mus musculus]		P11688	Integrin alpha-5 [OS=Mus musculus]		P11688	Integrin alpha-5 [OS=Mus musculus]
Q9CYN9	Renin receptor [OS=Mus musculus]		Q61733	28S ribosomal protein S31, mitochondrial [OS=Mus musculus]		Q61733	28S ribosomal protein S31, mitochondrial [OS=Mus musculus]		Q61733	28S ribosomal protein S31, mitochondrial [OS=Mus musculus]		Q9CYN9	Renin receptor [OS=Mus musculus]		Q9CYN9	Renin receptor [OS=Mus musculus]		Q9CYN9	Renin receptor [OS=Mus musculus]
Q9DCS2	Methyltransferase-like 26 [OS=Mus musculus]		Q8R404	MICOS complex subunit MIC13 [OS=Mus musculus]		Q8R404	MICOS complex subunit MIC13 [OS=Mus musculus]		Q8R404	MICOS complex subunit MIC13 [OS=Mus musculus]		Q9DCS2	Methyltransferase-like 26 [OS=Mus musculus]		Q9DCS2	Methyltransferase-like 26 [OS=Mus musculus]		Q9DCS2	Methyltransferase-like 26 [OS=Mus musculus]
Q9CZB0	Succinate dehydrogenase cytochrome b560 subunit, mitochondrial [OS=Mus musculus]		Q9CZE3	Ras-related protein Rab-32 [OS=Mus musculus]		Q9CZE3	Ras-related protein Rab-32 [OS=Mus musculus]		Q9CZE3	Ras-related protein Rab-32 [OS=Mus musculus]		Q9CZB0	Succinate dehydrogenase cytochrome b560 subunit, mitochondrial [OS=Mus musculus]		Q9CZB0	Succinate dehydrogenase cytochrome b560 subunit, mitochondrial [OS=Mus musculus]		Q9CZB0	Succinate dehydrogenase cytochrome b560 subunit, mitochondrial [OS=Mus musculus]
O70404	vesicle-associated membrane protein 8 [OS=Mus musculus]		Q9QUH0	Glutaredoxin-1 [OS=Mus musculus]		Q9QUH0	Glutaredoxin-1 [OS=Mus musculus]		Q9QUH0	Glutaredoxin-1 [OS=Mus musculus]		O70404	vesicle-associated membrane protein 8 [OS=Mus musculus]		O70404	vesicle-associated membrane protein 8 [OS=Mus musculus]		O70404	vesicle-associated membrane protein 8 [OS=Mus musculus]
O08992	Syntenin-1 [OS=Mus musculus]		P28301	Protein-lysine 6-oxidase [OS=Mus musculus]		P28301	Protein-lysine 6-oxidase [OS=Mus musculus]		P28301	Protein-lysine 6-oxidase [OS=Mus musculus]		O08992	Syntenin-1 [OS=Mus musculus]		O08992	Syntenin-1 [OS=Mus musculus]		O08992	Syntenin-1 [OS=Mus musculus]
P01027-1	Complement C3 [OS=Mus musculus]		O35900	U6 snRNA-associated Sm-like protein LSm2 [OS=Mus musculus]		O35900	U6 snRNA-associated Sm-like protein LSm2 [OS=Mus musculus]		O35900	U6 snRNA-associated Sm-like protein LSm2 [OS=Mus musculus]		P01027-1	Complement C3 [OS=Mus musculus]		P01027-1	Complement C3 [OS=Mus musculus]		P01027-1	Complement C3 [OS=Mus musculus]
Q8VBT0	Thioredoxin-related transmembrane protein 1 [OS=Mus musculus]		Q9D7X3	dual specificity protein phosphatase 3 [OS=Mus musculus]		Q9D7X3	dual specificity protein phosphatase 3 [OS=Mus musculus]		Q9D7X3	dual specificity protein phosphatase 3 [OS=Mus musculus]		Q8VBT0	Thioredoxin-related transmembrane protein 1 [OS=Mus musculus]		Q8VBT0	Thioredoxin-related transmembrane protein 1 [OS=Mus musculus]		Q8VBT0	Thioredoxin-related transmembrane protein 1 [OS=Mus musculus]
Q9D6K8	FUN14 domain-containing protein 2 [OS=Mus musculus]		O88952	Protein lin-7 homolog C [OS=Mus musculus]		O88952	Protein lin-7 homolog C [OS=Mus musculus]		O88952	Protein lin-7 homolog C [OS=Mus musculus]		Q9D6K8	FUN14 domain-containing protein 2 [OS=Mus musculus]		Q9D6K8	FUN14 domain-containing protein 2 [OS=Mus musculus]		Q9D6K8	FUN14 domain-containing protein 2 [OS=Mus musculus]
Q9EST5-2	Isoform 2 of Acidic leucine-rich nuclear phosphoprotein 32 family member B [OS=Mus musculus]		P63323	40S ribosomal protein S12 [OS=Mus musculus]		P63323	40S ribosomal protein S12 [OS=Mus musculus]		P63323	40S ribosomal protein S12 [OS=Mus musculus]		Q9EST5-2	Isoform 2 of Acidic leucine-rich nuclear phosphoprotein 32 family member B [OS=Mus musculus]		Q9EST5-2	Isoform 2 of Acidic leucine-rich nuclear phosphoprotein 32 family member B [OS=Mus musculus]		Q9EST5-2	Isoform 2 of Acidic leucine-rich nuclear phosphoprotein 32 family member B [OS=Mus musculus]
P41105	60S ribosomal protein L28 [OS=Mus musculus]		P50171-2	Isoform Long of Estradiol 17-beta-dehydrogenase 8 [OS=Mus musculus]		P50171-2	Isoform Long of Estradiol 17-beta-dehydrogenase 8 [OS=Mus musculus]		P50171-2	Isoform Long of Estradiol 17-beta-dehydrogenase 8 [OS=Mus musculus]		P41105	60S ribosomal protein L28 [OS=Mus musculus]		P41105	60S ribosomal protein L28 [OS=Mus musculus]		P41105	60S ribosomal protein L28 [OS=Mus musculus]
Q60809	CCR4-NOT transcription complex subunit 7 [OS=Mus musculus]		Q9CRA5-1	Golgi phosphoprotein 3 [OS=Mus musculus]		Q9CRA5-1	Golgi phosphoprotein 3 [OS=Mus musculus]		Q9CRA5-1	Golgi phosphoprotein 3 [OS=Mus musculus]		Q60809	CCR4-NOT transcription complex subunit 7 [OS=Mus musculus]		Q60809	CCR4-NOT transcription complex subunit 7 [OS=Mus musculus]		Q60809	CCR4-NOT transcription complex subunit 7 [OS=Mus musculus]
Q62093	serine/arginine-rich splicing factor 2 [OS=Mus musculus]		Q9CQA9	Cancer-related nucleoside-triphosphatase homolog [OS=Mus musculus]		Q9CQA9	Cancer-related nucleoside-triphosphatase homolog [OS=Mus musculus]		Q9CQA9	Cancer-related nucleoside-triphosphatase homolog [OS=Mus musculus]		Q62093	serine/arginine-rich splicing factor 2 [OS=Mus musculus]		Q62093	serine/arginine-rich splicing factor 2 [OS=Mus musculus]		Q62093	serine/arginine-rich splicing factor 2 [OS=Mus musculus]
Q8BHE8	m-AAA protease-interacting protein 1, mitochondrial [OS=Mus musculus]		P61082	NEDD8-conjugating enzyme Ubc12 [OS=Mus musculus]		P61082	NEDD8-conjugating enzyme Ubc12 [OS=Mus musculus]		P61082	NEDD8-conjugating enzyme Ubc12 [OS=Mus musculus]		Q8BHE8	m-AAA protease-interacting protein 1, mitochondrial [OS=Mus musculus]		Q8BHE8	m-AAA protease-interacting protein 1, mitochondrial [OS=Mus musculus]		Q8BHE8	m-AAA protease-interacting protein 1, mitochondrial [OS=Mus musculus]
Q80ZS3	28S ribosomal protein S26, mitochondrial [OS=Mus musculus]		Q9D1M7	Peptidyl-prolyl cis-trans isomerase FKBP11 [OS=Mus musculus]		Q9D1M7	Peptidyl-prolyl cis-trans isomerase FKBP11 [OS=Mus musculus]		Q9D1M7	Peptidyl-prolyl cis-trans isomerase FKBP11 [OS=Mus musculus]		Q80ZS3	28S ribosomal protein S26, mitochondrial [OS=Mus musculus]		Q80ZS3	28S ribosomal protein S26, mitochondrial [OS=Mus musculus]		Q80ZS3	28S ribosomal protein S26, mitochondrial [OS=Mus musculus]
Q6GQT1	Alpha-2-macroglobulin-P [OS=Mus musculus]		Q9QZN4	F-box only protein 6 [OS=Mus musculus]		Q9QZN4	F-box only protein 6 [OS=Mus musculus]		Q9QZN4	F-box only protein 6 [OS=Mus musculus]		Q6GQT1	Alpha-2-macroglobulin-P [OS=Mus musculus]		Q6GQT1	Alpha-2-macroglobulin-P [OS=Mus musculus]		Q6GQT1	Alpha-2-macroglobulin-P [OS=Mus musculus]
Q9CQE6	Histone chaperone ASF1A [OS=Mus musculus]		Q9CSU0	regulation of nuclear pre-mRNA domain-containing protein 1B [OS=Mus musculus]		Q9CSU0	regulation of nuclear pre-mRNA domain-containing protein 1B [OS=Mus musculus]		Q9CSU0	regulation of nuclear pre-mRNA domain-containing protein 1B [OS=Mus musculus]		Q9CQE6	Histone chaperone ASF1A [OS=Mus musculus]		Q9CQE6	Histone chaperone ASF1A [OS=Mus musculus]		Q9CQE6	Histone chaperone ASF1A [OS=Mus musculus]
Q9CQ40	39S ribosomal protein L49, mitochondrial [OS=Mus musculus]		Q3SXD3	HD domain-containing protein 2 [OS=Mus musculus]		Q3SXD3	HD domain-containing protein 2 [OS=Mus musculus]		Q3SXD3	HD domain-containing protein 2 [OS=Mus musculus]		Q9CQ40	39S ribosomal protein L49, mitochondrial [OS=Mus musculus]		Q9CQ40	39S ribosomal protein L49, mitochondrial [OS=Mus musculus]		Q9CQ40	39S ribosomal protein L49, mitochondrial [OS=Mus musculus]
Q8BGB7	Enolase-phosphatase E1 [OS=Mus musculus]		Q9DCG9	Multifunctional methyltransferase subunit TRM112-like protein [OS=Mus musculus]		Q9DCG9	Multifunctional methyltransferase subunit TRM112-like protein [OS=Mus musculus]		Q9DCG9	Multifunctional methyltransferase subunit TRM112-like protein [OS=Mus musculus]		Q8BGB7	Enolase-phosphatase E1 [OS=Mus musculus]		Q8BGB7	Enolase-phosphatase E1 [OS=Mus musculus]		Q8BGB7	Enolase-phosphatase E1 [OS=Mus musculus]
Q91VW3	SH3 domain-binding glutamic acid-rich-like protein 3 [OS=Mus musculus]		Q9CQU0	Thioredoxin domain-containing protein 12 [OS=Mus musculus]		Q9CQU0	Thioredoxin domain-containing protein 12 [OS=Mus musculus]		Q9CQU0	Thioredoxin domain-containing protein 12 [OS=Mus musculus]		Q91VW3	SH3 domain-binding glutamic acid-rich-like protein 3 [OS=Mus musculus]		Q91VW3	SH3 domain-binding glutamic acid-rich-like protein 3 [OS=Mus musculus]		Q91VW3	SH3 domain-binding glutamic acid-rich-like protein 3 [OS=Mus musculus]
P84089	Enhancer of rudimentary homolog [OS=Mus musculus]		Q61792	LIM and SH3 domain protein 1 [OS=Mus musculus]		Q61792	LIM and SH3 domain protein 1 [OS=Mus musculus]		Q61792	LIM and SH3 domain protein 1 [OS=Mus musculus]		P84089	Enhancer of rudimentary homolog [OS=Mus musculus]		P84089	Enhancer of rudimentary homolog [OS=Mus musculus]		P84089	Enhancer of rudimentary homolog [OS=Mus musculus]
Q9JIZ9	Phospholipid scramblase 3 [OS=Mus musculus]		Q91WS0	CDGSH iron-sulfur domain-containing protein 1 [OS=Mus musculus]		Q91WS0	CDGSH iron-sulfur domain-containing protein 1 [OS=Mus musculus]		Q91WS0	CDGSH iron-sulfur domain-containing protein 1 [OS=Mus musculus]		Q9JIZ9	Phospholipid scramblase 3 [OS=Mus musculus]		Q9JIZ9	Phospholipid scramblase 3 [OS=Mus musculus]		Q9JIZ9	Phospholipid scramblase 3 [OS=Mus musculus]
Q9ERS2	NADH dehydrogenase [ubiquinone] 1 alpha subcomplex subunit 13 [OS=Mus musculus]		P54227	Stathmin [OS=Mus musculus]		P54227	Stathmin [OS=Mus musculus]		P54227	Stathmin [OS=Mus musculus]		Q9ERS2	NADH dehydrogenase [ubiquinone] 1 alpha subcomplex subunit 13 [OS=Mus musculus]		Q9ERS2	NADH dehydrogenase [ubiquinone] 1 alpha subcomplex subunit 13 [OS=Mus musculus]		Q9ERS2	NADH dehydrogenase [ubiquinone] 1 alpha subcomplex subunit 13 [OS=Mus musculus]
P62996-1	transformer-2 protein homolog beta [OS=Mus musculus]		Q91V76	Ester hydrolase C11orf54 homolog [OS=Mus musculus]		Q91V76	Ester hydrolase C11orf54 homolog [OS=Mus musculus]		Q91V76	Ester hydrolase C11orf54 homolog [OS=Mus musculus]		P62996-1	transformer-2 protein homolog beta [OS=Mus musculus]		P62996-1	transformer-2 protein homolog beta [OS=Mus musculus]		P62996-1	transformer-2 protein homolog beta [OS=Mus musculus]
O35972	39S ribosomal protein L23, mitochondrial [OS=Mus musculus]		Q9CQ71	Replication protein A 14 kDa subunit [OS=Mus musculus]		Q9CQ71	Replication protein A 14 kDa subunit [OS=Mus musculus]		Q9CQ71	Replication protein A 14 kDa subunit [OS=Mus musculus]		O35972	39S ribosomal protein L23, mitochondrial [OS=Mus musculus]		O35972	39S ribosomal protein L23, mitochondrial [OS=Mus musculus]		O35972	39S ribosomal protein L23, mitochondrial [OS=Mus musculus]
Q9CZX9	ER membrane protein complex subunit 4 [OS=Mus musculus]		Q9JJV2-1	Profilin-2 [OS=Mus musculus]		Q9JJV2-1	Profilin-2 [OS=Mus musculus]		Q9JJV2-1	Profilin-2 [OS=Mus musculus]		Q9CZX9	ER membrane protein complex subunit 4 [OS=Mus musculus]		Q9CZX9	ER membrane protein complex subunit 4 [OS=Mus musculus]		Q9CZX9	ER membrane protein complex subunit 4 [OS=Mus musculus]
P61514	60S ribosomal protein L37a [OS=Mus musculus]		Q9QXA5	U6 snRNA-associated Sm-like protein LSm4 [OS=Mus musculus]		Q9QXA5	U6 snRNA-associated Sm-like protein LSm4 [OS=Mus musculus]		Q9QXA5	U6 snRNA-associated Sm-like protein LSm4 [OS=Mus musculus]		P61514	60S ribosomal protein L37a [OS=Mus musculus]		P61514	60S ribosomal protein L37a [OS=Mus musculus]		P61514	60S ribosomal protein L37a [OS=Mus musculus]
Q9DC71	28S ribosomal protein S15, mitochondrial [OS=Mus musculus]		Q9WUK2-1	Eukaryotic translation initiation factor 4H [OS=Mus musculus]		Q9WUK2-1	Eukaryotic translation initiation factor 4H [OS=Mus musculus]		Q9WUK2-1	Eukaryotic translation initiation factor 4H [OS=Mus musculus]		Q9DC71	28S ribosomal protein S15, mitochondrial [OS=Mus musculus]		Q9DC71	28S ribosomal protein S15, mitochondrial [OS=Mus musculus]		Q9DC71	28S ribosomal protein S15, mitochondrial [OS=Mus musculus]
Q9CQN7	39S ribosomal protein L41, mitochondrial [OS=Mus musculus]		P12787	Cytochrome c oxidase subunit 5A, mitochondrial [OS=Mus musculus]		P12787	Cytochrome c oxidase subunit 5A, mitochondrial [OS=Mus musculus]		P12787	Cytochrome c oxidase subunit 5A, mitochondrial [OS=Mus musculus]		Q9CQN7	39S ribosomal protein L41, mitochondrial [OS=Mus musculus]		Q9CQN7	39S ribosomal protein L41, mitochondrial [OS=Mus musculus]		Q9CQN7	39S ribosomal protein L41, mitochondrial [OS=Mus musculus]
P83882	60S ribosomal protein L36a [OS=Mus musculus]		Q9CQR2	40S ribosomal protein S21 [OS=Mus musculus]		Q9CQR2	40S ribosomal protein S21 [OS=Mus musculus]		Q9CQR2	40S ribosomal protein S21 [OS=Mus musculus]		P83882	60S ribosomal protein L36a [OS=Mus musculus]		P83882	60S ribosomal protein L36a [OS=Mus musculus]		P83882	60S ribosomal protein L36a [OS=Mus musculus]
Q9D0T1	NHP2-like protein 1 [OS=Mus musculus]		Q8BGB7	Enolase-phosphatase E1 [OS=Mus musculus]		Q8BGB7	Enolase-phosphatase E1 [OS=Mus musculus]		Q8BGB7	Enolase-phosphatase E1 [OS=Mus musculus]		Q9D0T1	NHP2-like protein 1 [OS=Mus musculus]		Q9D0T1	NHP2-like protein 1 [OS=Mus musculus]		Q9D0T1	NHP2-like protein 1 [OS=Mus musculus]
Q3UFF7	Lysophospholipase-like protein 1 [OS=Mus musculus]		Q9D1J3	SAP domain-containing ribonucleoprotein [OS=Mus musculus]		Q9D1J3	SAP domain-containing ribonucleoprotein [OS=Mus musculus]		Q9D1J3	SAP domain-containing ribonucleoprotein [OS=Mus musculus]		Q3UFF7	Lysophospholipase-like protein 1 [OS=Mus musculus]		Q3UFF7	Lysophospholipase-like protein 1 [OS=Mus musculus]		Q3UFF7	Lysophospholipase-like protein 1 [OS=Mus musculus]
P49769	Presenilin-1 [OS=Mus musculus]		Q99KB8	Hydroxyacylglutathione hydrolase, mitochondrial [OS=Mus musculus]		Q99KB8	Hydroxyacylglutathione hydrolase, mitochondrial [OS=Mus musculus]		Q99KB8	Hydroxyacylglutathione hydrolase, mitochondrial [OS=Mus musculus]		P49769	Presenilin-1 [OS=Mus musculus]		P49769	Presenilin-1 [OS=Mus musculus]		P49769	Presenilin-1 [OS=Mus musculus]
P56812	Programmed cell death protein 5 [OS=Mus musculus]		Q8BU88	39S ribosomal protein L22, mitochondrial [OS=Mus musculus]		Q8BU88	39S ribosomal protein L22, mitochondrial [OS=Mus musculus]		Q8BU88	39S ribosomal protein L22, mitochondrial [OS=Mus musculus]		P56812	Programmed cell death protein 5 [OS=Mus musculus]		P56812	Programmed cell death protein 5 [OS=Mus musculus]		P56812	Programmed cell death protein 5 [OS=Mus musculus]
Q9D1L0	Coiled-coil-helix-coiled-coil-helix domain-containing protein 2 [OS=Mus musculus]		Q8R1V4	Transmembrane emp24 domain-containing protein 4 [OS=Mus musculus]		Q8R1V4	Transmembrane emp24 domain-containing protein 4 [OS=Mus musculus]		Q8R1V4	Transmembrane emp24 domain-containing protein 4 [OS=Mus musculus]		Q9D1L0	Coiled-coil-helix-coiled-coil-helix domain-containing protein 2 [OS=Mus musculus]		Q9D1L0	Coiled-coil-helix-coiled-coil-helix domain-containing protein 2 [OS=Mus musculus]		Q9D1L0	Coiled-coil-helix-coiled-coil-helix domain-containing protein 2 [OS=Mus musculus]
Q9JHH9	coatomer subunit zeta-2 [OS=Mus musculus]		Q8VED9	Galectin-related protein [OS=Mus musculus]		Q8VED9	Galectin-related protein [OS=Mus musculus]		Q8VED9	Galectin-related protein [OS=Mus musculus]		Q9JHH9	coatomer subunit zeta-2 [OS=Mus musculus]		Q9JHH9	coatomer subunit zeta-2 [OS=Mus musculus]		Q9JHH9	coatomer subunit zeta-2 [OS=Mus musculus]
Q03958	Prefoldin subunit 6 [OS=Mus musculus]		Q9D6J6	NADH dehydrogenase [ubiquinone] flavoprotein 2, mitochondrial [OS=Mus musculus]		Q9D6J6	NADH dehydrogenase [ubiquinone] flavoprotein 2, mitochondrial [OS=Mus musculus]		Q9D6J6	NADH dehydrogenase [ubiquinone] flavoprotein 2, mitochondrial [OS=Mus musculus]		Q03958	Prefoldin subunit 6 [OS=Mus musculus]		Q03958	Prefoldin subunit 6 [OS=Mus musculus]		Q03958	Prefoldin subunit 6 [OS=Mus musculus]
Q9D7S7	60S ribosomal protein L22-like 1 [OS=Mus musculus]		O70274	Protein tyrosine phosphatase type IVA 2 [OS=Mus musculus]		O70274	Protein tyrosine phosphatase type IVA 2 [OS=Mus musculus]		O70274	Protein tyrosine phosphatase type IVA 2 [OS=Mus musculus]		Q9D7S7	60S ribosomal protein L22-like 1 [OS=Mus musculus]		Q9D7S7	60S ribosomal protein L22-like 1 [OS=Mus musculus]		Q9D7S7	60S ribosomal protein L22-like 1 [OS=Mus musculus]
Q9CX13	Protein cornichon homolog 4 [OS=Mus musculus]		Q9WTX2	Interferon-inducible double-stranded RNA-dependent protein kinase activator A [OS=Mus musculus]		Q9WTX2	Interferon-inducible double-stranded RNA-dependent protein kinase activator A [OS=Mus musculus]		Q9WTX2	Interferon-inducible double-stranded RNA-dependent protein kinase activator A [OS=Mus musculus]		Q9CX13	Protein cornichon homolog 4 [OS=Mus musculus]		Q9CX13	Protein cornichon homolog 4 [OS=Mus musculus]		Q9CX13	Protein cornichon homolog 4 [OS=Mus musculus]
P29416	Beta-hexosaminidase subunit alpha [OS=Mus musculus]		Q9Z127	large neutral amino acids transporter small subunit 1 [OS=Mus musculus]		Q9Z127	large neutral amino acids transporter small subunit 1 [OS=Mus musculus]		Q9Z127	large neutral amino acids transporter small subunit 1 [OS=Mus musculus]		P29416	Beta-hexosaminidase subunit alpha [OS=Mus musculus]		P29416	Beta-hexosaminidase subunit alpha [OS=Mus musculus]		P29416	Beta-hexosaminidase subunit alpha [OS=Mus musculus]
Q9CQM5	Thioredoxin domain-containing protein 17 [OS=Mus musculus]		Q9D0A3	Arpin [OS=Mus musculus]		Q9D0A3	Arpin [OS=Mus musculus]		Q9D0A3	Arpin [OS=Mus musculus]		Q9CQM5	Thioredoxin domain-containing protein 17 [OS=Mus musculus]		Q9CQM5	Thioredoxin domain-containing protein 17 [OS=Mus musculus]		Q9CQM5	Thioredoxin domain-containing protein 17 [OS=Mus musculus]
P10922	Histone H1.0 [OS=Mus musculus]		P63024	Vesicle-associated membrane protein 3 [OS=Mus musculus]		P63024	Vesicle-associated membrane protein 3 [OS=Mus musculus]		P63024	Vesicle-associated membrane protein 3 [OS=Mus musculus]		P10922	Histone H1.0 [OS=Mus musculus]		P10922	Histone H1.0 [OS=Mus musculus]		P10922	Histone H1.0 [OS=Mus musculus]
Q9D289	trafficking protein particle complex subunit 6B [OS=Mus musculus]		Q9ESP1	Stromal cell-derived factor 2-like protein 1 [OS=Mus musculus]		Q9ESP1	Stromal cell-derived factor 2-like protein 1 [OS=Mus musculus]		Q9ESP1	Stromal cell-derived factor 2-like protein 1 [OS=Mus musculus]		Q9D289	trafficking protein particle complex subunit 6B [OS=Mus musculus]		Q9D289	trafficking protein particle complex subunit 6B [OS=Mus musculus]		Q9D289	trafficking protein particle complex subunit 6B [OS=Mus musculus]
Q8R1L4	ER lumen protein-retaining receptor 3 [OS=Mus musculus]		P14069	protein S100-A6 [OS=Mus musculus]		P14069	protein S100-A6 [OS=Mus musculus]		P14069	protein S100-A6 [OS=Mus musculus]		Q8R1L4	ER lumen protein-retaining receptor 3 [OS=Mus musculus]		Q8R1L4	ER lumen protein-retaining receptor 3 [OS=Mus musculus]		Q8R1L4	ER lumen protein-retaining receptor 3 [OS=Mus musculus]
Q61387	Cytochrome c oxidase subunit 7A-related protein, mitochondrial [OS=Mus musculus]		P19253	60S ribosomal protein L13a [OS=Mus musculus]		P19253	60S ribosomal protein L13a [OS=Mus musculus]		P19253	60S ribosomal protein L13a [OS=Mus musculus]		Q61387	Cytochrome c oxidase subunit 7A-related protein, mitochondrial [OS=Mus musculus]		Q61387	Cytochrome c oxidase subunit 7A-related protein, mitochondrial [OS=Mus musculus]		Q61387	Cytochrome c oxidase subunit 7A-related protein, mitochondrial [OS=Mus musculus]
Q9CWU6-1	Ubiquinol-cytochrome-c reductase complex assembly factor 1 [OS=Mus musculus]		Q9WU28	prefoldin subunit 5 [OS=Mus musculus]		Q9WU28	prefoldin subunit 5 [OS=Mus musculus]		Q9WU28	prefoldin subunit 5 [OS=Mus musculus]		Q9CWU6-1	Ubiquinol-cytochrome-c reductase complex assembly factor 1 [OS=Mus musculus]		Q9CWU6-1	Ubiquinol-cytochrome-c reductase complex assembly factor 1 [OS=Mus musculus]		Q9CWU6-1	Ubiquinol-cytochrome-c reductase complex assembly factor 1 [OS=Mus musculus]
Q8BXC6	COMM domain-containing protein 2 [OS=Mus musculus]		Q9WVC3	Caveolin-2 [OS=Mus musculus]		Q9WVC3	Caveolin-2 [OS=Mus musculus]		Q9WVC3	Caveolin-2 [OS=Mus musculus]		Q8BXC6	COMM domain-containing protein 2 [OS=Mus musculus]		Q8BXC6	COMM domain-containing protein 2 [OS=Mus musculus]		Q8BXC6	COMM domain-containing protein 2 [OS=Mus musculus]
Q99M71	Mammalian ependymin-related protein 1 [OS=Mus musculus]		Q923G2	DNA-directed RNA polymerases I, II, and III subunit RPABC3 [OS=Mus musculus]		Q923G2	DNA-directed RNA polymerases I, II, and III subunit RPABC3 [OS=Mus musculus]		Q923G2	DNA-directed RNA polymerases I, II, and III subunit RPABC3 [OS=Mus musculus]		Q99M71	Mammalian ependymin-related protein 1 [OS=Mus musculus]		Q99M71	Mammalian ependymin-related protein 1 [OS=Mus musculus]		Q99M71	Mammalian ependymin-related protein 1 [OS=Mus musculus]
P29595	NEDD8 [OS=Mus musculus]		Q9CYR0	Single-stranded DNA-binding protein, mitochondrial [OS=Mus musculus]		Q9CYR0	Single-stranded DNA-binding protein, mitochondrial [OS=Mus musculus]		Q9CYR0	Single-stranded DNA-binding protein, mitochondrial [OS=Mus musculus]		P29595	NEDD8 [OS=Mus musculus]		P29595	NEDD8 [OS=Mus musculus]		P29595	NEDD8 [OS=Mus musculus]
P62858	40S ribosomal protein S28 [OS=Mus musculus]		Q99N94	39S ribosomal protein L9, mitochondrial [OS=Mus musculus]		Q99N94	39S ribosomal protein L9, mitochondrial [OS=Mus musculus]		Q99N94	39S ribosomal protein L9, mitochondrial [OS=Mus musculus]		P62858	40S ribosomal protein S28 [OS=Mus musculus]		P62858	40S ribosomal protein S28 [OS=Mus musculus]		P62858	40S ribosomal protein S28 [OS=Mus musculus]
Q99JH1	Ribonuclease P protein subunit p25-like protein [OS=Mus musculus]		Q99JH8	ER lumen protein-retaining receptor 1 [OS=Mus musculus]		Q99JH8	ER lumen protein-retaining receptor 1 [OS=Mus musculus]		Q99JH8	ER lumen protein-retaining receptor 1 [OS=Mus musculus]		Q99JH1	Ribonuclease P protein subunit p25-like protein [OS=Mus musculus]		Q99JH1	Ribonuclease P protein subunit p25-like protein [OS=Mus musculus]		Q99JH1	Ribonuclease P protein subunit p25-like protein [OS=Mus musculus]
Q66GT5	Phosphatidylglycerophosphatase and protein-tyrosine phosphatase 1 [OS=Mus musculus]		Q9CQU5	ZW10 interactor [OS=Mus musculus]		Q9CQU5	ZW10 interactor [OS=Mus musculus]		Q9CQU5	ZW10 interactor [OS=Mus musculus]		Q66GT5	Phosphatidylglycerophosphatase and protein-tyrosine phosphatase 1 [OS=Mus musculus]		Q66GT5	Phosphatidylglycerophosphatase and protein-tyrosine phosphatase 1 [OS=Mus musculus]		Q66GT5	Phosphatidylglycerophosphatase and protein-tyrosine phosphatase 1 [OS=Mus musculus]
Q9JL62	glycolipid transfer protein [OS=Mus musculus]		Q9CPQ1	Cytochrome c oxidase subunit 6C [OS=Mus musculus]		Q9CPQ1	Cytochrome c oxidase subunit 6C [OS=Mus musculus]		Q9CPQ1	Cytochrome c oxidase subunit 6C [OS=Mus musculus]		Q9JL62	glycolipid transfer protein [OS=Mus musculus]		Q9JL62	glycolipid transfer protein [OS=Mus musculus]		Q9JL62	glycolipid transfer protein [OS=Mus musculus]
P60521	Gamma-aminobutyric acid receptor-associated protein-like 2 [OS=Mus musculus]		Q9CQE1	Protein NipSnap homolog 3B [OS=Mus musculus]		Q9CQE1	Protein NipSnap homolog 3B [OS=Mus musculus]		Q9CQE1	Protein NipSnap homolog 3B [OS=Mus musculus]		P60521	Gamma-aminobutyric acid receptor-associated protein-like 2 [OS=Mus musculus]		P60521	Gamma-aminobutyric acid receptor-associated protein-like 2 [OS=Mus musculus]		P60521	Gamma-aminobutyric acid receptor-associated protein-like 2 [OS=Mus musculus]
Q9CQI3	glia maturation factor beta [OS=Mus musculus]		Q8BL97-1	serine/arginine-rich splicing factor 7 [OS=Mus musculus]		Q8BL97-1	serine/arginine-rich splicing factor 7 [OS=Mus musculus]		Q8BL97-1	serine/arginine-rich splicing factor 7 [OS=Mus musculus]		Q9CQI3	glia maturation factor beta [OS=Mus musculus]		Q9CQI3	glia maturation factor beta [OS=Mus musculus]		Q9CQI3	glia maturation factor beta [OS=Mus musculus]
Q62241	U1 small nuclear ribonucleoprotein C [OS=Mus musculus]		Q8BQ47	Protein canopy homolog 4 [OS=Mus musculus]		Q8BQ47	Protein canopy homolog 4 [OS=Mus musculus]		Q8BQ47	Protein canopy homolog 4 [OS=Mus musculus]		Q62241	U1 small nuclear ribonucleoprotein C [OS=Mus musculus]		Q62241	U1 small nuclear ribonucleoprotein C [OS=Mus musculus]		Q62241	U1 small nuclear ribonucleoprotein C [OS=Mus musculus]
P47915	60S ribosomal protein L29 [OS=Mus musculus]		P62320	small nuclear ribonucleoprotein sm d3 [OS=Mus musculus]		P62320	small nuclear ribonucleoprotein sm d3 [OS=Mus musculus]		P62320	small nuclear ribonucleoprotein sm d3 [OS=Mus musculus]		P47915	60S ribosomal protein L29 [OS=Mus musculus]		P47915	60S ribosomal protein L29 [OS=Mus musculus]		P47915	60S ribosomal protein L29 [OS=Mus musculus]
Q9CQ69	Cytochrome b-c1 complex subunit 8 [OS=Mus musculus]		Q9Z0Y1	Dynactin subunit 3 [OS=Mus musculus]		Q9Z0Y1	Dynactin subunit 3 [OS=Mus musculus]		Q9Z0Y1	Dynactin subunit 3 [OS=Mus musculus]		Q9CQ69	Cytochrome b-c1 complex subunit 8 [OS=Mus musculus]		Q9CQ69	Cytochrome b-c1 complex subunit 8 [OS=Mus musculus]		Q9CQ69	Cytochrome b-c1 complex subunit 8 [OS=Mus musculus]
O55242-1	sigma non-opioid intracellular receptor 1 [OS=Mus musculus]		Q80VJ3	2'-deoxynucleoside 5'-phosphate N-hydrolase 1 [OS=Mus musculus]		Q80VJ3	2'-deoxynucleoside 5'-phosphate N-hydrolase 1 [OS=Mus musculus]		Q80VJ3	2'-deoxynucleoside 5'-phosphate N-hydrolase 1 [OS=Mus musculus]		O55242-1	sigma non-opioid intracellular receptor 1 [OS=Mus musculus]		O55242-1	sigma non-opioid intracellular receptor 1 [OS=Mus musculus]		O55242-1	sigma non-opioid intracellular receptor 1 [OS=Mus musculus]
Q9CRB2	H/ACA ribonucleoprotein complex subunit 2 [OS=Mus musculus]		Q9WU84	copper chaperone for superoxide dismutase [OS=Mus musculus]		Q9WU84	copper chaperone for superoxide dismutase [OS=Mus musculus]		Q9WU84	copper chaperone for superoxide dismutase [OS=Mus musculus]		Q9CRB2	H/ACA ribonucleoprotein complex subunit 2 [OS=Mus musculus]		Q9CRB2	H/ACA ribonucleoprotein complex subunit 2 [OS=Mus musculus]		Q9CRB2	H/ACA ribonucleoprotein complex subunit 2 [OS=Mus musculus]
P32261	Antithrombin-III [OS=Mus musculus]		Q9DAS9	guanine nucleotide-binding protein g(i)/g(s)/g(o) subunit gamma-12 [OS=Mus musculus]		Q9DAS9	guanine nucleotide-binding protein g(i)/g(s)/g(o) subunit gamma-12 [OS=Mus musculus]		Q9DAS9	guanine nucleotide-binding protein g(i)/g(s)/g(o) subunit gamma-12 [OS=Mus musculus]		P32261	Antithrombin-III [OS=Mus musculus]		P32261	Antithrombin-III [OS=Mus musculus]		P32261	Antithrombin-III [OS=Mus musculus]
O08738	Caspase-6 [OS=Mus musculus]		Q9R0U0-1	Serine/arginine-rich splicing factor 10 [OS=Mus musculus]		Q9R0U0-1	Serine/arginine-rich splicing factor 10 [OS=Mus musculus]		Q9R0U0-1	Serine/arginine-rich splicing factor 10 [OS=Mus musculus]		O08738	Caspase-6 [OS=Mus musculus]		O08738	Caspase-6 [OS=Mus musculus]		O08738	Caspase-6 [OS=Mus musculus]
P62307	Small nuclear ribonucleoprotein F [OS=Mus musculus]		Q9CR57	60S ribosomal protein L14 [OS=Mus musculus]		Q9CR57	60S ribosomal protein L14 [OS=Mus musculus]		Q9CR57	60S ribosomal protein L14 [OS=Mus musculus]		P62307	Small nuclear ribonucleoprotein F [OS=Mus musculus]		P62307	Small nuclear ribonucleoprotein F [OS=Mus musculus]		P62307	Small nuclear ribonucleoprotein F [OS=Mus musculus]
Q62425	Cytochrome c oxidase subunit NDUFA4 [OS=Mus musculus]		Q9DB29	Isoamyl acetate-hydrolyzing esterase 1 homolog [OS=Mus musculus]		Q9DB29	Isoamyl acetate-hydrolyzing esterase 1 homolog [OS=Mus musculus]		Q9DB29	Isoamyl acetate-hydrolyzing esterase 1 homolog [OS=Mus musculus]		Q62425	Cytochrome c oxidase subunit NDUFA4 [OS=Mus musculus]		Q62425	Cytochrome c oxidase subunit NDUFA4 [OS=Mus musculus]		Q62425	Cytochrome c oxidase subunit NDUFA4 [OS=Mus musculus]
Q61469	Phospholipid phosphatase 1 [OS=Mus musculus]		Q9D8S4	Oligoribonuclease, mitochondrial [OS=Mus musculus]		Q9D8S4	Oligoribonuclease, mitochondrial [OS=Mus musculus]		Q9D8S4	Oligoribonuclease, mitochondrial [OS=Mus musculus]		Q61469	Phospholipid phosphatase 1 [OS=Mus musculus]		Q61469	Phospholipid phosphatase 1 [OS=Mus musculus]		Q61469	Phospholipid phosphatase 1 [OS=Mus musculus]
Q9CQQ8	U6 snRNA-associated Sm-like protein LSm7 [OS=Mus musculus]		O70325-1	Phospholipid hydroperoxide glutathione peroxidase, mitochondrial [OS=Mus musculus]		O70325-1	Phospholipid hydroperoxide glutathione peroxidase, mitochondrial [OS=Mus musculus]		O70325-1	Phospholipid hydroperoxide glutathione peroxidase, mitochondrial [OS=Mus musculus]		Q9CQQ8	U6 snRNA-associated Sm-like protein LSm7 [OS=Mus musculus]		Q9CQQ8	U6 snRNA-associated Sm-like protein LSm7 [OS=Mus musculus]		Q9CQQ8	U6 snRNA-associated Sm-like protein LSm7 [OS=Mus musculus]
Q9CQL5	39S ribosomal protein L18, mitochondrial [OS=Mus musculus]		Q9CQN6	transmembrane protein 14C [OS=Mus musculus]		Q9CQN6	transmembrane protein 14C [OS=Mus musculus]		Q9CQN6	transmembrane protein 14C [OS=Mus musculus]		Q9CQL5	39S ribosomal protein L18, mitochondrial [OS=Mus musculus]		Q9CQL5	39S ribosomal protein L18, mitochondrial [OS=Mus musculus]		Q9CQL5	39S ribosomal protein L18, mitochondrial [OS=Mus musculus]
Q91VR8	Protein BRICK1 [OS=Mus musculus]		P21460	Cystatin-C [OS=Mus musculus]		P21460	Cystatin-C [OS=Mus musculus]		P21460	Cystatin-C [OS=Mus musculus]		Q91VR8	Protein BRICK1 [OS=Mus musculus]		Q91VR8	Protein BRICK1 [OS=Mus musculus]		Q91VR8	Protein BRICK1 [OS=Mus musculus]
Q921L3	Calcium load-activated calcium channel [OS=Mus musculus]		Q8R1F5	Putative hydroxypyruvate isomerase [OS=Mus musculus]		Q8R1F5	Putative hydroxypyruvate isomerase [OS=Mus musculus]		Q8R1F5	Putative hydroxypyruvate isomerase [OS=Mus musculus]		Q921L3	Calcium load-activated calcium channel [OS=Mus musculus]		Q921L3	Calcium load-activated calcium channel [OS=Mus musculus]		Q921L3	Calcium load-activated calcium channel [OS=Mus musculus]
Q5F285	Transmembrane protein 256 [OS=Mus musculus]		P70202	Latexin [OS=Mus musculus]		P70202	Latexin [OS=Mus musculus]		P70202	Latexin [OS=Mus musculus]		Q5F285	Transmembrane protein 256 [OS=Mus musculus]		Q5F285	Transmembrane protein 256 [OS=Mus musculus]		Q5F285	Transmembrane protein 256 [OS=Mus musculus]
O35623	BET1 homolog [OS=Mus musculus]		Q9D1J1	Adaptin ear-binding coat-associated protein 2 [OS=Mus musculus]		Q9D1J1	Adaptin ear-binding coat-associated protein 2 [OS=Mus musculus]		Q9D1J1	Adaptin ear-binding coat-associated protein 2 [OS=Mus musculus]		O35623	BET1 homolog [OS=Mus musculus]		O35623	BET1 homolog [OS=Mus musculus]		O35623	BET1 homolog [OS=Mus musculus]
P97384	annexin A11 [OS=Mus musculus]		Q9EST5-2	Isoform 2 of Acidic leucine-rich nuclear phosphoprotein 32 family member B [OS=Mus musculus]		Q9EST5-2	Isoform 2 of Acidic leucine-rich nuclear phosphoprotein 32 family member B [OS=Mus musculus]		Q9EST5-2	Isoform 2 of Acidic leucine-rich nuclear phosphoprotein 32 family member B [OS=Mus musculus]		P97384	annexin A11 [OS=Mus musculus]		P97384	annexin A11 [OS=Mus musculus]		P97384	annexin A11 [OS=Mus musculus]
Q4KML4	Costars family protein ABRACL [OS=Mus musculus]		P35762	CD81 antigen [OS=Mus musculus]		P35762	CD81 antigen [OS=Mus musculus]		P35762	CD81 antigen [OS=Mus musculus]		Q4KML4	Costars family protein ABRACL [OS=Mus musculus]		Q4KML4	Costars family protein ABRACL [OS=Mus musculus]		Q4KML4	Costars family protein ABRACL [OS=Mus musculus]
Q9CQU3	Protein RER1 [OS=Mus musculus]		Q9JI46	Diphosphoinositol polyphosphate phosphohydrolase 1 [OS=Mus musculus]		Q9JI46	Diphosphoinositol polyphosphate phosphohydrolase 1 [OS=Mus musculus]		Q9JI46	Diphosphoinositol polyphosphate phosphohydrolase 1 [OS=Mus musculus]		Q9CQU3	Protein RER1 [OS=Mus musculus]		Q9CQU3	Protein RER1 [OS=Mus musculus]		Q9CQU3	Protein RER1 [OS=Mus musculus]
Q8BXL7	ADP-ribosylation factor-related protein 1 [OS=Mus musculus]		P62869	Elongin-B [OS=Mus musculus]		P62869	Elongin-B [OS=Mus musculus]		P62869	Elongin-B [OS=Mus musculus]		Q8BXL7	ADP-ribosylation factor-related protein 1 [OS=Mus musculus]		Q8BXL7	ADP-ribosylation factor-related protein 1 [OS=Mus musculus]		Q8BXL7	ADP-ribosylation factor-related protein 1 [OS=Mus musculus]
P83870	PHD finger-like domain-containing protein 5A [OS=Mus musculus]		P43406	Integrin alpha-V [OS=Mus musculus]		P43406	Integrin alpha-V [OS=Mus musculus]		P43406	Integrin alpha-V [OS=Mus musculus]		P83870	PHD finger-like domain-containing protein 5A [OS=Mus musculus]		P83870	PHD finger-like domain-containing protein 5A [OS=Mus musculus]		P83870	PHD finger-like domain-containing protein 5A [OS=Mus musculus]
Q8BPA8-1	protein DPCD [OS=Mus musculus]		Q9CQI7	U2 small nuclear ribonucleoprotein B'' [OS=Mus musculus]		Q9CQI7	U2 small nuclear ribonucleoprotein B'' [OS=Mus musculus]		Q9CQI7	U2 small nuclear ribonucleoprotein B'' [OS=Mus musculus]		Q8BPA8-1	protein DPCD [OS=Mus musculus]		Q8BPA8-1	protein DPCD [OS=Mus musculus]		Q8BPA8-1	protein DPCD [OS=Mus musculus]
Q9R0Q9	Mannose-P-dolichol utilization defect 1 protein [OS=Mus musculus]		Q9CR00	26S proteasome non-ATPase regulatory subunit 9 [OS=Mus musculus]		Q9CR00	26S proteasome non-ATPase regulatory subunit 9 [OS=Mus musculus]		Q9CR00	26S proteasome non-ATPase regulatory subunit 9 [OS=Mus musculus]		Q9R0Q9	Mannose-P-dolichol utilization defect 1 protein [OS=Mus musculus]		Q9R0Q9	Mannose-P-dolichol utilization defect 1 protein [OS=Mus musculus]		Q9R0Q9	Mannose-P-dolichol utilization defect 1 protein [OS=Mus musculus]
Q3UBX0	Transmembrane protein 109 [OS=Mus musculus]		Q9D773	39S ribosomal protein L2, mitochondrial [OS=Mus musculus]		Q9D773	39S ribosomal protein L2, mitochondrial [OS=Mus musculus]		Q9D773	39S ribosomal protein L2, mitochondrial [OS=Mus musculus]		Q3UBX0	Transmembrane protein 109 [OS=Mus musculus]		Q3UBX0	Transmembrane protein 109 [OS=Mus musculus]		Q3UBX0	Transmembrane protein 109 [OS=Mus musculus]
Q7TNE3	Sperm-associated antigen 7 [OS=Mus musculus]		Q6ZWU9	40S ribosomal protein S27 [OS=Mus musculus]		Q6ZWU9	40S ribosomal protein S27 [OS=Mus musculus]		Q6ZWU9	40S ribosomal protein S27 [OS=Mus musculus]		Q7TNE3	Sperm-associated antigen 7 [OS=Mus musculus]		Q7TNE3	Sperm-associated antigen 7 [OS=Mus musculus]		Q7TNE3	Sperm-associated antigen 7 [OS=Mus musculus]
Q3TTY5	Keratin, type II cytoskeletal 2 epidermal [OS=Mus musculus]		Q9JM76	Actin-related protein 2/3 complex subunit 3 [OS=Mus musculus]		Q9JM76	Actin-related protein 2/3 complex subunit 3 [OS=Mus musculus]		Q9JM76	Actin-related protein 2/3 complex subunit 3 [OS=Mus musculus]		Q3TTY5	Keratin, type II cytoskeletal 2 epidermal [OS=Mus musculus]		Q3TTY5	Keratin, type II cytoskeletal 2 epidermal [OS=Mus musculus]		Q3TTY5	Keratin, type II cytoskeletal 2 epidermal [OS=Mus musculus]
O88668	Protein CREG1 [OS=Mus musculus]		Q8K4M5	COMM domain-containing protein 1 [OS=Mus musculus]		Q8K4M5	COMM domain-containing protein 1 [OS=Mus musculus]		Q8K4M5	COMM domain-containing protein 1 [OS=Mus musculus]		O88668	Protein CREG1 [OS=Mus musculus]		O88668	Protein CREG1 [OS=Mus musculus]		O88668	Protein CREG1 [OS=Mus musculus]
P04104	Keratin, type II cytoskeletal 1 [OS=Mus musculus]		P51807	Dynein light chain Tctex-type 1 [OS=Mus musculus]		P51807	Dynein light chain Tctex-type 1 [OS=Mus musculus]		P51807	Dynein light chain Tctex-type 1 [OS=Mus musculus]		P04104	Keratin, type II cytoskeletal 1 [OS=Mus musculus]		P04104	Keratin, type II cytoskeletal 1 [OS=Mus musculus]		P04104	Keratin, type II cytoskeletal 1 [OS=Mus musculus]
Q9D3D9	ATP synthase subunit delta, mitochondrial [OS=Mus musculus]		Q9CPQ8	ATP synthase subunit g, mitochondrial [OS=Mus musculus]		Q9CPQ8	ATP synthase subunit g, mitochondrial [OS=Mus musculus]		Q9CPQ8	ATP synthase subunit g, mitochondrial [OS=Mus musculus]		Q9D3D9	ATP synthase subunit delta, mitochondrial [OS=Mus musculus]		Q9D3D9	ATP synthase subunit delta, mitochondrial [OS=Mus musculus]		Q9D3D9	ATP synthase subunit delta, mitochondrial [OS=Mus musculus]
P01029	Complement C4-B [OS=Mus musculus]		Q9D0R8	Protein LSM12 homolog [OS=Mus musculus]		Q9D0R8	Protein LSM12 homolog [OS=Mus musculus]		Q9D0R8	Protein LSM12 homolog [OS=Mus musculus]		P01029	Complement C4-B [OS=Mus musculus]		P01029	Complement C4-B [OS=Mus musculus]		P01029	Complement C4-B [OS=Mus musculus]
Q6ZWQ7	Signal peptidase complex subunit 3 [OS=Mus musculus]		Q9DCS2	Methyltransferase-like 26 [OS=Mus musculus]		Q9DCS2	Methyltransferase-like 26 [OS=Mus musculus]		Q9DCS2	Methyltransferase-like 26 [OS=Mus musculus]		Q6ZWQ7	Signal peptidase complex subunit 3 [OS=Mus musculus]		Q6ZWQ7	Signal peptidase complex subunit 3 [OS=Mus musculus]		Q6ZWQ7	Signal peptidase complex subunit 3 [OS=Mus musculus]
Q99N92	39S ribosomal protein L27, mitochondrial [OS=Mus musculus]		Q8R0J7	Vacuolar protein sorting-associated protein 37B [OS=Mus musculus]		Q8R0J7	Vacuolar protein sorting-associated protein 37B [OS=Mus musculus]		Q8R0J7	Vacuolar protein sorting-associated protein 37B [OS=Mus musculus]		Q99N92	39S ribosomal protein L27, mitochondrial [OS=Mus musculus]		Q99N92	39S ribosomal protein L27, mitochondrial [OS=Mus musculus]		Q99N92	39S ribosomal protein L27, mitochondrial [OS=Mus musculus]
Q9D1R9	60S ribosomal protein L34 [OS=Mus musculus]		Q9DAK9	14 kDa phosphohistidine phosphatase [OS=Mus musculus]		Q9DAK9	14 kDa phosphohistidine phosphatase [OS=Mus musculus]		Q9DAK9	14 kDa phosphohistidine phosphatase [OS=Mus musculus]		Q9D1R9	60S ribosomal protein L34 [OS=Mus musculus]		Q9D1R9	60S ribosomal protein L34 [OS=Mus musculus]		Q9D1R9	60S ribosomal protein L34 [OS=Mus musculus]
P61957	small ubiquitin-related modifier 2 [OS=Mus musculus]		O70579	peroxisomal membrane protein PMP34 [OS=Mus musculus]		O70579	peroxisomal membrane protein PMP34 [OS=Mus musculus]		O70579	peroxisomal membrane protein PMP34 [OS=Mus musculus]		P61957	small ubiquitin-related modifier 2 [OS=Mus musculus]		P61957	small ubiquitin-related modifier 2 [OS=Mus musculus]		P61957	small ubiquitin-related modifier 2 [OS=Mus musculus]
Q9JIG8	PRA1 family protein 2 [OS=Mus musculus]		Q8R5J9	PRA1 family protein 3 [OS=Mus musculus]		Q8R5J9	PRA1 family protein 3 [OS=Mus musculus]		Q8R5J9	PRA1 family protein 3 [OS=Mus musculus]		Q9JIG8	PRA1 family protein 2 [OS=Mus musculus]		Q9JIG8	PRA1 family protein 2 [OS=Mus musculus]		Q9JIG8	PRA1 family protein 2 [OS=Mus musculus]
Q60870	Receptor expression-enhancing protein 5 [OS=Mus musculus]		Q80ZK0	28S ribosomal protein S10, mitochondrial [OS=Mus musculus]		Q80ZK0	28S ribosomal protein S10, mitochondrial [OS=Mus musculus]		Q80ZK0	28S ribosomal protein S10, mitochondrial [OS=Mus musculus]		Q60870	Receptor expression-enhancing protein 5 [OS=Mus musculus]		Q60870	Receptor expression-enhancing protein 5 [OS=Mus musculus]		Q60870	Receptor expression-enhancing protein 5 [OS=Mus musculus]
Q6TEK5	Vitamin K epoxide reductase complex subunit 1-like protein 1 [OS=Mus musculus]		P67984	60S ribosomal protein L22 [OS=Mus musculus]		P67984	60S ribosomal protein L22 [OS=Mus musculus]		P67984	60S ribosomal protein L22 [OS=Mus musculus]		Q6TEK5	Vitamin K epoxide reductase complex subunit 1-like protein 1 [OS=Mus musculus]		Q6TEK5	Vitamin K epoxide reductase complex subunit 1-like protein 1 [OS=Mus musculus]		Q6TEK5	Vitamin K epoxide reductase complex subunit 1-like protein 1 [OS=Mus musculus]
P56135	ATP synthase subunit f, mitochondrial [OS=Mus musculus]		Q8K2Q0	COMM domain-containing protein 9 [OS=Mus musculus]		Q8K2Q0	COMM domain-containing protein 9 [OS=Mus musculus]		Q8K2Q0	COMM domain-containing protein 9 [OS=Mus musculus]		P56135	ATP synthase subunit f, mitochondrial [OS=Mus musculus]		P56135	ATP synthase subunit f, mitochondrial [OS=Mus musculus]		P56135	ATP synthase subunit f, mitochondrial [OS=Mus musculus]
Q78T54	Vacuolar ATPase assembly integral membrane protein vma21 [OS=Mus musculus]		Q60809	CCR4-NOT transcription complex subunit 7 [OS=Mus musculus]		Q60809	CCR4-NOT transcription complex subunit 7 [OS=Mus musculus]		Q60809	CCR4-NOT transcription complex subunit 7 [OS=Mus musculus]		Q78T54	Vacuolar ATPase assembly integral membrane protein vma21 [OS=Mus musculus]		Q78T54	Vacuolar ATPase assembly integral membrane protein vma21 [OS=Mus musculus]		Q78T54	Vacuolar ATPase assembly integral membrane protein vma21 [OS=Mus musculus]
Q9CR20	immediate early response 3-interacting protein 1 [OS=Mus musculus]		O09172	Glutamate--cysteine ligase regulatory subunit [OS=Mus musculus]		O09172	Glutamate--cysteine ligase regulatory subunit [OS=Mus musculus]		O09172	Glutamate--cysteine ligase regulatory subunit [OS=Mus musculus]		Q9CR20	immediate early response 3-interacting protein 1 [OS=Mus musculus]		Q9CR20	immediate early response 3-interacting protein 1 [OS=Mus musculus]		Q9CR20	immediate early response 3-interacting protein 1 [OS=Mus musculus]
Q9R1Q7	proteolipid protein 2 [OS=Mus musculus]		Q9D855	Cytochrome b-c1 complex subunit 7 [OS=Mus musculus]		Q9D855	Cytochrome b-c1 complex subunit 7 [OS=Mus musculus]		Q9D855	Cytochrome b-c1 complex subunit 7 [OS=Mus musculus]		Q9R1Q7	proteolipid protein 2 [OS=Mus musculus]		Q9R1Q7	proteolipid protein 2 [OS=Mus musculus]		Q9R1Q7	proteolipid protein 2 [OS=Mus musculus]
P62700	Protein yippee-like 5 [OS=Mus musculus]		Q9D8Y0	EF-hand domain-containing protein D2 [OS=Mus musculus]		Q9D8Y0	EF-hand domain-containing protein D2 [OS=Mus musculus]		Q9D8Y0	EF-hand domain-containing protein D2 [OS=Mus musculus]		P62700	Protein yippee-like 5 [OS=Mus musculus]		P62700	Protein yippee-like 5 [OS=Mus musculus]		P62700	Protein yippee-like 5 [OS=Mus musculus]
Q9CR60	vesicle transport protein GOT1B [OS=Mus musculus]		Q9CQ48	NudC domain-containing protein 2 [OS=Mus musculus]		Q9CQ48	NudC domain-containing protein 2 [OS=Mus musculus]		Q9CQ48	NudC domain-containing protein 2 [OS=Mus musculus]		Q9CR60	vesicle transport protein GOT1B [OS=Mus musculus]		Q9CR60	vesicle transport protein GOT1B [OS=Mus musculus]		Q9CR60	vesicle transport protein GOT1B [OS=Mus musculus]
P49962	Signal recognition particle 9 kDa protein [OS=Mus musculus]		Q9CY27	Very-long-chain enoyl-CoA reductase [OS=Mus musculus]		Q9CY27	Very-long-chain enoyl-CoA reductase [OS=Mus musculus]		Q9CY27	Very-long-chain enoyl-CoA reductase [OS=Mus musculus]		P49962	Signal recognition particle 9 kDa protein [OS=Mus musculus]		P49962	Signal recognition particle 9 kDa protein [OS=Mus musculus]		P49962	Signal recognition particle 9 kDa protein [OS=Mus musculus]
P61804	Dolichyl-diphosphooligosaccharide--protein glycosyltransferase subunit DAD1 [OS=Mus musculus]		P07091	Protein S100-A4 [OS=Mus musculus]		P07091	Protein S100-A4 [OS=Mus musculus]		P07091	Protein S100-A4 [OS=Mus musculus]		P61804	Dolichyl-diphosphooligosaccharide--protein glycosyltransferase subunit DAD1 [OS=Mus musculus]		P61804	Dolichyl-diphosphooligosaccharide--protein glycosyltransferase subunit DAD1 [OS=Mus musculus]		P61804	Dolichyl-diphosphooligosaccharide--protein glycosyltransferase subunit DAD1 [OS=Mus musculus]
Q9DBG9	Tax1-binding protein 3 [OS=Mus musculus]		P40240	CD9 antigen [OS=Mus musculus]		P40240	CD9 antigen [OS=Mus musculus]		P40240	CD9 antigen [OS=Mus musculus]		Q9DBG9	Tax1-binding protein 3 [OS=Mus musculus]		Q9DBG9	Tax1-binding protein 3 [OS=Mus musculus]		Q9DBG9	Tax1-binding protein 3 [OS=Mus musculus]
P62862	40S ribosomal protein S30 [OS=Mus musculus]		Q8BXV2	BRI3-binding protein [OS=Mus musculus]		Q8BXV2	BRI3-binding protein [OS=Mus musculus]		Q8BXV2	BRI3-binding protein [OS=Mus musculus]		P62862	40S ribosomal protein S30 [OS=Mus musculus]		P62862	40S ribosomal protein S30 [OS=Mus musculus]		P62862	40S ribosomal protein S30 [OS=Mus musculus]
Q9D1Q4	Dolichol-phosphate mannosyltransferase subunit 3 [OS=Mus musculus]		Q78HU3	Multivesicular body subunit 12A [OS=Mus musculus]		Q78HU3	Multivesicular body subunit 12A [OS=Mus musculus]		Q78HU3	Multivesicular body subunit 12A [OS=Mus musculus]		Q9D1Q4	Dolichol-phosphate mannosyltransferase subunit 3 [OS=Mus musculus]		Q9D1Q4	Dolichol-phosphate mannosyltransferase subunit 3 [OS=Mus musculus]		Q9D1Q4	Dolichol-phosphate mannosyltransferase subunit 3 [OS=Mus musculus]
P34884	Macrophage Migration inhibitory factor [OS=Mus musculus]		Q8CGP2-2	Isoform 2 of Histone H2B type 1-P [OS=Mus musculus]		Q8CGP2-2	Isoform 2 of Histone H2B type 1-P [OS=Mus musculus]		Q8CGP2-2	Isoform 2 of Histone H2B type 1-P [OS=Mus musculus]		P34884	Macrophage Migration inhibitory factor [OS=Mus musculus]		P34884	Macrophage Migration inhibitory factor [OS=Mus musculus]		P34884	Macrophage Migration inhibitory factor [OS=Mus musculus]
Q8R1I1	cytochrome b-c1 complex subunit 9 [OS=Mus musculus]		P31786	acyl-CoA-binding protein [OS=Mus musculus]		P31786	acyl-CoA-binding protein [OS=Mus musculus]		P31786	acyl-CoA-binding protein [OS=Mus musculus]		Q8R1I1	cytochrome b-c1 complex subunit 9 [OS=Mus musculus]		Q8R1I1	cytochrome b-c1 complex subunit 9 [OS=Mus musculus]		Q8R1I1	cytochrome b-c1 complex subunit 9 [OS=Mus musculus]
P47964	60S ribosomal protein L36 [OS=Mus musculus]		Q8BHG2-3	Isoform 3 of UPF0587 protein C1orf123 homolog [OS=Mus musculus]		Q8BHG2-3	Isoform 3 of UPF0587 protein C1orf123 homolog [OS=Mus musculus]		Q8BHG2-3	Isoform 3 of UPF0587 protein C1orf123 homolog [OS=Mus musculus]		P47964	60S ribosomal protein L36 [OS=Mus musculus]		P47964	60S ribosomal protein L36 [OS=Mus musculus]		P47964	60S ribosomal protein L36 [OS=Mus musculus]
Q9CQS8	protein transport protein Sec61 subunit beta [OS=Mus musculus]		P62855	40S ribosomal protein S26 [OS=Mus musculus]		P62855	40S ribosomal protein S26 [OS=Mus musculus]		P62855	40S ribosomal protein S26 [OS=Mus musculus]		Q9CQS8	protein transport protein Sec61 subunit beta [OS=Mus musculus]		Q9CQS8	protein transport protein Sec61 subunit beta [OS=Mus musculus]		Q9CQS8	protein transport protein Sec61 subunit beta [OS=Mus musculus]
P56379	6.8 kDa mitochondrial proteolipid [OS=Mus musculus]		Q9CZ28	Vacuolar-sorting protein SNF8 [OS=Mus musculus]		Q9CZ28	Vacuolar-sorting protein SNF8 [OS=Mus musculus]		Q9CZ28	Vacuolar-sorting protein SNF8 [OS=Mus musculus]		P56379	6.8 kDa mitochondrial proteolipid [OS=Mus musculus]		P56379	6.8 kDa mitochondrial proteolipid [OS=Mus musculus]		P56379	6.8 kDa mitochondrial proteolipid [OS=Mus musculus]
P70245	3-beta-hydroxysteroid-delta(8),delta(7)-isomerase [OS=Mus musculus]		Q9D8Y1	Transmembrane protein 126A [OS=Mus musculus]		Q9D8Y1	Transmembrane protein 126A [OS=Mus musculus]		Q9D8Y1	Transmembrane protein 126A [OS=Mus musculus]		P70245	3-beta-hydroxysteroid-delta(8),delta(7)-isomerase [OS=Mus musculus]		P70245	3-beta-hydroxysteroid-delta(8),delta(7)-isomerase [OS=Mus musculus]		P70245	3-beta-hydroxysteroid-delta(8),delta(7)-isomerase [OS=Mus musculus]
Q9D0J8	Parathymosin [OS=Mus musculus]		Q8BHA3-1	Probable D-tyrosyl-tRNA(Tyr) deacylase 2 [OS=Mus musculus]		Q8BHA3-1	Probable D-tyrosyl-tRNA(Tyr) deacylase 2 [OS=Mus musculus]		Q8BHA3-1	Probable D-tyrosyl-tRNA(Tyr) deacylase 2 [OS=Mus musculus]		Q9D0J8	Parathymosin [OS=Mus musculus]		Q9D0J8	Parathymosin [OS=Mus musculus]		Q9D0J8	Parathymosin [OS=Mus musculus]
P03930	ATP synthase protein 8 [OS=Mus musculus]		Q9CY16	28S ribosomal protein S28, mitochondrial [OS=Mus musculus]		Q9CY16	28S ribosomal protein S28, mitochondrial [OS=Mus musculus]		Q9CY16	28S ribosomal protein S28, mitochondrial [OS=Mus musculus]		P03930	ATP synthase protein 8 [OS=Mus musculus]		P03930	ATP synthase protein 8 [OS=Mus musculus]		P03930	ATP synthase protein 8 [OS=Mus musculus]
Q78XF5	oligosaccharyltransferase complex subunit OSTC [OS=Mus musculus]		Q9WTQ8	Mitochondrial import inner membrane translocase subunit tim23 [OS=Mus musculus]		Q9WTQ8	Mitochondrial import inner membrane translocase subunit tim23 [OS=Mus musculus]		Q9WTQ8	Mitochondrial import inner membrane translocase subunit tim23 [OS=Mus musculus]		Q78XF5	oligosaccharyltransferase complex subunit OSTC [OS=Mus musculus]		Q78XF5	oligosaccharyltransferase complex subunit OSTC [OS=Mus musculus]		Q78XF5	oligosaccharyltransferase complex subunit OSTC [OS=Mus musculus]
Q78IK2	Up-regulated during skeletal muscle growth protein 5 [OS=Mus musculus]		Q9CR51	V-type proton ATPase subunit G 1 [OS=Mus musculus]		Q9CR51	V-type proton ATPase subunit G 1 [OS=Mus musculus]		Q9CR51	V-type proton ATPase subunit G 1 [OS=Mus musculus]		Q78IK2	Up-regulated during skeletal muscle growth protein 5 [OS=Mus musculus]		Q78IK2	Up-regulated during skeletal muscle growth protein 5 [OS=Mus musculus]		Q78IK2	Up-regulated during skeletal muscle growth protein 5 [OS=Mus musculus]
Q5RL79	Keratinocyte-associated protein 2 [OS=Mus musculus]		Q9CRA4	Methylsterol monooxygenase 1 [OS=Mus musculus]		Q9CRA4	Methylsterol monooxygenase 1 [OS=Mus musculus]		Q9CRA4	Methylsterol monooxygenase 1 [OS=Mus musculus]		Q5RL79	Keratinocyte-associated protein 2 [OS=Mus musculus]		Q5RL79	Keratinocyte-associated protein 2 [OS=Mus musculus]		Q5RL79	Keratinocyte-associated protein 2 [OS=Mus musculus]
P47968	ribose-5-phosphate isomerase [OS=Mus musculus]		Q3UGR5-1	haloacid dehalogenase-like hydrolase domain-containing protein 2 [OS=Mus musculus]		Q3UGR5-1	haloacid dehalogenase-like hydrolase domain-containing protein 2 [OS=Mus musculus]		Q3UGR5-1	haloacid dehalogenase-like hydrolase domain-containing protein 2 [OS=Mus musculus]		P47968	ribose-5-phosphate isomerase [OS=Mus musculus]		P47968	ribose-5-phosphate isomerase [OS=Mus musculus]		P47968	ribose-5-phosphate isomerase [OS=Mus musculus]
P56873	Sjoegren syndrome/scleroderma autoantigen 1 homolog [OS=Mus musculus]		Q9QZ73	DCN1-like protein 1 [OS=Mus musculus]		Q9QZ73	DCN1-like protein 1 [OS=Mus musculus]		Q9QZ73	DCN1-like protein 1 [OS=Mus musculus]		P56873	Sjoegren syndrome/scleroderma autoantigen 1 homolog [OS=Mus musculus]		P56873	Sjoegren syndrome/scleroderma autoantigen 1 homolog [OS=Mus musculus]		P56873	Sjoegren syndrome/scleroderma autoantigen 1 homolog [OS=Mus musculus]
Q6ZWY3	40S ribosomal protein S27-like [OS=Mus musculus]		Q8BZA9	Fructose-2,6-bisphosphatase TIGAR [OS=Mus musculus]		Q8BZA9	Fructose-2,6-bisphosphatase TIGAR [OS=Mus musculus]		Q8BZA9	Fructose-2,6-bisphosphatase TIGAR [OS=Mus musculus]		Q6ZWY3	40S ribosomal protein S27-like [OS=Mus musculus]		Q6ZWY3	40S ribosomal protein S27-like [OS=Mus musculus]		Q6ZWY3	40S ribosomal protein S27-like [OS=Mus musculus]
Q9JMG1	Endothelial differentiation-related factor 1 [OS=Mus musculus]		Q99N93	39S ribosomal protein L16, mitochondrial [OS=Mus musculus]		Q99N93	39S ribosomal protein L16, mitochondrial [OS=Mus musculus]		Q99N93	39S ribosomal protein L16, mitochondrial [OS=Mus musculus]		Q9JMG1	Endothelial differentiation-related factor 1 [OS=Mus musculus]		Q9JMG1	Endothelial differentiation-related factor 1 [OS=Mus musculus]		Q9JMG1	Endothelial differentiation-related factor 1 [OS=Mus musculus]
Q8C460	ERI1 exoribonuclease 3 [OS=Mus musculus]		Q8VBT0	Thioredoxin-related transmembrane protein 1 [OS=Mus musculus]		Q8VBT0	Thioredoxin-related transmembrane protein 1 [OS=Mus musculus]		Q8VBT0	Thioredoxin-related transmembrane protein 1 [OS=Mus musculus]		Q8C460	ERI1 exoribonuclease 3 [OS=Mus musculus]		Q8C460	ERI1 exoribonuclease 3 [OS=Mus musculus]		Q8C460	ERI1 exoribonuclease 3 [OS=Mus musculus]
P37889	Fibulin-2 [OS=Mus musculus]		O88653	ragulator complex protein LAMTOR3 [OS=Mus musculus]		O88653	ragulator complex protein LAMTOR3 [OS=Mus musculus]		O88653	ragulator complex protein LAMTOR3 [OS=Mus musculus]		P37889	Fibulin-2 [OS=Mus musculus]		P37889	Fibulin-2 [OS=Mus musculus]		P37889	Fibulin-2 [OS=Mus musculus]
Q9CWZ3	RNA-binding protein 8A [OS=Mus musculus]		P01831	Thy-1 membrane glycoprotein [OS=Mus musculus]		P01831	Thy-1 membrane glycoprotein [OS=Mus musculus]		P01831	Thy-1 membrane glycoprotein [OS=Mus musculus]		Q9CWZ3	RNA-binding protein 8A [OS=Mus musculus]		Q9CWZ3	RNA-binding protein 8A [OS=Mus musculus]		Q9CWZ3	RNA-binding protein 8A [OS=Mus musculus]
P56383	ATP synthase F(0) complex subunit C2, mitochondrial [OS=Mus musculus]		Q64310	surfeit locus protein 4 [OS=Mus musculus]		Q64310	surfeit locus protein 4 [OS=Mus musculus]		Q64310	surfeit locus protein 4 [OS=Mus musculus]		P56383	ATP synthase F(0) complex subunit C2, mitochondrial [OS=Mus musculus]		P56383	ATP synthase F(0) complex subunit C2, mitochondrial [OS=Mus musculus]		P56383	ATP synthase F(0) complex subunit C2, mitochondrial [OS=Mus musculus]
Q64674	spermidine synthase [OS=Mus musculus]		Q8QZZ7	EKC/KEOPS complex subunit TPRKB [OS=Mus musculus]		Q8QZZ7	EKC/KEOPS complex subunit TPRKB [OS=Mus musculus]		Q8QZZ7	EKC/KEOPS complex subunit TPRKB [OS=Mus musculus]		Q64674	spermidine synthase [OS=Mus musculus]		Q64674	spermidine synthase [OS=Mus musculus]		Q64674	spermidine synthase [OS=Mus musculus]
Q60854	serpin B6 [OS=Mus musculus]		Q6ZWM4	U6 snRNA-associated Sm-like protein LSm8 [OS=Mus musculus]		Q6ZWM4	U6 snRNA-associated Sm-like protein LSm8 [OS=Mus musculus]		Q6ZWM4	U6 snRNA-associated Sm-like protein LSm8 [OS=Mus musculus]		Q60854	serpin B6 [OS=Mus musculus]		Q60854	serpin B6 [OS=Mus musculus]		Q60854	serpin B6 [OS=Mus musculus]
Q9QZE7	Translin-associated protein X [OS=Mus musculus]		Q8R3Q6	coiled-coil domain-containing protein 58 [OS=Mus musculus]		Q8R3Q6	coiled-coil domain-containing protein 58 [OS=Mus musculus]		Q8R3Q6	coiled-coil domain-containing protein 58 [OS=Mus musculus]		Q9QZE7	Translin-associated protein X [OS=Mus musculus]		Q9QZE7	Translin-associated protein X [OS=Mus musculus]		Q9QZE7	Translin-associated protein X [OS=Mus musculus]
P58771-2	Isoform 2 of Tropomyosin alpha-1 chain [OS=Mus musculus]		Q62186	translocon-associated protein subunit delta [OS=Mus musculus]		Q62186	translocon-associated protein subunit delta [OS=Mus musculus]		Q62186	translocon-associated protein subunit delta [OS=Mus musculus]		P58771-2	Isoform 2 of Tropomyosin alpha-1 chain [OS=Mus musculus]		P58771-2	Isoform 2 of Tropomyosin alpha-1 chain [OS=Mus musculus]		P58771-2	Isoform 2 of Tropomyosin alpha-1 chain [OS=Mus musculus]
P18155	Bifunctional methylenetetrahydrofolate dehydrogenase/cyclohydrolase, mitochondrial [OS=Mus musculus]		P85094	isochorismatase domain-containing protein 2A [OS=Mus musculus]		P85094	isochorismatase domain-containing protein 2A [OS=Mus musculus]		P85094	isochorismatase domain-containing protein 2A [OS=Mus musculus]		P18155	Bifunctional methylenetetrahydrofolate dehydrogenase/cyclohydrolase, mitochondrial [OS=Mus musculus]		P18155	Bifunctional methylenetetrahydrofolate dehydrogenase/cyclohydrolase, mitochondrial [OS=Mus musculus]		P18155	Bifunctional methylenetetrahydrofolate dehydrogenase/cyclohydrolase, mitochondrial [OS=Mus musculus]
Q9CRC9-1	Glucosamine-6-phosphate isomerase 2 [OS=Mus musculus]		O88384	vesicle transport through interaction with t-SNAREs homolog 1B [OS=Mus musculus]		O88384	vesicle transport through interaction with t-SNAREs homolog 1B [OS=Mus musculus]		O88384	vesicle transport through interaction with t-SNAREs homolog 1B [OS=Mus musculus]		Q9CRC9-1	Glucosamine-6-phosphate isomerase 2 [OS=Mus musculus]		Q9CRC9-1	Glucosamine-6-phosphate isomerase 2 [OS=Mus musculus]		Q9CRC9-1	Glucosamine-6-phosphate isomerase 2 [OS=Mus musculus]
Q9D1M0	protein SEC13 homolog [OS=Mus musculus]		Q9CZH3	Proteasome assembly chaperone 3 [OS=Mus musculus]		Q9CZH3	Proteasome assembly chaperone 3 [OS=Mus musculus]		Q9CZH3	Proteasome assembly chaperone 3 [OS=Mus musculus]		Q9D1M0	protein SEC13 homolog [OS=Mus musculus]		Q9D1M0	protein SEC13 homolog [OS=Mus musculus]		Q9D1M0	protein SEC13 homolog [OS=Mus musculus]
O89017	Legumain [OS=Mus musculus]		Q9QZ06	Toll-interacting protein [OS=Mus musculus]		Q9QZ06	Toll-interacting protein [OS=Mus musculus]		Q9QZ06	Toll-interacting protein [OS=Mus musculus]		O89017	Legumain [OS=Mus musculus]		O89017	Legumain [OS=Mus musculus]		O89017	Legumain [OS=Mus musculus]
Q924Z4	Ceramide synthase 2 [OS=Mus musculus]		P52927	high mobility group protein HMGI-C [OS=Mus musculus]		P52927	high mobility group protein HMGI-C [OS=Mus musculus]		P52927	high mobility group protein HMGI-C [OS=Mus musculus]		Q924Z4	Ceramide synthase 2 [OS=Mus musculus]		Q924Z4	Ceramide synthase 2 [OS=Mus musculus]		Q924Z4	Ceramide synthase 2 [OS=Mus musculus]
Q9CZR8	Elongation factor Ts, mitochondrial [OS=Mus musculus]		O89017	Legumain [OS=Mus musculus]		O89017	Legumain [OS=Mus musculus]		O89017	Legumain [OS=Mus musculus]		Q9CZR8	Elongation factor Ts, mitochondrial [OS=Mus musculus]		Q9CZR8	Elongation factor Ts, mitochondrial [OS=Mus musculus]		Q9CZR8	Elongation factor Ts, mitochondrial [OS=Mus musculus]
Q9DBL1	Short/branched chain specific acyl-CoA dehydrogenase, mitochondrial [OS=Mus musculus]		Q9ERR7	selenoprotein F [OS=Mus musculus]		Q9ERR7	selenoprotein F [OS=Mus musculus]		Q9ERR7	selenoprotein F [OS=Mus musculus]		Q9DBL1	Short/branched chain specific acyl-CoA dehydrogenase, mitochondrial [OS=Mus musculus]		Q9DBL1	Short/branched chain specific acyl-CoA dehydrogenase, mitochondrial [OS=Mus musculus]		Q9DBL1	Short/branched chain specific acyl-CoA dehydrogenase, mitochondrial [OS=Mus musculus]
Q00623	Apolipoprotein A-I [OS=Mus musculus]		Q3TYS2	Uncharacterized protein C17orf62 homolog [OS=Mus musculus]		Q3TYS2	Uncharacterized protein C17orf62 homolog [OS=Mus musculus]		Q3TYS2	Uncharacterized protein C17orf62 homolog [OS=Mus musculus]		Q00623	Apolipoprotein A-I [OS=Mus musculus]		Q00623	Apolipoprotein A-I [OS=Mus musculus]		Q00623	Apolipoprotein A-I [OS=Mus musculus]
P62274	40S ribosomal protein S29 [OS=Mus musculus]		O08992	Syntenin-1 [OS=Mus musculus]		O08992	Syntenin-1 [OS=Mus musculus]		O08992	Syntenin-1 [OS=Mus musculus]		P62274	40S ribosomal protein S29 [OS=Mus musculus]		P62274	40S ribosomal protein S29 [OS=Mus musculus]		P62274	40S ribosomal protein S29 [OS=Mus musculus]
Q99JI6	Ras-related protein Rap-1b [OS=Mus musculus]		Q9CQE6	Histone chaperone ASF1A [OS=Mus musculus]		Q9CQE6	Histone chaperone ASF1A [OS=Mus musculus]		Q9CQE6	Histone chaperone ASF1A [OS=Mus musculus]		Q99JI6	Ras-related protein Rap-1b [OS=Mus musculus]		Q99JI6	Ras-related protein Rap-1b [OS=Mus musculus]		Q99JI6	Ras-related protein Rap-1b [OS=Mus musculus]
P83917	Chromobox protein homolog 1 [OS=Mus musculus]		P84228	histone H3.2 [OS=Mus musculus]		P84228	histone H3.2 [OS=Mus musculus]		P84228	histone H3.2 [OS=Mus musculus]		P83917	Chromobox protein homolog 1 [OS=Mus musculus]		P83917	Chromobox protein homolog 1 [OS=Mus musculus]		P83917	Chromobox protein homolog 1 [OS=Mus musculus]
Q9D287	Pre-mRNA-splicing factor spf27 [OS=Mus musculus]		P62743	AP-2 complex subunit sigma [OS=Mus musculus]		P62743	AP-2 complex subunit sigma [OS=Mus musculus]		P62743	AP-2 complex subunit sigma [OS=Mus musculus]		Q9D287	Pre-mRNA-splicing factor spf27 [OS=Mus musculus]		Q9D287	Pre-mRNA-splicing factor spf27 [OS=Mus musculus]		Q9D287	Pre-mRNA-splicing factor spf27 [OS=Mus musculus]
Q9CQA9	Cancer-related nucleoside-triphosphatase homolog [OS=Mus musculus]		P47955	60S acidic ribosomal protein P1 [OS=Mus musculus]		P47955	60S acidic ribosomal protein P1 [OS=Mus musculus]		P47955	60S acidic ribosomal protein P1 [OS=Mus musculus]		Q9CQA9	Cancer-related nucleoside-triphosphatase homolog [OS=Mus musculus]		Q9CQA9	Cancer-related nucleoside-triphosphatase homolog [OS=Mus musculus]		Q9CQA9	Cancer-related nucleoside-triphosphatase homolog [OS=Mus musculus]
Q8BTU1-1	Cilia- and flagella-associated protein 20 [OS=Mus musculus]		Q9ERS2	NADH dehydrogenase [ubiquinone] 1 alpha subcomplex subunit 13 [OS=Mus musculus]		Q9ERS2	NADH dehydrogenase [ubiquinone] 1 alpha subcomplex subunit 13 [OS=Mus musculus]		Q9ERS2	NADH dehydrogenase [ubiquinone] 1 alpha subcomplex subunit 13 [OS=Mus musculus]		Q8BTU1-1	Cilia- and flagella-associated protein 20 [OS=Mus musculus]		Q8BTU1-1	Cilia- and flagella-associated protein 20 [OS=Mus musculus]		Q8BTU1-1	Cilia- and flagella-associated protein 20 [OS=Mus musculus]
P53690	Matrix metalloproteinase-14 [OS=Mus musculus]		Q921I9	Exosome complex component Rrp41 [OS=Mus musculus]		Q921I9	Exosome complex component Rrp41 [OS=Mus musculus]		Q921I9	Exosome complex component Rrp41 [OS=Mus musculus]		P53690	Matrix metalloproteinase-14 [OS=Mus musculus]		P53690	Matrix metalloproteinase-14 [OS=Mus musculus]		P53690	Matrix metalloproteinase-14 [OS=Mus musculus]
Q99LT0	Protein dpy-30 homolog [OS=Mus musculus]		P84104-1	Serine/arginine-rich splicing factor 3 [OS=Mus musculus]		P84104-1	Serine/arginine-rich splicing factor 3 [OS=Mus musculus]		P84104-1	Serine/arginine-rich splicing factor 3 [OS=Mus musculus]		Q99LT0	Protein dpy-30 homolog [OS=Mus musculus]		Q99LT0	Protein dpy-30 homolog [OS=Mus musculus]		Q99LT0	Protein dpy-30 homolog [OS=Mus musculus]
O35127	Protein C10 [OS=Mus musculus]		Q9D0T1	NHP2-like protein 1 [OS=Mus musculus]		Q9D0T1	NHP2-like protein 1 [OS=Mus musculus]		Q9D0T1	NHP2-like protein 1 [OS=Mus musculus]		O35127	Protein C10 [OS=Mus musculus]		O35127	Protein C10 [OS=Mus musculus]		O35127	Protein C10 [OS=Mus musculus]
O08997	Copper transport protein ATOX1 [OS=Mus musculus]		Q9CZB0	Succinate dehydrogenase cytochrome b560 subunit, mitochondrial [OS=Mus musculus]		Q9CZB0	Succinate dehydrogenase cytochrome b560 subunit, mitochondrial [OS=Mus musculus]		Q9CZB0	Succinate dehydrogenase cytochrome b560 subunit, mitochondrial [OS=Mus musculus]		O08997	Copper transport protein ATOX1 [OS=Mus musculus]		O08997	Copper transport protein ATOX1 [OS=Mus musculus]		O08997	Copper transport protein ATOX1 [OS=Mus musculus]
Q9QY73	Transmembrane protein 59 [OS=Mus musculus]		Q9DAU1	Protein canopy homolog 3 [OS=Mus musculus]		Q9DAU1	Protein canopy homolog 3 [OS=Mus musculus]		Q9DAU1	Protein canopy homolog 3 [OS=Mus musculus]		Q9QY73	Transmembrane protein 59 [OS=Mus musculus]		Q9QY73	Transmembrane protein 59 [OS=Mus musculus]		Q9QY73	Transmembrane protein 59 [OS=Mus musculus]
Q07113	Cation-independent mannose-6-phosphate receptor [OS=Mus musculus]		Q9Z2Z6	mitochondrial carnitine/acylcarnitine carrier protein [OS=Mus musculus]		Q9Z2Z6	mitochondrial carnitine/acylcarnitine carrier protein [OS=Mus musculus]		Q9Z2Z6	mitochondrial carnitine/acylcarnitine carrier protein [OS=Mus musculus]		Q07113	Cation-independent mannose-6-phosphate receptor [OS=Mus musculus]		Q07113	Cation-independent mannose-6-phosphate receptor [OS=Mus musculus]		Q07113	Cation-independent mannose-6-phosphate receptor [OS=Mus musculus]
P0C0S6	Histone H2A.Z [OS=Mus musculus]		Q921Z5-1	Tumor necrosis factor alpha-induced protein 8 [OS=Mus musculus]		Q921Z5-1	Tumor necrosis factor alpha-induced protein 8 [OS=Mus musculus]		Q921Z5-1	Tumor necrosis factor alpha-induced protein 8 [OS=Mus musculus]		P0C0S6	Histone H2A.Z [OS=Mus musculus]		P0C0S6	Histone H2A.Z [OS=Mus musculus]		P0C0S6	Histone H2A.Z [OS=Mus musculus]
Q9D8P4	39S ribosomal protein L17, mitochondrial [OS=Mus musculus]		Q9CQ40	39S ribosomal protein L49, mitochondrial [OS=Mus musculus]		Q9CQ40	39S ribosomal protein L49, mitochondrial [OS=Mus musculus]		Q9CQ40	39S ribosomal protein L49, mitochondrial [OS=Mus musculus]		Q9D8P4	39S ribosomal protein L17, mitochondrial [OS=Mus musculus]		Q9D8P4	39S ribosomal protein L17, mitochondrial [OS=Mus musculus]		Q9D8P4	39S ribosomal protein L17, mitochondrial [OS=Mus musculus]
Q9EST4-1	Proteasome assembly chaperone 2 [OS=Mus musculus]		P02535-1	Keratin, type I cytoskeletal 10 [OS=Mus musculus]		P02535-1	Keratin, type I cytoskeletal 10 [OS=Mus musculus]		P02535-1	Keratin, type I cytoskeletal 10 [OS=Mus musculus]		Q9EST4-1	Proteasome assembly chaperone 2 [OS=Mus musculus]		Q9EST4-1	Proteasome assembly chaperone 2 [OS=Mus musculus]		Q9EST4-1	Proteasome assembly chaperone 2 [OS=Mus musculus]
Q9D958	Signal peptidase complex subunit 1 [OS=Mus musculus]		Q64433	10 kDa heat shock protein, mitochondrial [OS=Mus musculus]		Q64433	10 kDa heat shock protein, mitochondrial [OS=Mus musculus]		Q64433	10 kDa heat shock protein, mitochondrial [OS=Mus musculus]		Q9D958	Signal peptidase complex subunit 1 [OS=Mus musculus]		Q9D958	Signal peptidase complex subunit 1 [OS=Mus musculus]		Q9D958	Signal peptidase complex subunit 1 [OS=Mus musculus]
Q9CR64-1	Protein kish-A [OS=Mus musculus]		Q9CQE3	28S ribosomal protein S17, mitochondrial [OS=Mus musculus]		Q9CQE3	28S ribosomal protein S17, mitochondrial [OS=Mus musculus]		Q9CQE3	28S ribosomal protein S17, mitochondrial [OS=Mus musculus]		Q9CR64-1	Protein kish-A [OS=Mus musculus]		Q9CR64-1	Protein kish-A [OS=Mus musculus]		Q9CR64-1	Protein kish-A [OS=Mus musculus]
P61961	Ubiquitin-fold modifier 1 [OS=Mus musculus]		Q9D898	actin-related protein 2/3 complex subunit 5-like protein [OS=Mus musculus]		Q9D898	actin-related protein 2/3 complex subunit 5-like protein [OS=Mus musculus]		Q9D898	actin-related protein 2/3 complex subunit 5-like protein [OS=Mus musculus]		P61961	Ubiquitin-fold modifier 1 [OS=Mus musculus]		P61961	Ubiquitin-fold modifier 1 [OS=Mus musculus]		P61961	Ubiquitin-fold modifier 1 [OS=Mus musculus]
Q61024	Asparagine synthetase [glutamine-hydrolyzing] [OS=Mus musculus]		P56395	Cytochrome b5 [OS=Mus musculus]		P56395	Cytochrome b5 [OS=Mus musculus]		P56395	Cytochrome b5 [OS=Mus musculus]		Q61024	Asparagine synthetase [glutamine-hydrolyzing] [OS=Mus musculus]		Q61024	Asparagine synthetase [glutamine-hydrolyzing] [OS=Mus musculus]		Q61024	Asparagine synthetase [glutamine-hydrolyzing] [OS=Mus musculus]
Q8BG32	26S proteasome non-ATPase regulatory subunit 11 [OS=Mus musculus]		Q8BTW3	Exosome complex component MTR3 [OS=Mus musculus]		Q8BTW3	Exosome complex component MTR3 [OS=Mus musculus]		Q8BTW3	Exosome complex component MTR3 [OS=Mus musculus]		Q8BG32	26S proteasome non-ATPase regulatory subunit 11 [OS=Mus musculus]		Q8BG32	26S proteasome non-ATPase regulatory subunit 11 [OS=Mus musculus]		Q8BG32	26S proteasome non-ATPase regulatory subunit 11 [OS=Mus musculus]
O35887	Calumenin [OS=Mus musculus]		P43275	Histone H1.1 [OS=Mus musculus]		P43275	Histone H1.1 [OS=Mus musculus]		P43275	Histone H1.1 [OS=Mus musculus]		O35887	Calumenin [OS=Mus musculus]		O35887	Calumenin [OS=Mus musculus]		O35887	Calumenin [OS=Mus musculus]
P28656	Nucleosome assembly protein 1-like 1 [OS=Mus musculus]		Q9QZ23	NFU1 iron-sulfur cluster scaffold homolog, mitochondrial [OS=Mus musculus]		Q9QZ23	NFU1 iron-sulfur cluster scaffold homolog, mitochondrial [OS=Mus musculus]		Q9QZ23	NFU1 iron-sulfur cluster scaffold homolog, mitochondrial [OS=Mus musculus]		P28656	Nucleosome assembly protein 1-like 1 [OS=Mus musculus]		P28656	Nucleosome assembly protein 1-like 1 [OS=Mus musculus]		P28656	Nucleosome assembly protein 1-like 1 [OS=Mus musculus]
P50247	Adenosylhomocysteinase [OS=Mus musculus]		P62305	small nuclear ribonucleoprotein E [OS=Mus musculus]		P62305	small nuclear ribonucleoprotein E [OS=Mus musculus]		P62305	small nuclear ribonucleoprotein E [OS=Mus musculus]		Q9D711	Pirin [OS=Mus musculus]		Q8R143	pituitary tumor-transforming gene 1 protein-interacting protein [OS=Mus musculus]		O88796	ribonuclease P protein subunit p30 [OS=Mus musculus]
P35441	thrombospondin-1 [OS=Mus musculus]		Q9Z0J0	Epididymal secretory protein E1 [OS=Mus musculus]		Q9Z0J0	Epididymal secretory protein E1 [OS=Mus musculus]		Q9Z0J0	Epididymal secretory protein E1 [OS=Mus musculus]		Q9CR86	Calcium-regulated heat stable protein 1 [OS=Mus musculus]		P56375	Acylphosphatase-2 [OS=Mus musculus]		Q9D0I8	mRNA turnover protein 4 homolog [OS=Mus musculus]
Q8R0A0	General transcription factor IIF subunit 2 [OS=Mus musculus]		Q8BMB3	eukaryotic translation initiation factor 4E type 2 [OS=Mus musculus]		Q8BMB3	eukaryotic translation initiation factor 4E type 2 [OS=Mus musculus]		Q8BMB3	eukaryotic translation initiation factor 4E type 2 [OS=Mus musculus]		Q8R0J7	Vacuolar protein sorting-associated protein 37B [OS=Mus musculus]		P68368	Tubulin alpha-4A chain [OS=Mus musculus]		Q9D8M4	60S ribosomal protein L7-like 1 [OS=Mus musculus]
O88384	vesicle transport through interaction with t-SNAREs homolog 1B [OS=Mus musculus]		O55142	60S ribosomal protein L35a [OS=Mus musculus]		O55142	60S ribosomal protein L35a [OS=Mus musculus]		O55142	60S ribosomal protein L35a [OS=Mus musculus]		P10518	Delta-aminolevulinic acid dehydratase [OS=Mus musculus]		Q9Z110-1	delta-1-pyrroline-5-carboxylate synthase [OS=Mus musculus]		Q9Z120	tRNA (guanine-N(7)-)-methyltransferase [OS=Mus musculus]
P43406	Integrin alpha-V [OS=Mus musculus]		P57746	V-type proton ATPase subunit D [OS=Mus musculus]		P57746	V-type proton ATPase subunit D [OS=Mus musculus]		P57746	V-type proton ATPase subunit D [OS=Mus musculus]		O88545	COP9 signalosome complex subunit 6 [OS=Mus musculus]		Q9D8E6	60S ribosomal protein L4 [OS=Mus musculus]		Q9CXV9	DCN1-like protein 5 [OS=Mus musculus]
P17047-2	Isoform LAMP-2B of Lysosome-associated membrane glycoprotein 2 [OS=Mus musculus]		P41105	60S ribosomal protein L28 [OS=Mus musculus]		P41105	60S ribosomal protein L28 [OS=Mus musculus]		P41105	60S ribosomal protein L28 [OS=Mus musculus]		Q6P8I4	PEST proteolytic signal-containing nuclear protein [OS=Mus musculus]		O55131	Septin-7 [OS=Mus musculus]		Q9JLR9	HIG1 domain family member 1A, mitochondrial [OS=Mus musculus]
Q9ER71-1	rho-related GTP-binding protein RhoJ [OS=Mus musculus]		Q9Z2Q5	39S ribosomal protein L40, mitochondrial [OS=Mus musculus]		Q9Z2Q5	39S ribosomal protein L40, mitochondrial [OS=Mus musculus]		Q9Z2Q5	39S ribosomal protein L40, mitochondrial [OS=Mus musculus]		Q9R061	Cytosolic Fe-S cluster assembly factor NUBP2 [OS=Mus musculus]		Q8BFR5	elongation factor Tu, mitochondrial [OS=Mus musculus]		Q8K273	Membrane magnesium transporter 1 [OS=Mus musculus]
P63085	mitogen-activated protein kinase 1 [OS=Mus musculus]		Q9CQ02	COMM domain-containing protein 4 [OS=Mus musculus]		Q9CQ02	COMM domain-containing protein 4 [OS=Mus musculus]		Q9CQ02	COMM domain-containing protein 4 [OS=Mus musculus]		Q09163-1	Protein delta homolog 1 [OS=Mus musculus]		P21550	Beta-enolase [OS=Mus musculus]		Q9CR02-1	translation machinery-associated protein 16 [OS=Mus musculus]
P62137	serine/threonine-protein phosphatase PP1-alpha catalytic subunit [OS=Mus musculus]		Q9CQI6	coactosin-like protein [OS=Mus musculus]		Q9CQI6	coactosin-like protein [OS=Mus musculus]		Q9CQI6	coactosin-like protein [OS=Mus musculus]		Q9D6N5	Dr1-associated corepressor [OS=Mus musculus]		O35682	myeloid-associated differentiation marker [OS=Mus musculus]		Q06185	ATP synthase subunit e, mitochondrial [OS=Mus musculus]
O89079	coatomer subunit epsilon [OS=Mus musculus]		Q8C052	Microtubule-associated protein 1S [OS=Mus musculus]		Q8C052	Microtubule-associated protein 1S [OS=Mus musculus]		Q8C052	Microtubule-associated protein 1S [OS=Mus musculus]		Q9CQ10	Charged multivesicular body protein 3 [OS=Mus musculus]		P54822	adenylosuccinate lyase [OS=Mus musculus]		Q9CQ49	Nuclear cap-binding protein subunit 2 [OS=Mus musculus]
P46471	26S proteasome regulatory subunit 7 [OS=Mus musculus]		Q924Z4	Ceramide synthase 2 [OS=Mus musculus]		Q924Z4	Ceramide synthase 2 [OS=Mus musculus]		Q924Z4	Ceramide synthase 2 [OS=Mus musculus]		O55101	Synaptogyrin-2 [OS=Mus musculus]		Q5XKN4	Protein jagunal homolog 1 [OS=Mus musculus]		Q9DCC8	Mitochondrial import receptor subunit TOM20 homolog [OS=Mus musculus]
P61161	Actin-related protein 2 [OS=Mus musculus]		O35682	myeloid-associated differentiation marker [OS=Mus musculus]		O35682	myeloid-associated differentiation marker [OS=Mus musculus]		O35682	myeloid-associated differentiation marker [OS=Mus musculus]		P07607	thymidylate synthase [OS=Mus musculus]		Q32NZ6-1	Transmembrane channel-like protein 5 [OS=Mus musculus]		P60824	Cold-inducible RNA-binding protein [OS=Mus musculus]
P10711	Transcription elongation factor A protein 1 [OS=Mus musculus]		Q9CQA1	Trafficking protein particle complex subunit 5 [OS=Mus musculus]		Q9CQA1	Trafficking protein particle complex subunit 5 [OS=Mus musculus]		Q9CQA1	Trafficking protein particle complex subunit 5 [OS=Mus musculus]		P40336-2	Isoform 2 of Vacuolar protein sorting-associated protein 26A [OS=Mus musculus]		Q64737	trifunctional purine biosynthetic protein adenosine-3 [OS=Mus musculus]		Q9CPR1	RWD domain-containing protein 4 [OS=Mus musculus]
O70252	Heme oxygenase 2 [OS=Mus musculus]		Q9DB34	charged multivesicular body protein 2a [OS=Mus musculus]		Q9DB34	charged multivesicular body protein 2a [OS=Mus musculus]		Q9DB34	charged multivesicular body protein 2a [OS=Mus musculus]		P09528	Ferritin heavy chain [OS=Mus musculus]		P60843	Eukaryotic initiation factor 4A-I [OS=Mus musculus]		O54724	caveolae-associated protein 1 [OS=Mus musculus]
Q9WVJ2	26S proteasome non-ATPase regulatory subunit 13 [OS=Mus musculus]		Q9D6K8	FUN14 domain-containing protein 2 [OS=Mus musculus]		Q9D6K8	FUN14 domain-containing protein 2 [OS=Mus musculus]		Q9D6K8	FUN14 domain-containing protein 2 [OS=Mus musculus]		Q8BSL7	ADP-ribosylation factor 2 [OS=Mus musculus]		P46935	E3 ubiquitin-protein ligase NEDD4 [OS=Mus musculus]		Q80ZJ1	Ras-related protein Rap-2a [OS=Mus musculus]
P47199	Quinone oxidoreductase [OS=Mus musculus]		P62313	U6 snRNA-associated Sm-like protein LSm6 [OS=Mus musculus]		P62313	U6 snRNA-associated Sm-like protein LSm6 [OS=Mus musculus]		P62313	U6 snRNA-associated Sm-like protein LSm6 [OS=Mus musculus]		Q64520	guanylate kinase [OS=Mus musculus]		P62196	26S proteasome regulatory subunit 8 [OS=Mus musculus]		P24547	inosine-5'-monophosphate dehydrogenase 2 [OS=Mus musculus]
Q9ES74	Serine/threonine-protein kinase Nek7 [OS=Mus musculus]		Q9JJI8	60s ribosomal protein l38 [OS=Mus musculus]		Q9JJI8	60s ribosomal protein l38 [OS=Mus musculus]		Q9JJI8	60s ribosomal protein l38 [OS=Mus musculus]		Q9JIW9	Ras-related protein Ral-B [OS=Mus musculus]		P54071	Isocitrate dehydrogenase [NADP], mitochondrial [OS=Mus musculus]		Q99L45	Eukaryotic translation initiation factor 2 subunit 2 [OS=Mus musculus]
Q9CY64	Biliverdin reductase A [OS=Mus musculus]		Q9EP72	ER membrane protein complex subunit 7 [OS=Mus musculus]		Q9EP72	ER membrane protein complex subunit 7 [OS=Mus musculus]		Q9EP72	ER membrane protein complex subunit 7 [OS=Mus musculus]		P35279	Ras-related protein Rab-6A [OS=Mus musculus]		Q9CQC6	Basic leucine zipper and W2 domain-containing protein 1 [OS=Mus musculus]		P62075	mitochondrial import inner membrane translocase subunit TIM13 [OS=Mus musculus]
Q99JR1	Sideroflexin-1 [OS=Mus musculus]		Q9D7S7	60S ribosomal protein L22-like 1 [OS=Mus musculus]		Q9D7S7	60S ribosomal protein L22-like 1 [OS=Mus musculus]		Q9D7S7	60S ribosomal protein L22-like 1 [OS=Mus musculus]		Q91ZR1	Ras-related protein Rab-4B [OS=Mus musculus]		Q99JI4	26S proteasome non-ATPase regulatory subunit 6 [OS=Mus musculus]		P62340	TATA box-binding protein-like protein 1 [OS=Mus musculus]
Q9QXB9	Developmentally-regulated GTP-binding protein 2 [OS=Mus musculus]		O35963	Ras-related protein Rab-33B [OS=Mus musculus]		O35963	Ras-related protein Rab-33B [OS=Mus musculus]		O35963	Ras-related protein Rab-33B [OS=Mus musculus]		Q99JW4	LIM and senescent cell antigen-like-containing domain protein 1 [OS=Mus musculus]		P09405	Nucleolin [OS=Mus musculus]		P19536	Cytochrome c oxidase subunit 5B, mitochondrial [OS=Mus musculus]
Q8BH58	TIP41-like protein [OS=Mus musculus]		P26350	Prothymosin alpha [OS=Mus musculus]		P26350	Prothymosin alpha [OS=Mus musculus]		P26350	Prothymosin alpha [OS=Mus musculus]		O54782	Epididymis-specific alpha-mannosidase [OS=Mus musculus]		Q61553	Fascin [OS=Mus musculus]		Q8BTM8	Filamin-A [OS=Mus musculus]
P11862	Growth arrest-specific protein 2 [OS=Mus musculus]		P63030	Mitochondrial pyruvate carrier 1 [OS=Mus musculus]		P63030	Mitochondrial pyruvate carrier 1 [OS=Mus musculus]		P63030	Mitochondrial pyruvate carrier 1 [OS=Mus musculus]		P56371	Ras-related protein Rab-4A [OS=Mus musculus]		Q8BWT1	3-ketoacyl-CoA thiolase, mitochondrial [OS=Mus musculus]		P08113	Endoplasmin [OS=Mus musculus]
P38060	Hydroxymethylglutaryl-CoA lyase, mitochondrial [OS=Mus musculus]		P83882	60S ribosomal protein L36a [OS=Mus musculus]		P83882	60S ribosomal protein L36a [OS=Mus musculus]		P83882	60S ribosomal protein L36a [OS=Mus musculus]		Q9D967	Magnesium-dependent phosphatase 1 [OS=Mus musculus]		Q9DCD0	6-phosphogluconate dehydrogenase, decarboxylating [OS=Mus musculus]		P11983	T-complex protein 1 subunit alpha [OS=Mus musculus]
P51863	V-type proton ATPase subunit d 1 [OS=Mus musculus]		Q9CYN9	Renin receptor [OS=Mus musculus]		Q9CYN9	Renin receptor [OS=Mus musculus]		Q9CYN9	Renin receptor [OS=Mus musculus]		O55128	Histone deacetylase complex subunit SAP18 [OS=Mus musculus]		Q8BK64	activator of 90 kDa heat shock protein ATPase homolog 1 [OS=Mus musculus]		P80318	T-complex protein 1 subunit gamma [OS=Mus musculus]
P51660	peroxisomal multifunctional enzyme type 2 [OS=Mus musculus]		O35215	D-dopachrome decarboxylase [OS=Mus musculus]		O35215	D-dopachrome decarboxylase [OS=Mus musculus]		O35215	D-dopachrome decarboxylase [OS=Mus musculus]		P35285	Ras-related protein Rab-22A [OS=Mus musculus]		Q9Z2I9	Succinate--CoA ligase [ADP-forming] subunit beta, mitochondrial [OS=Mus musculus]		P26041	Moesin [OS=Mus musculus]
O08915	AH receptor-interacting protein [OS=Mus musculus]		Q9CY57	Chromatin target of PRMT1 protein [OS=Mus musculus]		Q9CY57	Chromatin target of PRMT1 protein [OS=Mus musculus]		Q9CY57	Chromatin target of PRMT1 protein [OS=Mus musculus]		Q8BFQ8	Glutamine amidotransferase-like class 1 domain-containing protein 1 [OS=Mus musculus]		Q9Z0N1	Eukaryotic translation initiation factor 2 subunit 3, X-linked [OS=Mus musculus]		P17225	Polypyrimidine tract-binding protein 1 [OS=Mus musculus]
Q8BJ03-1	Cytochrome c oxidase assembly protein COX15 homolog [OS=Mus musculus]		Q9EST4-1	Proteasome assembly chaperone 2 [OS=Mus musculus]		Q9EST4-1	Proteasome assembly chaperone 2 [OS=Mus musculus]		Q9EST4-1	Proteasome assembly chaperone 2 [OS=Mus musculus]		Q9Z210	Peroxisomal membrane protein 11B [OS=Mus musculus]		Q9CZ30-1	obg-like ATPase 1 [OS=Mus musculus]		Q01853	Transitional endoplasmic reticulum ATPase [OS=Mus musculus]
Q9DCU6	39S ribosomal protein L4, mitochondrial [OS=Mus musculus]		Q62241	U1 small nuclear ribonucleoprotein C [OS=Mus musculus]		Q62241	U1 small nuclear ribonucleoprotein C [OS=Mus musculus]		Q62241	U1 small nuclear ribonucleoprotein C [OS=Mus musculus]		Q80X85	28S ribosomal protein S7, mitochondrial [OS=Mus musculus]		Q3THS6	S-adenosylmethionine synthase isoform type-2 [OS=Mus musculus]		P62835	ras-related protein Rap-1A [OS=Mus musculus]
Q9DBH5	Vesicular integral-membrane protein VIP36 [OS=Mus musculus]		Q9JIZ9	Phospholipid scramblase 3 [OS=Mus musculus]		Q9JIZ9	Phospholipid scramblase 3 [OS=Mus musculus]		Q9JIZ9	Phospholipid scramblase 3 [OS=Mus musculus]		O35969-2	Isoform 2 of Guanidinoacetate N-methyltransferase [OS=Mus musculus]		Q91W90	Thioredoxin domain-containing protein 5 [OS=Mus musculus]		Q9CWJ9	bifunctional purine biosynthesis protein purH [OS=Mus musculus]
P97377-1	cyclin-dependent kinase 2 [OS=Mus musculus]		P59708	Splicing factor 3B subunit 6 [OS=Mus musculus]		P59708	Splicing factor 3B subunit 6 [OS=Mus musculus]		P59708	Splicing factor 3B subunit 6 [OS=Mus musculus]		Q3KNM2	E3 ubiquitin-protein ligase MARCH5 [OS=Mus musculus]		P07214	Sparc [OS=Mus musculus]		P80316	T-complex protein 1 subunit epsilon [OS=Mus musculus]
P21279	Guanine nucleotide-binding protein G(Q) subunit alpha [OS=Mus musculus]		Q6ZWV7	60S ribosomal protein L35 [OS=Mus musculus]		Q6ZWV7	60S ribosomal protein L35 [OS=Mus musculus]		Q6ZWV7	60S ribosomal protein L35 [OS=Mus musculus]		O88630	Golgi SNAP receptor complex member 1 [OS=Mus musculus]		Q922B2	Aspartate--tRNA ligase, cytoplasmic [OS=Mus musculus]		Q62351	Transferrin receptor protein 1 [OS=Mus musculus]
Q8BWU5	Probable tRNA N6-adenosine threonylcarbamoyltransferase [OS=Mus musculus]		O35972	39S ribosomal protein L23, mitochondrial [OS=Mus musculus]		O35972	39S ribosomal protein L23, mitochondrial [OS=Mus musculus]		O35972	39S ribosomal protein L23, mitochondrial [OS=Mus musculus]		O88851	Putative hydrolase RBBP9 [OS=Mus musculus]		P32233	developmentally-regulated GTP-binding protein 1 [OS=Mus musculus]		Q3TW96-1	UDP-N-acetylhexosamine pyrophosphorylase-like protein 1 [OS=Mus musculus]
P18242	Cathepsin D [OS=Mus musculus]		O70404	vesicle-associated membrane protein 8 [OS=Mus musculus]		O70404	vesicle-associated membrane protein 8 [OS=Mus musculus]		O70404	vesicle-associated membrane protein 8 [OS=Mus musculus]		O35166	Golgi SNAP receptor complex member 2 [OS=Mus musculus]		Q8K4F5	Protein Abhd11 [OS=Mus musculus]		Q9D1K7	UPF0687 protein C20orf27 homolog [OS=Mus musculus]
P47802	Metaxin-1 [OS=Mus musculus]		P62858	40S ribosomal protein S28 [OS=Mus musculus]		P62858	40S ribosomal protein S28 [OS=Mus musculus]		P62858	40S ribosomal protein S28 [OS=Mus musculus]		O09044	Synaptosomal-associated protein 23 [OS=Mus musculus]		P35564	Calnexin [OS=Mus musculus]		Q9CQ85	Mitochondrial import inner membrane translocase subunit TIM22 [OS=Mus musculus]
Q9CPS7	RNA-binding protein pno1 [OS=Mus musculus]		P61514	60S ribosomal protein L37a [OS=Mus musculus]		P61514	60S ribosomal protein L37a [OS=Mus musculus]		P61514	60S ribosomal protein L37a [OS=Mus musculus]		Q8VEE0	ribulose-phosphate 3-epimerase [OS=Mus musculus]		Q99JY0	Trifunctional enzyme subunit beta, mitochondrial [OS=Mus musculus]		P62309	Small nuclear ribonucleoprotein G [OS=Mus musculus]
Q9Z0P5	Twinfilin-2 [OS=Mus musculus]		Q9D3P8	Plasminogen receptor (KT) [OS=Mus musculus]		Q9D3P8	Plasminogen receptor (KT) [OS=Mus musculus]		Q9D3P8	Plasminogen receptor (KT) [OS=Mus musculus]		P49615	Cyclin-dependent-like kinase 5 [OS=Mus musculus]		Q8R1G6-1	PDZ and LIM domain protein 2 [OS=Mus musculus]		Q9ERY9	probable ergosterol biosynthetic protein 28 [OS=Mus musculus]
Q9D1H7	Golgi to ER traffic protein 4 homolog [OS=Mus musculus]		O55060	Thiopurine S-methyltransferase [OS=Mus musculus]		O55060	Thiopurine S-methyltransferase [OS=Mus musculus]		O55060	Thiopurine S-methyltransferase [OS=Mus musculus]		O70274	Protein tyrosine phosphatase type IVA 2 [OS=Mus musculus]		Q64727	Vinculin [OS=Mus musculus]		Q3UIU2	NADH dehydrogenase [ubiquinone] 1 beta subcomplex subunit 6 [OS=Mus musculus]
[truncated: 1,094 more rows]
