# Supplementary material for: Human pancreatic cancer cell exosomes, but not human normal cell exosomes, act as an initiator in cell transformation
Source: eLife. 2019 May 28;8:e40226. doi: 10.7554/eLife.40226 (PMC6538373; doi:10.7554/eLife.40226)
Supplement: Figure 4—figure supplement 1—source data 1. — Proteins identified by mass spectrometry analysis of initiated NIH/3T3 cells. [file elife-40226-fig4-figsupp1-data1.xlsx]

## Sheet: Sheet1
Initiated NIH/3T3 Cells
Proteins found in NIH/3T3 cells left untreated, treated with MCA for 3 days, or treated with Capan-2 exosomes (ExC) for 3 days (n=3 for each). PSMs = peptide spectral matches.
Uniprot Accession	Protein Description	# Peptides	# PSMs	# Unique Peptides	Control-1	Control-2	Control-3	MCA-1	MCA-2	MCA-3	ExC-1	ExC-2	ExC-3
P63260	Actin, cytoplasmic 2 [OS=Mus musculus]	30	1927	14	High	High	High	High	High	High	High	High	High
P16858	glyceraldehyde-3-phosphate dehydrogenase [OS=Mus musculus]	29	2667	28	High	High	High	High	High	High	High	High	High
P06151	L-lactate dehydrogenase A chain [OS=Mus musculus]	31	1221	29	High	High	High	High	High	High	High	High	High
P10107	annexin A1 [OS=Mus musculus]	32	1500	32	High	High	High	High	High	High	High	High	High
P09411	phosphoglycerate kinase 1 [OS=Mus musculus]	33	811	26	High	High	High	High	High	High	High	High	High
P56480	ATP synthase subunit beta, mitochondrial [OS=Mus musculus]	29	432	29	High	High	High	High	High	High	High	High	High
P17182	alpha-enolase [OS=Mus musculus]	32	692	26	High	High	High	High	High	High	High	High	High
P99024	tubulin beta-5 chain [OS=Mus musculus]	27	556	5	High	High	High	High	High	High	High	High	High
P10126	Elongation factor 1-alpha 1 [OS=Mus musculus]	27	954	27	High	High	High	High	High	High	High	High	High
P62259	14-3-3 protein epsilon [OS=Mus musculus]	28	1039	25	High	High	High	High	High	High	High	High	High
P05064	fructose-bisphosphate aldolase A [OS=Mus musculus]	29	693	26	High	High	High	High	High	High	High	High	High
Q61598	Rab GDP dissociation inhibitor beta [OS=Mus musculus]	33	347	30	High	High	High	High	High	High	High	High	High
Q9DBJ1	Phosphoglycerate mutase 1 [OS=Mus musculus]	20	1082	20	High	High	High	High	High	High	High	High	High
Q9CQ65	S-methyl-5'-thioadenosine phosphorylase [OS=Mus musculus]	24	813	24	High	High	High	High	High	High	High	High	High
P48036	annexin A5 [OS=Mus musculus]	29	1565	29	High	High	High	High	High	High	High	High	High
P07356	Annexin A2 [OS=Mus musculus]	30	1168	30	High	High	High	High	High	High	High	High	High
O88569	heterogeneous nuclear ribonucleoproteins A2/B1 [OS=Mus musculus]	25	836	2	High	High	High	High	High	High	High	High	High
P97429	annexin A4 [OS=Mus musculus]	25	610	24	High	High	High	High	High	High	High	High	High
Q9DCN2	NADH-cytochrome b5 reductase 3 [OS=Mus musculus]	23	641	23	High	High	High	High	High	High	High	High	High
P49312-1	Heterogeneous nuclear ribonucleoprotein A1 [OS=Mus musculus]	21	609	17	High	High	High	High	High	High	High	High	High
P63101	14-3-3 protein zeta/delta [OS=Mus musculus]	25	814	18	High	High	High	High	High	High	High	High	High
P68254-1	14-3-3 protein theta [OS=Mus musculus]	22	660	16	High	High	High	High	High	High	High	High	High
P18760	Cofilin-1 [OS=Mus musculus]	23	846	21	High	High	High	High	High	High	High	High	High
P35700	peroxiredoxin-1 [OS=Mus musculus]	23	927	21	High	High	High	High	High	High	High	High	High
Q61937	Nucleophosmin [OS=Mus musculus]	17	472	17	High	High	High	High	High	High	High	High	High
O35639	annexin A3 [OS=Mus musculus]	27	516	26	High	High	High	High	High	High	High	High	High
P60335	Poly(RC)-binding protein 1 [OS=Mus musculus]	18	523	14	High	High	High	High	High	High	High	High	High
Q9R0P3	S-formylglutathione hydrolase [OS=Mus musculus]	19	600	19	High	High	High	High	High	High	High	High	High
Q8VEM8	Phosphate carrier protein, mitochondrial [OS=Mus musculus]	20	682	20	High	High	High	High	High	High	High	High	High
Q8CAY6	Acetyl-CoA acetyltransferase, cytosolic [OS=Mus musculus]	20	419	20	High	High	High	High	High	High	High	High	High
Q9DB05	alpha-soluble nsf attachment protein [OS=Mus musculus]	22	404	22	High	High	High	High	High	High	High	High	High
P63242	Eukaryotic translation initiation factor 5A-1 [OS=Mus musculus]	17	426	17	High	High	High	High	High	High	High	High	High
Q6ZWX6	Eukaryotic translation initiation factor 2 subunit 1 [OS=Mus musculus]	22	485	22	High	High	High	High	High	High	High	High	High
Q9R1P4	Proteasome subunit alpha type-1 [OS=Mus musculus]	20	439	20	High	High	High	High	High	High	High	High	High
Q920E5	Farnesyl pyrophosphate synthase [OS=Mus musculus]	22	532	22	High	High	High	High	High	High	High	High	High
Q9R1J0	sterol-4-alpha-carboxylate 3-dehydrogenase, decarboxylating [OS=Mus musculus]	22	363	22	High	High	High	High	High	High	High	High	High
O09061	proteasome subunit beta type-1 [OS=Mus musculus]	15	327	15	High	High	High	High	High	High	High	High	High
P20152	Vimentin [OS=Mus musculus]	32	327	32	High	High	High	High	High	High	High	High	High
P19324	Serpin H1 [OS=Mus musculus]	20	313	20	High	High	High	High	High	High	High	High	High
P68040	Receptor of activated protein C kinase 1 [OS=Mus musculus]	19	713	19	High	High	High	High	High	High	High	High	High
Q91VI7	Ribonuclease inhibitor [OS=Mus musculus]	22	300	22	High	High	High	High	High	High	High	High	High
P08752	guanine nucleotide-binding protein G(i) subunit alpha-2 [OS=Mus musculus]	19	377	12	High	High	High	High	High	High	High	High	High
P17751	Triosephosphate isomerase [OS=Mus musculus]	19	627	19	High	High	High	High	High	High	High	High	High
P47962	60S ribosomal protein L5 [OS=Mus musculus]	18	490	18	High	High	High	High	High	High	High	High	High
Q64674	spermidine synthase [OS=Mus musculus]	23	371	23	High	High	High	High	High	High	High	High	High
P54071	Isocitrate dehydrogenase [NADP], mitochondrial [OS=Mus musculus]	26	348	25	High	High	High	High	High	High	High	High	High
Q9Z1Z2	Serine-threonine kinase receptor-associated protein [OS=Mus musculus]	21	343	21	High	High	High	High	High	High	High	High	High
Q60854	serpin B6 [OS=Mus musculus]	23	337	23	High	High	High	High	High	High	High	High	High
Q61335	B-cell receptor-associated protein 31 [OS=Mus musculus]	17	333	17	High	High	High	High	High	High	High	High	High
P17742	peptidyl-prolyl cis-trans isomerase A [OS=Mus musculus]	13	764	13	High	High	High	High	High	High	High	High	High
P62334	26S proteasome regulatory subunit 10B [OS=Mus musculus]	19	295	19	High	High	High	High	High	High	High	High	High
P51150	ras-related protein Rab-7a [OS=Mus musculus]	20	525	20	High	High	High	High	High	High	High	High	High
P16125	L-lactate dehydrogenase B chain [OS=Mus musculus]	19	376	17	High	High	High	High	High	High	High	High	High
P97351	40S ribosomal protein S3a [OS=Mus musculus]	21	569	21	High	High	High	High	High	High	High	High	High
P10649	Glutathione S-transferase Mu 1 [OS=Mus musculus]	17	501	14	High	High	High	High	High	High	High	High	High
P10605	Cathepsin B [OS=Mus musculus]	15	338	15	High	High	High	High	High	High	High	High	High
Q9CQV8-1	14-3-3 protein beta/alpha [OS=Mus musculus]	20	523	10	High	High	High	High	High	High	High	High	High
Q9CVB6	Actin-related protein 2/3 complex subunit 2 [OS=Mus musculus]	26	481	26	High	High	High	High	High	High	High	High	High
Q99K85	phosphoserine aminotransferase [OS=Mus musculus]	23	521	23	High	High	High	High	High	High	High	High	High
P62137	serine/threonine-protein phosphatase PP1-alpha catalytic subunit [OS=Mus musculus]	19	480	5	High	High	High	High	High	High	High	High	High
P47757-4	Isoform 3 of F-actin-capping protein subunit beta [OS=Mus musculus]	23	359	23	High	High	High	High	High	High	High	High	High
P63158	High mobility group protein B1 [OS=Mus musculus]	18	499	15	High	High	High	High	High	High	High	High	High
P21107-2	Isoform 2 of Tropomyosin alpha-3 chain [OS=Mus musculus]	27	373	14	High	High	High	High	High	High	High	High	High
P84078	ADP-ribosylation factor 1 [OS=Mus musculus]	15	517	4	High	High	High	High	High	High	High	High	High
Q9D8N0	elongation factor 1-gamma [OS=Mus musculus]	28	340	28	High	High	High	High	High	High	High	High	High
Q9R1T2	SUMO-activating enzyme subunit 1 [OS=Mus musculus]	23	348	23	High	High	High	High	High	High	High	High	High
P14148	60S ribosomal protein L7 [OS=Mus musculus]	28	573	28	High	High	High	High	High	High	High	High	High
P25444	40S ribosomal protein S2 [OS=Mus musculus]	15	562	15	High	High	High	High	High	High	High	High	High
P62141	Serine/threonine-protein phosphatase PP1-beta catalytic subunit [OS=Mus musculus]	18	431	5	High	High	High	High	High	High	High	High	High
P67778	Prohibitin [OS=Mus musculus]	18	412	18	High	High	High	High	High	High	High	High	High
P17918	proliferating cell nuclear antigen [OS=Mus musculus]	15	420	15	High	High	High	High	High	High	High	High	High
P62908	40S ribosomal protein S3 [OS=Mus musculus]	24	811	24	High	High	High	High	High	High	High	High	High
Q60932-1	voltage-dependent anion-selective channel protein 1 [OS=Mus musculus]	17	416	16	High	High	High	High	High	High	High	High	High
P68510	14-3-3 protein eta [OS=Mus musculus]	22	604	16	High	High	High	High	High	High	High	High	High
P11440	Cyclin-dependent kinase 1 [OS=Mus musculus]	21	345	19	High	High	High	High	High	High	High	High	High
Q6IRU2	Tropomyosin alpha-4 chain [OS=Mus musculus]	25	340	23	High	High	High	High	High	High	High	High	High
Q9WVA4	Transgelin-2 [OS=Mus musculus]	18	479	18	High	High	High	High	High	High	High	High	High
O35864	COP9 signalosome complex subunit 5 [OS=Mus musculus]	13	271	13	High	High	High	High	High	High	High	High	High
P12970	60S ribosomal protein L7a [OS=Mus musculus]	21	566	21	High	High	High	High	High	High	High	High	High
P08249	Malate dehydrogenase, mitochondrial [OS=Mus musculus]	18	809	18	High	High	High	High	High	High	High	High	High
P61161	Actin-related protein 2 [OS=Mus musculus]	15	259	15	High	High	High	High	High	High	High	High	High
Q91YR9	Prostaglandin reductase 1 [OS=Mus musculus]	16	397	16	High	High	High	High	High	High	High	High	High
Q9JIF0-1	protein arginine N-methyltransferase 1 [OS=Mus musculus]	20	260	20	High	High	High	High	High	High	High	High	High
Q9Z2U0	Proteasome subunit alpha type-7 [OS=Mus musculus]	18	398	18	High	High	High	High	High	High	High	High	High
Q64105	Sepiapterin reductase [OS=Mus musculus]	13	284	13	High	High	High	High	High	High	High	High	High
Q61599	Rho GDP-dissociation inhibitor 2 [OS=Mus musculus]	12	392	12	High	High	High	High	High	High	High	High	High
P61982	14-3-3 protein gamma [OS=Mus musculus]	24	682	16	High	High	High	High	High	High	High	High	High
P23492	purine nucleoside phosphorylase [OS=Mus musculus]	14	308	14	High	High	High	High	High	High	High	High	High
P63085	mitogen-activated protein kinase 1 [OS=Mus musculus]	20	263	13	High	High	High	High	High	High	High	High	High
Q9JII6	alcohol dehydrogenase [NADP(+)] [OS=Mus musculus]	19	391	19	High	High	High	High	High	High	High	High	High
P62880	Guanine nucleotide-binding protein G(I)/G(S)/G(T) subunit beta-2 [OS=Mus musculus]	15	298	9	High	High	High	High	High	High	High	High	High
Q91V41	Ras-related protein Rab-14 [OS=Mus musculus]	16	304	15	High	High	High	High	High	High	High	High	High
Q8QZT1	Acetyl-CoA acetyltransferase, mitochondrial [OS=Mus musculus]	16	269	16	High	High	High	High	High	High	High	High	High
Q01768	nucleoside diphosphate kinase b [OS=Mus musculus]	12	528	7	High	High	High	High	High	High	High	High	High
P16045	Galectin-1 [OS=Mus musculus]	14	645	14	High	High	High	High	High	High	High	High	High
P62843	40S ribosomal protein S15 [OS=Mus musculus]	6	229	6	High	High	High	High	High	High	High	High	High
Q9Z1Q5	chloride intracellular channel protein 1 [OS=Mus musculus]	18	491	18	High	High	High	High	High	High	High	High	High
Q9D051	Pyruvate dehydrogenase E1 component subunit beta, mitochondrial [OS=Mus musculus]	11	333	11	High	High	High	High	High	High	High	High	High
Q61166	Microtubule-associated protein RP/EB family member 1 [OS=Mus musculus]	18	274	16	High	High	High	High	High	High	High	High	High
P51881	ADP/ATP translocase 2 [OS=Mus musculus]	22	635	10	High	High	High	High	High	High	High	High	High
Q9QZD9	Eukaryotic translation initiation factor 3 subunit I [OS=Mus musculus]	16	295	16	High	High	High	High	High	High	High	High	High
P51174	Long-chain specific acyl-CoA dehydrogenase, mitochondrial [OS=Mus musculus]	19	285	19	High	High	High	High	High	High	High	High	High
Q07417	Short-chain specific acyl-CoA dehydrogenase, mitochondrial [OS=Mus musculus]	18	227	18	High	High	High	High	High	High	High	High	High
P63087-2	Isoform Gamma-2 of Serine/threonine-protein phosphatase PP1-gamma catalytic subunit [OS=Mus musculus]	16	438	1	High	High	High	High	High	High	High	High	High
Q99PT1	rho GDP-dissociation inhibitor 1 [OS=Mus musculus]	12	476	12	High	High	High	High	High	High	High	High	High
O09131	Glutathione S-transferase omega-1 [OS=Mus musculus]	23	729	23	High	High	High	High	High	High	High	High	High
O88456	Calpain small subunit 1 [OS=Mus musculus]	12	360	12	High	High	High	High	High	High	High	High	High
Q99JI4	26S proteasome non-ATPase regulatory subunit 6 [OS=Mus musculus]	23	249	23	High	High	High	High	High	High	High	High	High
Q99LC5	Electron transfer flavoprotein subunit alpha, mitochondrial [OS=Mus musculus]	16	408	16	High	High	High	High	High	High	High	High	High
P10711	Transcription elongation factor A protein 1 [OS=Mus musculus]	20	344	20	High	High	High	High	High	High	High	High	High
P62918	60S ribosomal protein L8 [OS=Mus musculus]	14	287	14	High	High	High	High	High	High	High	High	High
Q99JX4	Eukaryotic translation initiation factor 3 subunit M [OS=Mus musculus]	15	223	15	High	High	High	High	High	High	High	High	High
P48962	ADP/ATP translocase 1 [OS=Mus musculus]	22	639	10	High	High	High	High	High	High	High	High	High
Q9DCD0	6-phosphogluconate dehydrogenase, decarboxylating [OS=Mus musculus]	21	213	21	High	High	High	High	High	High	High	High	High
O70400	PDZ and LIM domain protein 1 [OS=Mus musculus]	16	242	16	High	High	High	High	High	High	High	High	High
O35129	Prohibitin-2 [OS=Mus musculus]	21	408	21	High	High	High	High	High	High	High	High	High
Q91VH6	Protein MEMO1 [OS=Mus musculus]	16	245	16	High	High	High	High	High	High	High	High	High
P47754	F-actin-capping protein subunit alpha-2 [OS=Mus musculus]	13	242	11	High	High	High	High	High	High	High	High	High
P47911	60S ribosomal protein L6 [OS=Mus musculus]	23	457	23	High	High	High	High	High	High	High	High	High
Q9DAW9	Calponin-3 [OS=Mus musculus]	13	279	12	High	High	High	High	High	High	High	High	High
Q9CPV4-1	Glyoxalase domain-containing protein 4 [OS=Mus musculus]	20	337	20	High	High	High	High	High	High	High	High	High
Q9WVJ2	26S proteasome non-ATPase regulatory subunit 13 [OS=Mus musculus]	21	239	21	High	High	High	High	High	High	High	High	High
P49722	Proteasome subunit alpha type-2 [OS=Mus musculus]	11	262	11	High	High	High	High	High	High	High	High	High
P15532	Nucleoside diphosphate kinase A [OS=Mus musculus]	15	480	10	High	High	High	High	High	High	High	High	High
O55234	proteasome subunit beta type-5 [OS=Mus musculus]	15	298	15	High	High	High	High	High	High	High	High	High
P05202	Aspartate aminotransferase, mitochondrial [OS=Mus musculus]	24	376	24	High	High	High	High	High	High	High	High	High
O88544	COP9 signalosome complex subunit 4 [OS=Mus musculus]	24	209	24	High	High	High	High	High	High	High	High	High
P70195	Proteasome subunit beta type-7 [OS=Mus musculus]	13	221	13	High	High	High	High	High	High	High	High	High
P62702	40S ribosomal protein S4, X isoform [OS=Mus musculus]	19	572	19	High	High	High	High	High	High	High	High	High
P35278	Ras-related protein Rab-5C [OS=Mus musculus]	11	332	8	High	High	High	High	High	High	High	High	High
P16675	lysosomal protective protein [OS=Mus musculus]	14	280	14	High	High	High	High	High	High	High	High	High
Q9CXW3	Calcyclin-binding protein [OS=Mus musculus]	13	263	13	High	High	High	High	High	High	High	High	High
P47753	F-actin-capping protein subunit alpha-1 [OS=Mus musculus]	13	259	11	High	High	High	High	High	High	High	High	High
P62754	40S RIBOSOMAL PROTEIN S6 [OS=Mus musculus]	16	332	16	High	High	High	High	High	High	High	High	High
Q9QUI0	Transforming protein RhoA [OS=Mus musculus]	14	400	5	High	High	High	High	High	High	High	High	High
P31230	aminoacyl tRNA synthase complex-interacting multifunctional protein 1 [OS=Mus musculus]	16	196	16	High	High	High	High	High	High	High	High	High
P53026	60S ribosomal protein L10A [OS=Mus musculus]	14	341	14	High	High	High	High	High	High	High	High	High
P48774	Glutathione S-transferase Mu 5 [OS=Mus musculus]	15	264	14	High	High	High	High	High	High	High	High	High
Q9CQ60	6-phosphogluconolactonase [OS=Mus musculus]	13	328	13	High	High	High	High	High	High	High	High	High
P57776-3	Isoform 3 of Elongation factor 1-delta [OS=Mus musculus]	17	293	2	High	High	High	High	High	High	High	High	High
Q05816	Fatty acid-binding protein, epidermal [OS=Mus musculus]	15	306	15	High	High	High	High	High	High	High	High	High
Q9WUD1	STIP1 homology and U box-containing protein 1 [OS=Mus musculus]	21	244	21	High	High	High	High	High	High	High	High	High
P80314	T-complex protein 1 subunit beta [OS=Mus musculus]	19	92	19	High	High	High	High	High	High	High	High	High
O08709	Peroxiredoxin-6 [OS=Mus musculus]	14	386	14	High	High	High	High	High	High	High	High	High
O70503-1	Very-long-chain 3-oxoacyl-CoA reductase [OS=Mus musculus]	17	359	17	High	High	High	High	High	High	High	High	High
Q8CDN6	Thioredoxin-like protein 1 [OS=Mus musculus]	15	229	15	High	High	High	High	High	High	High	High	High
Q9DCL9	multifunctional protein ADE2 [OS=Mus musculus]	19	177	19	High	High	High	High	High	High	High	High	High
O35593	26S proteasome non-ATPase regulatory subunit 14 [OS=Mus musculus]	11	291	11	High	High	High	High	High	High	High	High	High
Q6ZWV3	60S ribosomal protein L10 [OS=Mus musculus]	13	395	13	High	High	High	High	High	High	High	High	High
P28352	DNA-(apurinic or apyrimidinic site) lyase [OS=Mus musculus]	16	247	16	High	High	High	High	High	High	High	High	High
Q9D7G0	ribose-phosphate pyrophosphokinase 1 [OS=Mus musculus]	16	258	9	High	High	High	High	High	High	High	High	High
O08756	3-hydroxyacyl-CoA dehydrogenase type-2 [OS=Mus musculus]	13	263	13	High	High	High	High	High	High	High	High	High
Q62465	Synaptic vesicle membrane protein VAT-1 homolog [OS=Mus musculus]	15	141	15	High	High	High	High	High	High	High	High	High
P61750	ADP-ribosylation factor 4 [OS=Mus musculus]	12	340	5	High	High	High	High	High	High	High	High	High
P15626	Glutathione S-transferase Mu 2 [OS=Mus musculus]	16	307	13	High	High	High	High	High	High	High	High	High
P63276	40S ribosomal protein S17 [OS=Mus musculus]	12	377	12	High	High	High	High	High	High	High	High	High
Q99LX0	protein DJ-1 [OS=Mus musculus]	12	286	12	High	High	High	High	High	High	High	High	High
Q9D1G1	ras-related protein Rab-1B [OS=Mus musculus]	10	426	5	High	High	High	High	High	High	High	High	High
Q9CZU6	citrate synthase, mitochondrial [OS=Mus musculus]	20	316	20	High	High	High	High	High	High	High	High	High
P58771-2	Isoform 2 of Tropomyosin alpha-1 chain [OS=Mus musculus]	23	274	7	High	High	High	High	High	High	High	High	High
Q9D819	Inorganic pyrophosphatase [OS=Mus musculus]	20	267	20	High	High	High	High	High	High	High	High	High
Q9CQW2	ADP-ribosylation factor-like protein 8B [OS=Mus musculus]	14	340	6	High	High	High	High	High	High	High	High	High
P84084	ADP-ribosylation factor 5 [OS=Mus musculus]	14	405	6	High	High	High	High	High	High	High	High	High
P30285	Cyclin-dependent kinase 4 [OS=Mus musculus]	19	246	18	High	High	High	High	High	High	High	High	High
P47199	Quinone oxidoreductase [OS=Mus musculus]	17	207	17	High	High	High	High	High	High	High	High	High
P62874	Guanine nucleotide-binding protein G(I)/G(S)/G(T) subunit beta-1 [OS=Mus musculus]	14	223	8	High	High	High	High	High	High	High	High	High
Q8VEH3	ADP-ribosylation factor-like protein 8A [OS=Mus musculus]	15	248	7	High	High	High	High	High	High	High	High	High
Q9R0P5	Destrin [OS=Mus musculus]	17	291	16	High	High	High	High	High	High	High	High	High
O88545	COP9 signalosome complex subunit 6 [OS=Mus musculus]	14	203	14	High	High	High	High	High	High	High	High	High
Q9DB20	ATP synthase subunit O, mitochondrial [OS=Mus musculus]	13	331	13	High	High	High	High	High	High	High	High	High
Q91WK2	Eukaryotic translation initiation factor 3 subunit H [OS=Mus musculus]	16	192	16	High	High	High	High	High	High	High	High	High
P57776-2	Isoform 2 of Elongation factor 1-delta [OS=Mus musculus]	16	253	1	High	High	High	High	High	High	High	High	High
P16110	Galectin-3 [OS=Mus musculus]	9	283	9	High	High	High	High	High	High	High	High	High
Q9QZE7	Translin-associated protein X [OS=Mus musculus]	13	201	13	High	High	High	High	High	High	High	High	High
P70372	ELAV-like protein 1 [OS=Mus musculus]	15	207	15	High	High	High	High	High	High	High	High	High
P10518	Delta-aminolevulinic acid dehydratase [OS=Mus musculus]	16	260	16	High	High	High	High	High	High	High	High	High
P26516	26S proteasome non-ATPase regulatory subunit 7 [OS=Mus musculus]	12	180	12	High	High	High	High	High	High	High	High	High
O89079	coatomer subunit epsilon [OS=Mus musculus]	11	184	11	High	High	High	High	High	High	High	High	High
P53994	Ras-related protein Rab-2A [OS=Mus musculus]	15	259	7	High	High	High	High	High	High	High	High	High
P62827	GTP-binding nuclear protein RAN [OS=Mus musculus]	13	336	13	High	High	High	High	High	High	High	High	High
Q9DCW4	electron transfer flavoprotein subunit beta [OS=Mus musculus]	13	343	13	High	High	High	High	High	High	High	High	High
Q9R0Y5-2	Isoform 2 of Adenylate kinase isoenzyme 1 [OS=Mus musculus]	15	294	15	High	High	High	High	High	High	High	High	High
P97371	Proteasome activator complex subunit 1 [OS=Mus musculus]	17	244	17	High	High	High	High	High	High	High	High	High
O70251	Elongation factor 1-beta [OS=Mus musculus]	12	291	10	High	High	High	High	High	High	High	High	High
Q99JI6	Ras-related protein Rap-1b [OS=Mus musculus]	15	280	5	High	High	High	High	High	High	High	High	High
P48758	Carbonyl reductase [NADPH] 1 [OS=Mus musculus]	14	255	13	High	High	High	High	High	High	High	High	High
P58044	Isopentenyl-diphosphate Delta-isomerase 1 [OS=Mus musculus]	15	264	15	High	High	High	High	High	High	High	High	High
Q3THE2	Myosin regulatory light chain 12B [OS=Mus musculus]	10	285	5	High	High	High	High	High	High	High	High	High
Q921H8	3-ketoacyl-CoA thiolase A, peroxisomal [OS=Mus musculus]	15	139	15	High	High	High	High	High	High	High	High	High
O35459	Delta(3,5)-Delta(2,4)-dienoyl-CoA isomerase, mitochondrial [OS=Mus musculus]	14	259	14	High	High	High	High	High	High	High	High	High
Q9CR62	Mitochondrial 2-oxoglutarate/malate carrier protein [OS=Mus musculus]	15	277	15	High	High	High	High	High	High	High	High	High
Q93092	Transaldolase [OS=Mus musculus]	20	320	20	High	High	High	High	High	High	High	High	High
Q9CX86	Heterogeneous nuclear ribonucleoprotein A0 [OS=Mus musculus]	14	246	13	High	High	High	High	High	High	High	High	High
O08807	Peroxiredoxin-4 [OS=Mus musculus]	14	328	12	High	High	High	High	High	High	High	High	High
P30681	High mobility group protein B2 [OS=Mus musculus]	15	325	11	High	High	High	High	High	High	High	High	High
P52480	Pyruvate kinase PKM [OS=Mus musculus]	17	230	17	High	High	High	High	High	High	High	High	High
Q9Z2U1	Proteasome subunit alpha type-5 [OS=Mus musculus]	11	213	11	High	High	High	High	High	High	High	High	High
Q61990	Poly(rC)-binding protein 2 [OS=Mus musculus]	15	258	8	High	High	High	High	High	High	High	High	High
Q9R1P1	proteasome subunit beta type-3 [OS=Mus musculus]	10	272	10	High	High	High	High	High	High	High	High	High
P51410	60S ribosomal protein L9 [OS=Mus musculus]	12	394	12	High	High	High	High	High	High	High	High	High
P46638	Ras-related protein Rab-11B [OS=Mus musculus]	14	324	3	High	High	High	High	High	High	High	High	High
Q07813-1	Apoptosis regulator BAX [OS=Mus musculus]	10	286	10	High	High	High	High	High	High	High	High	High
O70252	Heme oxygenase 2 [OS=Mus musculus]	14	188	14	High	High	High	High	High	High	High	High	High
Q9Z2X1-1	Heterogeneous nuclear ribonucleoprotein F [OS=Mus musculus]	14	161	12	High	High	High	High	High	High	High	High	High
Q9DBP5	UMP-CMP kinase [OS=Mus musculus]	14	311	14	High	High	High	High	High	High	High	High	High
Q99LD8	N(G),N(G)-dimethylarginine dimethylaminohydrolase 2 [OS=Mus musculus]	17	228	16	High	High	High	High	High	High	High	High	High
Q61425	Hydroxyacyl-coenzyme A dehydrogenase, mitochondrial [OS=Mus musculus]	14	323	14	High	High	High	High	High	High	High	High	High
Q9DC51	Guanine nucleotide-binding protein G(k) subunit alpha [OS=Mus musculus]	16	239	9	High	High	High	High	High	High	High	High	High
Q921M7	protein FAM49B [OS=Mus musculus]	14	210	14	High	High	High	High	High	High	High	High	High
Q9DBS1	Transmembrane protein 43 [OS=Mus musculus]	15	183	15	High	High	High	High	High	High	High	High	High
P11862	Growth arrest-specific protein 2 [OS=Mus musculus]	14	229	14	High	High	High	High	High	High	High	High	High
P14206	40S ribosomal protein SA [OS=Mus musculus]	15	249	15	High	High	High	High	High	High	High	High	High
Q9WV54	Acid ceramidase [OS=Mus musculus]	16	250	16	High	High	High	High	High	High	High	High	High
P42208	septin-2 [OS=Mus musculus]	13	202	13	High	High	High	High	High	High	High	High	High
Q9R1P0	Proteasome subunit alpha type-4 [OS=Mus musculus]	16	294	16	High	High	High	High	High	High	High	High	High
P62082	40S ribosomal protein S7 [OS=Mus musculus]	15	359	15	High	High	High	High	High	High	High	High	High
Q99P31	Hsp70-binding protein 1 [OS=Mus musculus]	16	187	16	High	High	High	High	High	High	High	High	High
Q8K183	Pyridoxal kinase [OS=Mus musculus]	12	227	12	High	High	High	High	High	High	High	High	High
Q922R8	Protein disulfide-isomerase A6 [OS=Mus musculus]	17	136	17	High	High	High	High	High	High	High	High	High
P62962	profilin-1 [OS=Mus musculus]	11	667	11	High	High	High	High	High	High	High	High	High
Q80X95	Ras-related GTP-binding protein A [OS=Mus musculus]	13	188	5	High	High	High	High	High	High	High	High	High
Q6ZQI3	Malectin [OS=Mus musculus]	13	255	13	High	High	High	High	High	High	High	High	High
P62821	Ras-related protein Rab-1A [OS=Mus musculus]	11	538	6	High	High	High	High	High	High	High	High	High
P14869	60S acidic ribosomal protein P0 [OS=Mus musculus]	13	377	13	High	High	High	High	High	High	High	High	High
Q08093	Calponin-2 [OS=Mus musculus]	13	251	12	High	High	High	High	High	High	High	High	High
P05201	Aspartate aminotransferase, cytoplasmic [OS=Mus musculus]	19	227	19	High	High	High	High	High	High	High	High	High
Q8K2T1-1	NmrA-like family domain-containing protein 1 [OS=Mus musculus]	14	148	14	High	High	High	High	High	High	High	High	High
P62806	histone H4 [OS=Mus musculus]	10	379	10	High	High	High	High	High	High	High	High	High
Q8BH95	Enoyl-CoA hydratase, mitochondrial [OS=Mus musculus]	12	219	12	High	High	High	High	High	High	High	High	High
P19157	Glutathione S-transferase P 1 [OS=Mus musculus]	9	298	9	High	High	High	High	High	High	High	High	High
Q9DCX2	ATP synthase subunit d, mitochondrial [OS=Mus musculus]	10	169	10	High	High	High	High	High	High	High	High	High
Q9DBL1	Short/branched chain specific acyl-CoA dehydrogenase, mitochondrial [OS=Mus musculus]	16	185	16	High	High	High	High	High	High	High	High	High
Q9WV55	vesicle-associated membrane protein-associated protein A [OS=Mus musculus]	10	274	9	High	High	High	High	High	High	High	High	High
Q9WTP6-1	Adenylate kinase 2, mitochondrial [OS=Mus musculus]	12	243	12	High	High	High	High	High	High	High	High	High
Q923D2	flavin reductase (NADPH) [OS=Mus musculus]	9	207	9	High	High	High	High	High	High	High	High	High
Q9DB73-1	NADH-cytochrome b5 reductase 1 [OS=Mus musculus]	14	221	14	High	High	High	High	High	High	High	High	High
O88958	glucosamine-6-phosphate isomerase 1 [OS=Mus musculus]	15	179	13	High	High	High	High	High	High	High	High	High
P14901	heme oxygenase 1 [OS=Mus musculus]	9	156	9	High	High	High	High	High	High	High	High	High
P53810	Phosphatidylinositol transfer protein alpha isoform [OS=Mus musculus]	17	243	15	High	High	High	High	High	High	High	High	High
P28474	alcohol dehydrogenase class-3 [OS=Mus musculus]	14	242	12	High	High	High	High	High	High	High	High	High
P51655	Glypican-4 [OS=Mus musculus]	13	163	11	High	High	High	High	High	High	High	High	High
P99027	60S acidic ribosomal protein P2 [OS=Mus musculus]	10	239	10	High	High	High	High	High	High	High	High	High
P24369	peptidyl-prolyl cis-trans isomerase B [OS=Mus musculus]	14	325	14	High	High	High	High	High	High	High	High	High
P61290	Proteasome activator complex subunit 3 [OS=Mus musculus]	12	187	12	High	High	High	High	High	High	High	High	High
Q9QUM9	Proteasome subunit alpha type-6 [OS=Mus musculus]	13	329	13	High	High	High	High	High	High	High	High	High
Q9QYB1	Chloride intracellular channel protein 4 [OS=Mus musculus]	14	231	13	High	High	High	High	High	High	High	High	High
Q9CX34	Protein SGT1 homolog [OS=Mus musculus]	16	138	16	High	High	High	High	High	High	High	High	High
Q7TQI3	Ubiquitin thioesterase otub1 [OS=Mus musculus]	11	295	11	High	High	High	High	High	High	High	High	High
O08547	Vesicle-trafficking protein SEC22b [OS=Mus musculus]	12	272	12	High	High	High	High	High	High	High	High	High
P05132-1	cAMP-dependent protein kinase catalytic subunit alpha [OS=Mus musculus]	16	193	8	High	High	High	High	High	High	High	High	High
Q9CZ04-2	Isoform 2 of COP9 signalosome complex subunit 7a [OS=Mus musculus]	13	208	13	High	High	High	High	High	High	High	High	High
P62264	40S ribosomal protein S14 [OS=Mus musculus]	9	276	9	High	High	High	High	High	High	High	High	High
P14152	Malate dehydrogenase, cytoplasmic [OS=Mus musculus]	15	294	15	High	High	High	High	High	High	High	High	High
Q9DAR7	M7GpppX diphosphatase [OS=Mus musculus]	15	250	15	High	High	High	High	High	High	High	High	High
P40336-2	Isoform 2 of Vacuolar protein sorting-associated protein 26A [OS=Mus musculus]	14	213	13	High	High	High	High	High	High	High	High	High
Q9CQW1	Synaptobrevin homolog YKT6 [OS=Mus musculus]	11	238	11	High	High	High	High	High	High	High	High	High
Q60931	Voltage-dependent anion-selective channel protein 3 [OS=Mus musculus]	12	229	11	High	High	High	High	High	High	High	High	High
Q9CYG7	Mitochondrial import receptor subunit TOM34 [OS=Mus musculus]	16	202	16	High	High	High	High	High	High	High	High	High
Q9CZR8	Elongation factor Ts, mitochondrial [OS=Mus musculus]	13	173	13	High	High	High	High	High	High	High	High	High
Q9CS42	ribose-phosphate pyrophosphokinase 2 [OS=Mus musculus]	12	224	5	High	High	High	High	High	High	High	High	High
Q921F2	TAR DNA-binding protein 43 [OS=Mus musculus]	13	174	13	High	High	High	High	High	High	High	High	High
P99026	Proteasome subunit beta type-4 [OS=Mus musculus]	8	250	8	High	High	High	High	High	High	High	High	High
Q9CR16	peptidyl-prolyl cis-trans isomerase D [OS=Mus musculus]	16	153	16	High	High	High	High	High	High	High	High	High
Q9R1P3	proteasome subunit beta type-2 [OS=Mus musculus]	14	233	14	High	High	High	High	High	High	High	High	High
P63017	Heat shock cognate 71 kDa protein [OS=Mus musculus]	16	195	14	High	High	High	High	High	High	High	High	High
P37804	transgelin [OS=Mus musculus]	16	252	16	High	High	High	High	High	High	High	High	High
Q9CQD1	Ras-related protein Rab-5A [OS=Mus musculus]	10	193	7	High	High	High	High	High	High	High	High	High
Q91VR2	ATP synthase subunit gamma, mitochondrial [OS=Mus musculus]	14	302	14	High	High	High	High	High	High	High	High	High
Q91V61	Sideroflexin-3 [OS=Mus musculus]	12	227	10	High	High	High	High	High	High	High	High	High
P27773	Protein disulfide-isomerase A3 [OS=Mus musculus]	18	103	18	High	High	High	High	High	High	High	High	High
Q62159	Rho-related GTP-binding protein RhoC [OS=Mus musculus]	11	321	2	High	High	High	High	High	High	High	High	High
P42125	Enoyl-CoA delta isomerase 1, mitochondrial [OS=Mus musculus]	14	225	14	High	High	High	High	High	High	High	High	High
Q8QZS1	3-hydroxyisobutyryl-CoA hydrolase, mitochondrial [OS=Mus musculus]	14	156	14	High	High	High	High	High	High	High	High	High
P35550	rRNA 2'-O-methyltransferase fibrillarin [OS=Mus musculus]	14	169	14	High	High	High	High	High	High	High	High	High
Q9Z2Y8	Pyridoxal phosphate homeostasis protein [OS=Mus musculus]	12	232	12	High	High	High	High	High	High	High	High	High
P36536	GTP-binding protein SAR1a [OS=Mus musculus]	10	256	7	High	High	High	High	High	High	High	High	High
Q9EQ06	Estradiol 17-beta-dehydrogenase 11 [OS=Mus musculus]	14	137	14	High	High	High	High	High	High	High	High	High
Q9WV32	Actin-related protein 2/3 complex subunit 1B [OS=Mus musculus]	12	150	11	High	High	High	High	High	High	High	High	High
P62204	Calmodulin [OS=Mus musculus]	11	207	11	High	High	High	High	High	High	High	High	High
Q9CQQ7	ATP synthase F(0) complex subunit B1, mitochondrial [OS=Mus musculus]	15	227	15	High	High	High	High	High	High	High	High	High
Q9QXB9	Developmentally-regulated GTP-binding protein 2 [OS=Mus musculus]	18	160	18	High	High	High	High	High	High	High	High	High
P62242	40S ribosomal protein S8 [OS=Mus musculus]	13	310	13	High	High	High	High	High	High	High	High	High
Q3TCN2	Putative phospholipase B-like 2 [OS=Mus musculus]	12	165	12	High	High	High	High	High	High	High	High	High
O88587-1	Catechol O-methyltransferase [OS=Mus musculus]	9	180	9	High	High	High	High	High	High	High	High	High
P97315	Cysteine and glycine-rich protein 1 [OS=Mus musculus]	10	176	10	High	High	High	High	High	High	High	High	High
Q9ES74	Serine/threonine-protein kinase Nek7 [OS=Mus musculus]	11	154	11	High	High	High	High	High	High	High	High	High
P08030	Adenine phosphoribosyltransferase [OS=Mus musculus]	8	336	8	High	High	High	High	High	High	High	High	High
Q9CQC9	GTP-binding protein SAR1b [OS=Mus musculus]	12	261	9	High	High	High	High	High	High	High	High	High
P34022	Ran-specific GTPase-activating protein [OS=Mus musculus]	9	167	9	High	High	High	High	High	High	High	High	High
P99029	Peroxiredoxin-5, mitochondrial [OS=Mus musculus]	12	252	12	High	High	High	High	High	High	High	High	High
Q60605	Myosin light polypeptide 6 [OS=Mus musculus]	10	205	10	High	High	High	High	High	High	High	High	High
Q9DC69	NADH dehydrogenase [ubiquinone] 1 alpha subcomplex subunit 9, mitochondrial [OS=Mus musculus]	11	159	11	High	High	High	High	High	High	High	High	High
Q9R0N0	galactokinase [OS=Mus musculus]	17	163	17	High	High	High	High	High	High	High	High	High
Q9CPR4	60S ribosomal protein L17 [OS=Mus musculus]	9	263	9	High	High	High	High	High	High	High	High	High
Q9D1D4	Transmembrane emp24 domain-containing protein 10 [OS=Mus musculus]	8	268	8	High	High	High	High	High	High	High	High	High
O88736	3-keto-steroid reductase [OS=Mus musculus]	12	179	12	High	High	High	High	High	High	High	High	High
Q99020	Heterogeneous nuclear ribonucleoprotein A/B [OS=Mus musculus]	14	238	13	High	High	High	High	High	High	High	High	High
P97372	proteasome activator complex subunit 2 [OS=Mus musculus]	14	225	14	High	High	High	High	High	High	High	High	High
P62492	Ras-related protein Rab-11A [OS=Mus musculus]	13	279	2	High	High	High	High	High	High	High	High	High
P70697	Uroporphyrinogen decarboxylase [OS=Mus musculus]	13	188	13	High	High	High	High	High	High	High	High	High
P63028	Translationally-controlled tumor protein [OS=Mus musculus]	10	301	10	High	High	High	High	High	High	High	High	High
P97314	Cysteine and glycine-rich protein 2 [OS=Mus musculus]	10	166	10	High	High	High	High	High	High	High	High	High
Q64152-2	Isoform 2 of Transcription factor BTF3 [OS=Mus musculus]	11	268	10	High	High	High	High	High	High	High	High	High
P62983	Ubiquitin-40S ribosomal protein S27a [OS=Mus musculus]	9	489	9	High	High	High	High	High	High	High	High	High
P62965	Cellular retinoic acid-binding protein 1 [OS=Mus musculus]	12	237	12	High	High	High	High	High	High	High	High	High
Q91YR1	Twinfilin-1 [OS=Mus musculus]	15	235	13	High	High	High	High	High	High	High	High	High
Q60930	Voltage-dependent anion-selective channel protein 2 [OS=Mus musculus]	13	294	13	High	High	High	High	High	High	High	High	High
P48678-1	Prelamin-A/C [OS=Mus musculus]	16	121	16	High	High	High	High	High	High	High	High	High
Q01730	Ras suppressor protein 1 [OS=Mus musculus]	15	322	15	High	High	High	High	High	High	High	High	High
Q9D0F6	Replication factor C subunit 5 [OS=Mus musculus]	13	142	13	High	High	High	High	High	High	High	High	High
Q9DB27	Malignant T-cell-amplified sequence 1 [OS=Mus musculus]	10	133	7	High	High	High	High	High	High	High	High	High
Q9DBH5	Vesicular integral-membrane protein VIP36 [OS=Mus musculus]	14	191	14	High	High	High	High	High	High	High	High	High
O88543	COP9 signalosome complex subunit 3 [OS=Mus musculus]	14	130	14	High	High	High	High	High	High	High	High	High
O35381	Acidic leucine-rich nuclear phosphoprotein 32 family member A [OS=Mus musculus]	14	233	10	High	High	High	High	High	High	High	High	High
Q62446	peptidyl-prolyl cis-trans isomerase FKBP3 [OS=Mus musculus]	11	185	11	High	High	High	High	High	High	High	High	High
P51863	V-type proton ATPase subunit d 1 [OS=Mus musculus]	14	191	14	High	High	High	High	High	High	High	High	High
O55135	eukaryotic translation initiation factor 6 [OS=Mus musculus]	8	152	8	High	High	High	High	High	High	High	High	High
Q61171	Peroxiredoxin-2 [OS=Mus musculus]	12	374	12	High	High	High	High	High	High	High	High	High
Q9D0M1	Phosphoribosyl pyrophosphate synthase-associated protein 1 [OS=Mus musculus]	12	125	10	High	High	High	High	High	High	High	High	High
Q8K354	Carbonyl reductase [NADPH] 3 [OS=Mus musculus]	15	181	14	High	High	High	High	High	High	High	High	High
Q99JR1	Sideroflexin-1 [OS=Mus musculus]	9	149	7	High	High	High	High	High	High	High	High	High
Q922Q8	Leucine-rich repeat-containing protein 59 [OS=Mus musculus]	16	344	16	High	High	High	High	High	High	High	High	High
Q99JB2	Stomatin-like protein 2, mitochondrial [OS=Mus musculus]	13	131	13	High	High	High	High	High	High	High	High	High
P15864	Histone H1.2 [OS=Mus musculus]	14	335	6	High	High	High	High	High	High	High	High	High
Q920A5	Retinoid-inducible serine carboxypeptidase [OS=Mus musculus]	12	263	12	High	High	High	High	High	High	High	High	High
P70677	Caspase-3 [OS=Mus musculus]	13	185	12	High	High	High	High	High	High	High	High	High
Q9JHI5	Isovaleryl-CoA dehydrogenase, mitochondrial [OS=Mus musculus]	16	131	16	High	High	High	High	High	High	High	High	High
O08579	Emerin [OS=Mus musculus]	13	195	13	High	High	High	High	High	High	High	High	High
P35293	Ras-related protein Rab-18 [OS=Mus musculus]	14	237	14	High	High	High	High	High	High	High	High	High
Q9CY64	Biliverdin reductase A [OS=Mus musculus]	14	231	14	High	High	High	High	High	High	High	High	High
Q9R008	mevalonate kinase [OS=Mus musculus]	12	192	12	High	High	High	High	High	High	High	High	High
Q922Q4	Pyrroline-5-carboxylate reductase 2 [OS=Mus musculus]	10	156	7	High	High	High	High	High	High	High	High	High
Q06138	Calcium-binding protein 39 [OS=Mus musculus]	18	195	15	High	High	High	High	High	High	High	High	High
P45376	aldose reductase [OS=Mus musculus]	15	285	14	High	High	High	High	High	High	High	High	High
Q9CQM9	glutaredoxin-3 [OS=Mus musculus]	14	155	14	High	High	High	High	High	High	High	High	High
Q91ZR1	Ras-related protein Rab-4B [OS=Mus musculus]	10	123	8	High	High	High	High	High	High	High	High	High
Q9CRB9	MICOS complex subunit MIC19 [OS=Mus musculus]	18	234	18	High	High	High	High	High	High	High	High	High
Q62348	Translin [OS=Mus musculus]	12	187	12	High	High	High	High	High	High	High	High	High
P63038-1	60 kDa heat shock protein, mitochondrial [OS=Mus musculus]	12	103	12	High	High	High	High	High	High	High	High	High
P29391	Ferritin light chain 1 [OS=Mus musculus]	10	239	10	High	High	High	High	High	High	High	High	High
P62911	60S ribosomal protein L32 [OS=Mus musculus]	8	191	8	High	High	High	High	High	High	High	High	High
Q91W90	Thioredoxin domain-containing protein 5 [OS=Mus musculus]	17	120	17	High	High	High	High	High	High	High	High	High
Q9D6N1	Carbonic anhydrase 13 [OS=Mus musculus]	8	136	8	High	High	High	High	High	High	High	High	High
Q99LC8	Translation initiation factor eIF-2B subunit alpha [OS=Mus musculus]	15	173	15	High	High	High	High	High	High	High	High	High
Q6PHN9	Ras-related protein Rab-35 [OS=Mus musculus]	11	191	9	High	High	High	High	High	High	High	High	High
Q6PE01	U5 small nuclear ribonucleoprotein 40 kDa protein [OS=Mus musculus]	11	147	11	High	High	High	High	High	High	High	High	High
P23506-2	Isoform 2 of Protein-L-isoaspartate(D-aspartate) O-methyltransferase [OS=Mus musculus]	8	129	8	High	High	High	High	High	High	High	High	High
P47758	signal recognition particle receptor subunit beta [OS=Mus musculus]	13	176	13	High	High	High	High	High	High	High	High	High
P53811	Phosphatidylinositol transfer protein beta isoform [OS=Mus musculus]	15	184	13	High	High	High	High	High	High	High	High	High
Q60668-1	heterogeneous nuclear ribonucleoprotein D0 [OS=Mus musculus]	13	133	11	High	High	High	High	High	High	High	High	High
Q8R010	aminoacyl tRNA synthase complex-interacting multifunctional protein 2 [OS=Mus musculus]	11	226	11	High	High	High	High	High	High	High	High	High
P24472	Glutathione S-transferase A4 [OS=Mus musculus]	11	310	11	High	High	High	High	High	High	High	High	High
Q91YP3	deoxyribose-phosphate aldolase [OS=Mus musculus]	14	143	14	High	High	High	High	High	High	High	High	High
Q8CHP8	glycerol-3-phosphate phosphatase [OS=Mus musculus]	11	146	11	High	High	High	High	High	High	High	High	High
Q791V5	Mitochondrial carrier homolog 2 [OS=Mus musculus]	12	277	12	High	High	High	High	High	High	High	High	High
P35282	Ras-related protein Rab-21 [OS=Mus musculus]	10	188	10	High	High	High	High	High	High	High	High	High
P43274	Histone H1.4 [OS=Mus musculus]	14	285	4	High	High	High	High	High	High	High	High	High
P62751	60S ribosomal protein L23a [OS=Mus musculus]	12	315	12	High	High	High	High	High	High	High	High	High
Q9Z204-2	Isoform C1 of Heterogeneous nuclear ribonucleoproteins C1/C2 [OS=Mus musculus]	15	168	15	High	High	High	High	High	High	High	High	High
Q9JIW9	Ras-related protein Ral-B [OS=Mus musculus]	11	197	6	High	High	High	High	High	High	High	High	High
Q8BHC4	dephospho-CoA kinase domain-containing protein [OS=Mus musculus]	12	116	12	High	High	High	High	High	High	High	High	High
O09110	dual specificity mitogen-activated protein kinase kinase 3 [OS=Mus musculus]	15	136	11	High	High	High	High	High	High	High	High	High
Q9CRD0-1	OCIA domain-containing protein 1 [OS=Mus musculus]	10	149	10	High	High	High	High	High	High	High	High	High
P62897	Cytochrome c, somatic [OS=Mus musculus]	7	182	7	High	High	High	High	High	High	High	High	High
O54833	casein kinase II subunit alpha' [OS=Mus musculus]	14	143	13	High	High	High	High	High	High	High	High	High
P62889	60S ribosomal protein L30 [OS=Mus musculus]	9	273	9	High	High	High	High	High	High	High	High	High
Q3UFY7	7-methylguanosine phosphate-specific 5'-nucleotidase [OS=Mus musculus]	12	152	12	High	High	High	High	High	High	High	High	High
P50518	V-type proton ATPase subunit E 1 [OS=Mus musculus]	15	186	15	High	High	High	High	High	High	High	High	High
Q6PGB6-4	Isoform 4 of N-alpha-acetyltransferase 50 [OS=Mus musculus]	13	177	13	High	High	High	High	High	High	High	High	High
Q8BK64	activator of 90 kDa heat shock protein ATPase homolog 1 [OS=Mus musculus]	10	123	10	High	High	High	High	High	High	High	High	High
P58252	Elongation factor 2 [OS=Mus musculus]	14	102	14	High	High	High	High	High	High	High	High	High
Q60737	Casein kinase II subunit alpha [OS=Mus musculus]	14	144	13	High	High	High	High	High	High	High	High	High
Q9D5T0	ATPase family aaa domain-containing protein 1 [OS=Mus musculus]	11	141	11	High	High	High	High	High	High	High	High	High
Q9CXY6	Interleukin enhancer-binding factor 2 [OS=Mus musculus]	12	138	12	High	High	High	High	High	High	High	High	High
Q6ZWN5	40S ribosomal protein S9 [OS=Mus musculus]	19	416	19	High	High	High	High	High	High	High	High	High
P45377	Aldose reductase-related protein 2 [OS=Mus musculus]	13	200	12	High	High	High	High	High	High	High	High	High
O55022	Membrane-associated progesterone receptor component 1 [OS=Mus musculus]	10	261	9	High	High	High	High	High	High	High	High	High
P21278	guanine nucleotide-binding protein subunit alpha-11 [OS=Mus musculus]	15	112	10	High	High	High	High	High	High	High	High	High
Q6PDM2	Serine/arginine-rich splicing factor 1 [OS=Mus musculus]	15	378	15	High	High	High	High	High	High	High	High	High
Q9CQ22	ragulator complex protein LAMTOR1 [OS=Mus musculus]	9	159	9	High	High	High	High	High	High	High	High	High
P09528	Ferritin heavy chain [OS=Mus musculus]	10	145	10	High	High	High	High	High	High	High	High	High
P62281	40S ribosomal protein S11 [OS=Mus musculus]	15	248	15	High	High	High	High	High	High	High	High	High
Q9CSU0	regulation of nuclear pre-mRNA domain-containing protein 1B [OS=Mus musculus]	10	142	7	High	High	High	High	High	High	High	High	High
P32233	developmentally-regulated GTP-binding protein 1 [OS=Mus musculus]	16	114	16	High	High	High	High	High	High	High	High	High
P62830	60S ribosomal protein L23 [OS=Mus musculus]	10	301	10	High	High	High	High	High	High	High	High	High
P57759	Endoplasmic reticulum resident protein 29 [OS=Mus musculus]	13	281	13	High	High	High	High	High	High	High	High	High
O70152	Dolichol-phosphate mannosyltransferase subunit 1 [OS=Mus musculus]	13	173	13	High	High	High	High	High	High	High	High	High
Q9JHW2	Omega-amidase NIT2 [OS=Mus musculus]	13	196	13	High	High	High	High	High	High	High	High	High
Q9CQ62	2,4-dienoyl-CoA reductase, mitochondrial [OS=Mus musculus]	10	169	10	High	High	High	High	High	High	High	High	High
P61924	Coatomer subunit zeta-1 [OS=Mus musculus]	8	136	8	High	High	High	High	High	High	High	High	High
P21550	Beta-enolase [OS=Mus musculus]	8	136	3	High	High	High	High	High	High	High	High	High
Q9QZD8	Mitochondrial dicarboxylate carrier [OS=Mus musculus]	12	151	12	High	High	High	High	High	High	High	High	High
P97470	Serine/threonine-protein phosphatase 4 catalytic subunit [OS=Mus musculus]	9	140	7	High	High	High	High	High	High	High	High	High
Q9D0J4	ADP-ribosylation factor-like protein 2 [OS=Mus musculus]	9	144	9	High	High	High	High	High	High	High	High	High
Q00915	Retinol-binding protein 1 [OS=Mus musculus]	12	142	12	High	High	High	High	High	High	High	High	High
Q9CQE8	UPF0568 protein C14orf166 homolog [OS=Mus musculus]	13	184	13	High	High	High	High	High	High	High	High	High
Q9CX56	26S proteasome non-ATPase regulatory subunit 8 [OS=Mus musculus]	13	192	13	High	High	High	High	High	High	High	High	High
Q9Z1G3	V-type proton ATPase subunit C 1 [OS=Mus musculus]	15	128	15	High	High	High	High	High	High	High	High	High
P61087	Ubiquitin-conjugating enzyme E2 K [OS=Mus musculus]	12	256	12	High	High	High	High	High	High	High	High	High
P19783	Cytochrome c oxidase subunit 4 isoform 1, mitochondrial [OS=Mus musculus]	9	234	9	High	High	High	High	High	High	High	High	High
P57784	U2 small nuclear ribonucleoprotein A' [OS=Mus musculus]	12	222	12	High	High	High	High	High	High	High	High	High
P21956-1	Lactadherin [OS=Mus musculus]	14	140	14	High	High	High	High	High	High	High	High	High
P47811	Mitogen-activated protein kinase 14 [OS=Mus musculus]	15	153	14	High	High	High	High	High	High	High	High	High
Q9D6R2	Isocitrate dehydrogenase [NAD] subunit alpha, mitochondrial [OS=Mus musculus]	12	209	12	High	High	High	High	High	High	High	High	High
O55023	Inositol monophosphatase 1 [OS=Mus musculus]	13	184	13	High	High	High	High	High	High	High	High	High
P97461	40S ribosomal protein S5 [OS=Mus musculus]	13	271	13	High	High	High	High	High	High	High	High	High
P32067	Lupus La protein homolog [OS=Mus musculus]	18	112	18	High	High	High	High	High	High	High	High	High
Q9WTP7	GTP:AMP phosphotransferase AK3, mitochondrial [OS=Mus musculus]	13	167	13	High	High	High	High	High	High	High	High	High
Q9D0B6-1	Protein PBDC1 [OS=Mus musculus]	11	152	11	High	High	High	High	High	High	High	High	High
P51859	hepatoma-derived growth factor [OS=Mus musculus]	15	151	15	High	High	High	High	High	High	High	High	High
P61021	Ras-related protein Rab-5B [OS=Mus musculus]	9	134	6	High	High	High	High	High	High	High	High	High
P60766-2	Cell division control protein 42 homolog [OS=Mus musculus]	10	284	9	High	High	High	High	High	High	High	High	High
Q922W5	Pyrroline-5-carboxylate reductase 1, mitochondrial [OS=Mus musculus]	12	99	9	High	High	High	High	High	High	High	High	High
Q64010-1	Adapter molecule crk [OS=Mus musculus]	11	189	11	High	High	High	High	High	High	High	High	High
Q9CPR5	39S ribosomal protein L15, mitochondrial [OS=Mus musculus]	14	136	14	High	High	High	High	High	High	High	High	High
O88696	ATP-dependent Clp protease proteolytic subunit, mitochondrial [OS=Mus musculus]	9	126	9	High	High	High	High	High	High	High	High	High
P11499	Heat shock protein HSP 90-beta [OS=Mus musculus]	15	112	13	High	High	High	High	High	High	High	High	High
P49817	Caveolin-1 [OS=Mus musculus]	12	228	12	High	High	High	High	High	High	High	High	High
Q80UU9	Membrane-associated progesterone receptor component 2 [OS=Mus musculus]	12	154	11	High	High	High	High	High	High	High	High	High
Q9JKB1	Ubiquitin carboxyl-terminal hydrolase isozyme L3 [OS=Mus musculus]	10	158	10	High	High	High	High	High	High	High	High	High
P21279	Guanine nucleotide-binding protein G(Q) subunit alpha [OS=Mus musculus]	13	119	8	High	High	High	High	High	High	High	High	High
P00493	Hypoxanthine-guanine phosphoribosyltransferase [OS=Mus musculus]	12	214	12	High	High	High	High	High	High	High	High	High
Q60692	Proteasome subunit beta type-6 [OS=Mus musculus]	9	146	9	High	High	High	High	High	High	High	High	High
Q9D0M3	Cytochrome c1, heme protein, mitochondrial [OS=Mus musculus]	9	170	9	High	High	High	High	High	High	High	High	High
P62301	40S ribosomal protein S13 [OS=Mus musculus]	13	371	13	High	High	High	High	High	High	High	High	High
Q9CQF3	Cleavage and polyadenylation specificity factor subunit 5 [OS=Mus musculus]	10	172	10	High	High	High	High	High	High	High	High	High
P63325	40S ribosomal protein S10 [OS=Mus musculus]	11	459	11	High	High	High	High	High	High	High	High	High
Q91Z53	Glyoxylate reductase/hydroxypyruvate reductase [OS=Mus musculus]	9	108	9	High	High	High	High	High	High	High	High	High
Q9WUM5	Succinate--CoA ligase [ADP/GDP-forming] subunit alpha, mitochondrial [OS=Mus musculus]	9	194	9	High	High	High	High	High	High	High	High	High
Q61207	Prosaposin [OS=Mus musculus]	11	205	11	High	High	High	High	High	High	High	High	High
P70296	phosphatidylethanolamine-binding protein 1 [OS=Mus musculus]	11	188	11	High	High	High	High	High	High	High	High	High
P47963	60S ribosomal protein L13 [OS=Mus musculus]	12	258	12	High	High	High	High	High	High	High	High	High
Q64669	NAD(P)H dehydrogenase [quinone] 1 [OS=Mus musculus]	14	226	14	High	High	High	High	High	High	High	High	High
P97822	Acidic leucine-rich nuclear phosphoprotein 32 family member E [OS=Mus musculus]	10	187	10	High	High	High	High	High	High	High	High	High
Q91VU0	Protein FAM3C [OS=Mus musculus]	11	162	11	High	High	High	High	High	High	High	High	High
Q9ERF3	WD repeat-containing protein 61 [OS=Mus musculus]	11	90	11	High	High	High	High	High	High	High	High	High
P61620	Protein transport protein Sec61 subunit alpha isoform 1 [OS=Mus musculus]	12	146	7	High	High	High	High	High	High	High	High	High
Q99L13	3-hydroxyisobutyrate dehydrogenase, mitochondrial [OS=Mus musculus]	9	160	9	High	High	High	High	High	High	High	High	High
Q9D1C8	vacuolar protein sorting-associated protein 28 homolog [OS=Mus musculus]	11	113	11	High	High	High	High	High	High	High	High	High
Q9ER00	Syntaxin-12 [OS=Mus musculus]	7	86	7	High	High	High	High	High	High	High	High	High
P18242	Cathepsin D [OS=Mus musculus]	12	132	12	High	High	High	High	High	High	High	High	High
Q9CRD2	ER membrane protein complex subunit 2 [OS=Mus musculus]	7	104	7	High	High	High	High	High	High	High	High	High
Q9JJU8	SH3 domain-binding glutamic acid-rich-like protein [OS=Mus musculus]	9	142	9	High	High	High	High	High	High	High	High	High
Q9QY76	vesicle-associated membrane protein-associated protein B [OS=Mus musculus]	11	211	10	High	High	High	High	High	High	High	High	High
O88531	Palmitoyl-protein thioesterase 1 [OS=Mus musculus]	10	124	10	High	High	High	High	High	High	High	High	High
Q6PCP5	Mitochondrial fission factor [OS=Mus musculus]	8	119	2	High	High	High	High	High	High	High	High	High
P68181-4	Isoform 4 of cAMP-dependent protein kinase catalytic subunit beta [OS=Mus musculus]	13	141	5	High	High	High	High	High	High	High	High	High
P61027	ras-related protein rab-10 [OS=Mus musculus]	13	236	11	High	High	High	High	High	High	High	High	High
P70452	Syntaxin-4 [OS=Mus musculus]	8	114	8	High	High	High	High	High	High	High	High	High
P51660	peroxisomal multifunctional enzyme type 2 [OS=Mus musculus]	12	149	12	High	High	High	High	High	High	High	High	High
P54923	[Protein ADP-ribosylarginine] hydrolase [OS=Mus musculus]	12	114	12	High	High	High	High	High	High	High	High	High
Q9R0M6	Ras-related protein Rab-9A [OS=Mus musculus]	10	153	10	High	High	High	High	High	High	High	High	High
Q9QYF1	Retinol dehydrogenase 11 [OS=Mus musculus]	10	136	10	High	High	High	High	High	High	High	High	High
Q9Z0P5	Twinfilin-2 [OS=Mus musculus]	10	124	8	High	High	High	High	High	High	High	High	High
P70349	Histidine triad nucleotide-binding protein 1 [OS=Mus musculus]	9	110	9	High	High	High	High	High	High	High	High	High
Q8BH58	TIP41-like protein [OS=Mus musculus]	11	143	11	High	High	High	High	High	High	High	High	High
P32020	Non-specific lipid-transfer protein [OS=Mus musculus]	11	146	11	High	High	High	High	High	High	High	High	High
O70435	Proteasome subunit alpha type-3 [OS=Mus musculus]	10	232	10	High	High	High	High	High	High	High	High	High
Q9R059	four and a half LIM domains protein 3 [OS=Mus musculus]	11	98	11	High	High	High	High	High	High	High	High	High
O70378	ER membrane protein complex subunit 8 [OS=Mus musculus]	7	126	7	High	High	High	High	High	High	High	High	High
P61211	ADP-ribosylation factor-like protein 1 [OS=Mus musculus]	8	166	8	High	High	High	High	High	High	High	High	High
Q9CPQ3	Mitochondrial import receptor subunit TOM22 homolog [OS=Mus musculus]	7	116	7	High	High	High	High	High	High	High	High	High
P50295	arylamine N-acetyltransferase 2 [OS=Mus musculus]	13	127	13	High	High	High	High	High	High	High	High	High
Q9CZM2	60S ribosomal protein L15 [OS=Mus musculus]	11	246	11	High	High	High	High	High	High	High	High	High
P55258	Ras-related protein Rab-8A [OS=Mus musculus]	11	186	6	High	High	High	High	High	High	High	High	High
P59999	Actin-related protein 2/3 complex subunit 4 [OS=Mus musculus]	10	241	10	High	High	High	High	High	High	High	High	High
P61226	ras-related protein Rap-2b [OS=Mus musculus]	7	108	3	High	High	High	High	High	High	High	High	High
Q9QXT0	Protein canopy homolog 2 [OS=Mus musculus]	12	124	12	High	High	High	High	High	High	High	High	High
Q9CZX8	40S ribosomal protein S19 [OS=Mus musculus]	15	324	15	High	High	High	High	High	High	High	High	High
P14131	40S ribosomal protein S16 [OS=Mus musculus]	11	285	11	High	High	High	High	High	High	High	High	High
Q9QUR7	peptidyl-prolyl cis-trans isomerase NIMA-interacting 1 [OS=Mus musculus]	6	88	6	High	High	High	High	High	High	High	High	High
P62315	Small nuclear ribonucleoprotein Sm D1 [OS=Mus musculus]	5	87	5	High	High	High	High	High	High	High	High	High
Q8BVI4	dihydropteridine reductase [OS=Mus musculus]	7	140	7	High	High	High	High	High	High	High	High	High
P63001	Ras-related C3 botulinum toxin substrate 1 [OS=Mus musculus]	10	278	9	High	High	High	High	High	High	High	High	High
O54984	ATPase ASNA1 [OS=Mus musculus]	12	112	12	High	High	High	High	High	High	High	High	High
Q8BWU5	Probable tRNA N6-adenosine threonylcarbamoyltransferase [OS=Mus musculus]	10	106	10	High	High	High	High	High	High	High	High	High
Q9DCR2	AP-3 complex subunit sigma-1 [OS=Mus musculus]	10	179	10	High	High	High	High	High	High	High	High	High
P43276	Histone H1.5 [OS=Mus musculus]	14	251	10	High	High	High	High	High	High	High	High	High
Q9CRC9-1	Glucosamine-6-phosphate isomerase 2 [OS=Mus musculus]	10	131	8	High	High	High	High	High	High	High	High	High
Q99JW4	LIM and senescent cell antigen-like-containing domain protein 1 [OS=Mus musculus]	9	118	7	High	High	High	High	High	High	High	High	High
P30412	peptidyl-prolyl cis-trans isomerase C [OS=Mus musculus]	8	213	8	High	High	High	High	High	High	High	High	High
Q9WUL7	ADP-ribosylation factor-like protein 3 [OS=Mus musculus]	12	144	12	High	High	High	High	High	High	High	High	High
P54116	erythrocyte band 7 integral membrane protein [OS=Mus musculus]	11	162	11	High	High	High	High	High	High	High	High	High
Q8JZU2	Tricarboxylate transport protein, mitochondrial [OS=Mus musculus]	10	217	10	High	High	High	High	High	High	High	High	High
Q99KF1	Transmembrane emp24 domain-containing protein 9 [OS=Mus musculus]	10	122	9	High	High	High	High	High	High	High	High	High
Q80W54	caax prenyl protease 1 homolog [OS=Mus musculus]	13	139	13	High	High	High	High	High	High	High	High	High
P68037	Ubiquitin-conjugating enzyme E2 L3 [OS=Mus musculus]	9	215	9	High	High	High	High	High	High	High	High	High
Q9ERE7	LDLR chaperone MESD [OS=Mus musculus]	11	129	11	High	High	High	High	High	High	High	High	High
P35288	Ras-related protein Rab-23 [OS=Mus musculus]	10	95	10	High	High	High	High	High	High	High	High	High
Q9D883	Splicing factor U2AF 35 kDa subunit [OS=Mus musculus]	7	125	7	High	High	High	High	High	High	High	High	High
Q9CR68	cytochrome b-c1 complex subunit Rieske, mitochondrial [OS=Mus musculus]	9	132	9	High	High	High	High	High	High	High	High	High
P62717	60S ribosomal protein L18a [OS=Mus musculus]	14	268	14	High	High	High	High	High	High	High	High	High
O35658	Complement component 1 Q subcomponent-binding protein, mitochondrial [OS=Mus musculus]	8	153	8	High	High	High	High	High	High	High	High	High
Q61753	D-3-phosphoglycerate dehydrogenase [OS=Mus musculus]	11	74	11	High	High	High	High	High	High	High	High	High
O54950	5'-AMP-activated protein kinase subunit gamma-1 [OS=Mus musculus]	10	91	8	High	High	High	High	High	High	High	High	High
Q91V12-1	cytosolic acyl coenzyme A thioester hydrolase [OS=Mus musculus]	10	111	10	High	High	High	High	High	High	High	High	High
P61089	ubiquitin-conjugating enzyme E2 N [OS=Mus musculus]	10	305	10	High	High	High	High	High	High	High	High	High
P63163	small nuclear ribonucleoprotein-associated protein N [OS=Mus musculus]	9	203	9	High	High	High	High	High	High	High	High	High
Q9DC16	Endoplasmic reticulum-Golgi intermediate compartment protein 1 [OS=Mus musculus]	10	152	10	High	High	High	High	High	High	High	High	High
O08915	AH receptor-interacting protein [OS=Mus musculus]	12	128	12	High	High	High	High	High	High	High	High	High
P48024	eukaryotic translation initiation factor 1 [OS=Mus musculus]	8	98	8	High	High	High	High	High	High	High	High	High
Q9CPW4	Actin-related protein 2/3 complex subunit 5 [OS=Mus musculus]	7	115	7	High	High	High	High	High	High	High	High	High
Q9CQX2	Cytochrome b5 type B [OS=Mus musculus]	6	106	6	High	High	High	High	High	High	High	High	High
P58389	Serine/threonine-protein phosphatase 2A activator [OS=Mus musculus]	10	108	10	High	High	High	High	High	High	High	High	High
Q8BU31	ras-related protein Rap-2c [OS=Mus musculus]	6	122	2	High	High	High	High	High	High	High	High	High
Q8K4Z3	NAD(P)H-hydrate epimerase [OS=Mus musculus]	9	143	9	High	High	High	High	High	High	High	High	High
P62245	40S ribosomal protein S15a [OS=Mus musculus]	8	261	8	High	High	High	High	High	High	High	High	High
P63321	Ras-related protein Ral-A [OS=Mus musculus]	8	145	3	High	High	High	High	High	High	High	High	High
Q9D880	Mitochondrial import inner membrane translocase subunit TIM50 [OS=Mus musculus]	11	162	11	High	High	High	High	High	High	High	High	High
P49615	Cyclin-dependent-like kinase 5 [OS=Mus musculus]	14	135	13	High	High	High	High	High	High	High	High	High
P63168	Dynein light chain 1, cytoplasmic [OS=Mus musculus]	6	139	3	High	High	High	High	High	High	High	High	High
Q99J62	replication factor C subunit 4 [OS=Mus musculus]	12	89	12	High	High	High	High	High	High	High	High	High
P53996-1	Cellular nucleic acid-binding protein [OS=Mus musculus]	8	109	1	High	High	High	High	High	High	High	High	High
Q99J77	sialic acid synthase [OS=Mus musculus]	9	85	9	High	High	High	High	High	High	High	High	High
Q9JIK9	28S ribosomal protein S34, mitochondrial [OS=Mus musculus]	8	124	8	High	High	High	High	High	High	High	High	High
P00405	Cytochrome c oxidase subunit 2 [OS=Mus musculus]	5	227	5	High	High	High	High	High	High	High	High	High
P67871	Casein kinase II subunit beta [OS=Mus musculus]	7	105	7	High	High	High	High	High	High	High	High	High
Q9D1E6	tubulin-folding cofactor B [OS=Mus musculus]	14	169	14	High	High	High	High	High	High	High	High	High
P20108	Thioredoxin-dependent peroxide reductase, mitochondrial [OS=Mus musculus]	9	168	9	High	High	High	High	High	High	High	High	High
P62270	40S ribosomal protein S18 [OS=Mus musculus]	14	334	14	High	High	High	High	High	High	High	High	High
Q9CYN2	Signal peptidase complex subunit 2 [OS=Mus musculus]	9	132	9	High	High	High	High	High	High	High	High	High
Q9DCU6	39S ribosomal protein L4, mitochondrial [OS=Mus musculus]	8	101	8	High	High	High	High	High	High	High	High	High
Q8BMJ3	Eukaryotic translation initiation factor 1A, X-chromosomal [OS=Mus musculus]	10	218	3	High	High	High	High	High	High	High	High	High
Q9CQR2	40S ribosomal protein S21 [OS=Mus musculus]	6	136	6	High	High	High	High	High	High	High	High	High
Q9JM14	5'(3')-deoxyribonucleotidase, cytosolic type [OS=Mus musculus]	7	128	7	High	High	High	High	High	High	High	High	High
P61255	60S ribosomal protein L26 [OS=Mus musculus]	12	235	12	High	High	High	High	High	High	High	High	High
P70404	Isocitrate dehydrogenase [NAD] subunit gamma 1, mitochondrial [OS=Mus musculus]	9	97	9	High	High	High	High	High	High	High	High	High
P35980	60S ribosomal protein L18 [OS=Mus musculus]	10	287	10	High	High	High	High	High	High	High	High	High
P53996-3	Isoform 3 of Cellular nucleic acid-binding protein [OS=Mus musculus]	8	111	1	High	High	High	High	High	High	High	High	High
P47802	Metaxin-1 [OS=Mus musculus]	11	134	11	High	High	High	High	High	High	High	High	High
Q9D1H7	Golgi to ER traffic protein 4 homolog [OS=Mus musculus]	10	82	10	High	High	High	High	High	High	High	High	High
P45878	Peptidyl-prolyl cis-trans isomerase FKBP2 [OS=Mus musculus]	8	132	8	High	High	High	High	High	High	High	High	High
Q62422	osteoclast-stimulating factor 1 [OS=Mus musculus]	10	146	10	High	High	High	High	High	High	High	High	High
Q9D1J3	SAP domain-containing ribonucleoprotein [OS=Mus musculus]	9	126	9	High	High	High	High	High	High	High	High	High
P23198	chromobox protein homolog 3 [OS=Mus musculus]	7	131	6	High	High	High	High	High	High	High	High	High
Q99LB6-1	Methionine adenosyltransferase 2 subunit beta [OS=Mus musculus]	10	123	10	High	High	High	High	High	High	High	High	High
Q9R257	Heme-binding protein 1 [OS=Mus musculus]	8	97	8	High	High	High	High	High	High	High	High	High
Q9QYA2	Mitochondrial import receptor subunit TOM40 homolog [OS=Mus musculus]	9	131	9	High	High	High	High	High	High	High	High	High
Q9CYI4-1	putative RNA-binding protein Luc7-like 1 [OS=Mus musculus]	10	127	6	High	High	High	High	High	High	High	High	High
Q9CQ92	mitochondrial fission 1 protein [OS=Mus musculus]	8	144	8	High	High	High	High	High	High	High	High	High
P62331	ADP-ribosylation factor 6 [OS=Mus musculus]	7	151	7	High	High	High	High	High	High	High	High	High
P62317	Small nuclear ribonucleoprotein Sm D2 [OS=Mus musculus]	8	169	8	High	High	High	High	High	High	High	High	High
P83940	elongin-C [OS=Mus musculus]	6	105	6	High	High	High	High	High	High	High	High	High
P70122	Ribosome maturation protein SBDS [OS=Mus musculus]	13	108	13	High	High	High	High	High	High	High	High	High
P28301	Protein-lysine 6-oxidase [OS=Mus musculus]	9	90	9	High	High	High	High	High	High	High	High	High
Q9ER88-1	28S ribosomal protein S29, mitochondrial [OS=Mus musculus]	13	108	13	High	High	High	High	High	High	High	High	High
P62267	40S ribosomal protein S23 [OS=Mus musculus]	8	319	8	High	High	High	High	High	High	High	High	High
P70670	Nascent polypeptide-associated complex subunit alpha, muscle-specific form [OS=Mus musculus]	5	200	5	High	High	High	High	High	High	High	High	High
P63013	Paired mesoderm homeobox protein 1 [OS=Mus musculus]	8	105	5	High	High	High	High	High	High	High	High	High
P70280	vesicle-associated membrane protein 7 [OS=Mus musculus]	10	99	10	High	High	High	High	High	High	High	High	High
P00375	dihydrofolate reductase [OS=Mus musculus]	9	172	9	High	High	High	High	High	High	High	High	High
Q9QY36	N-alpha-acetyltransferase 10 [OS=Mus musculus]	11	123	5	High	High	High	High	High	High	High	High	High
P08556	GTPase NRas [OS=Mus musculus]	9	144	2	High	High	High	High	High	High	High	High	High
Q8R574	Phosphoribosyl pyrophosphate synthase-associated protein 2 [OS=Mus musculus]	9	84	7	High	High	High	High	High	High	High	High	High
P62900	60S ribosomal protein L31 [OS=Mus musculus]	10	154	10	High	High	High	High	High	High	High	High	High
Q9R0P6	Signal peptidase complex catalytic subunit SEC11A [OS=Mus musculus]	7	154	7	High	High	High	High	High	High	High	High	High
Q8R4R6	Nucleoporin NUP53 [OS=Mus musculus]	7	88	7	High	High	High	High	High	High	High	High	High
Q99KV1	DnaJ homolog subfamily B member 11 [OS=Mus musculus]	9	82	9	High	High	High	High	High	High	High	High	High
Q921E2	ras-related protein rab-31 [OS=Mus musculus]	11	126	9	High	High	High	High	High	High	High	High	High
Q9CYZ2	Tumor protein D54 [OS=Mus musculus]	7	116	7	High	High	High	High	High	High	High	High	High
P38060	Hydroxymethylglutaryl-CoA lyase, mitochondrial [OS=Mus musculus]	8	121	8	High	High	High	High	High	High	High	High	High
Q9JKY0	CCR4-NOT transcription complex subunit 9 [OS=Mus musculus]	9	121	9	High	High	High	High	High	High	High	High	High
Q66JS6	Eukaryotic translation initiation factor 3 subunit J-B [OS=Mus musculus]	9	127	9	High	High	High	High	High	High	High	High	High
P10639	thioredoxin [OS=Mus musculus]	6	161	6	High	High	High	High	High	High	High	High	High
Q921J2	GTP-binding protein rheb [OS=Mus musculus]	9	123	9	High	High	High	High	High	High	High	High	High
P63082	V-type proton ATPase 16 kDa proteolipid subunit [OS=Mus musculus]	2	183	2	High	High	High	High	High	High	High	High	High
Q8BTZ7	Mannose-1-phosphate guanyltransferase beta [OS=Mus musculus]	8	76	8	High	High	High	High	High	High	High	High	High
Q8BFQ4	WD repeat-containing protein 82 [OS=Mus musculus]	7	87	7	High	High	High	High	High	High	High	High	High
P35979	60S ribosomal protein L12 [OS=Mus musculus]	7	255	7	High	High	High	High	High	High	High	High	High
P63024	Vesicle-associated membrane protein 3 [OS=Mus musculus]	5	97	2	High	High	High	High	High	High	High	High	High
Q922Q1	Mitochondrial amidoxime reducing component 2 [OS=Mus musculus]	13	133	13	High	High	High	High	High	High	High	High	High
Q8BJU0-1	Small glutamine-rich tetratricopeptide repeat-containing protein alpha [OS=Mus musculus]	10	156	10	High	High	High	High	High	High	High	High	High
Q8VE22	28S ribosomal protein S23, mitochondrial [OS=Mus musculus]	7	109	7	High	High	High	High	High	High	High	High	High
Q60872	eukaryotic translation initiation factor 1A [OS=Mus musculus]	9	206	2	High	High	High	High	High	High	High	High	High
Q9DBZ5	Eukaryotic translation initiation factor 3 subunit K [OS=Mus musculus]	11	114	11	High	High	High	High	High	High	High	High	High
Q5RKZ7-1	Molybdenum cofactor biosynthesis protein 1 [OS=Mus musculus]	11	70	11	High	High	High	High	High	High	High	High	High
Q791T5-1	Mitochondrial carrier homolog 1 [OS=Mus musculus]	11	125	11	High	High	High	High	High	High	High	High	High
Q3UMR5-1	Calcium uniporter protein, mitochondrial [OS=Mus musculus]	9	68	9	High	High	High	High	High	High	High	High	High
Q9D6U8	Protein FAM162A [OS=Mus musculus]	8	123	8	High	High	High	High	High	High	High	High	High
Q3UHX2	28 kDa heat- and acid-stable phosphoprotein [OS=Mus musculus]	9	104	9	High	High	High	High	High	High	High	High	High
Q9D0I8	mRNA turnover protein 4 homolog [OS=Mus musculus]	9	88	9	High	High	High	High	High	High	High	High	High
Q9R0Q3	Transmembrane emp24 domain-containing protein 2 [OS=Mus musculus]	6	131	6	High	High	High	High	High	High	High	High	High
Q9WVL0	maleylacetoacetate isomerase [OS=Mus musculus]	8	79	8	High	High	High	High	High	High	High	High	High
P10833	Ras-related protein R-Ras [OS=Mus musculus]	10	121	8	High	High	High	High	High	High	High	High	High
Q3U0V2	Tumor necrosis factor receptor type 1-associated DEATH domain protein [OS=Mus musculus]	9	121	9	High	High	High	High	High	High	High	High	High
Q9JLM8	serine/threonine-protein kinase DCLK1 [OS=Mus musculus]	12	124	12	High	High	High	High	High	High	High	High	High
P26883	Peptidyl-prolyl cis-trans isomerase FKBP1A [OS=Mus musculus]	5	78	5	High	High	High	High	High	High	High	High	High
Q7TNC4	Putative RNA-binding protein Luc7-like 2 [OS=Mus musculus]	8	96	4	High	High	High	High	High	High	High	High	High
Q9CPQ8	ATP synthase subunit g, mitochondrial [OS=Mus musculus]	3	137	3	High	High	High	High	High	High	High	High	High
Q9CR00	26S proteasome non-ATPase regulatory subunit 9 [OS=Mus musculus]	7	115	7	High	High	High	High	High	High	High	High	High
O70433	Four and a half LIM domains protein 2 [OS=Mus musculus]	11	121	11	High	High	High	High	High	High	High	High	High
Q9CY73-1	39S ribosomal protein L44, mitochondrial [OS=Mus musculus]	8	84	8	High	High	High	High	High	High	High	High	High
P84099	60S ribosomal protein L19 [OS=Mus musculus]	9	177	9	High	High	High	High	High	High	High	High	High
Q9CQT1	methylthioribose-1-phosphate isomerase [OS=Mus musculus]	11	97	11	High	High	High	High	High	High	High	High	High
Q8BFQ8	Glutamine amidotransferase-like class 1 domain-containing protein 1 [OS=Mus musculus]	7	116	7	High	High	High	High	High	High	High	High	High
P63280	SUMO-conjugating enzyme ubc9 [OS=Mus musculus]	7	121	7	High	High	High	High	High	High	High	High	High
Q9CQ80	Vacuolar protein-sorting-associated protein 25 [OS=Mus musculus]	8	140	8	High	High	High	High	High	High	High	High	High
P56380	Bis(5'-nucleosyl)-tetraphosphatase [asymmetrical] [OS=Mus musculus]	10	124	10	High	High	High	High	High	High	High	High	High
Q9CQU0	Thioredoxin domain-containing protein 12 [OS=Mus musculus]	6	142	6	High	High	High	High	High	High	High	High	High
Q8BPG6	Sulfatase-modifying factor 2 [OS=Mus musculus]	7	65	7	High	High	High	High	High	High	High	High	High
Q8R2Y8	Peptidyl-tRNA hydrolase 2, mitochondrial [OS=Mus musculus]	6	127	6	High	High	High	High	High	High	High	High	High
Q99LP6	GrpE protein homolog 1, mitochondrial [OS=Mus musculus]	11	131	11	High	High	High	High	High	High	High	High	High
Q9D7X3	dual specificity protein phosphatase 3 [OS=Mus musculus]	6	74	6	High	High	High	High	High	High	High	High	High
O35969-2	Isoform 2 of Guanidinoacetate N-methyltransferase [OS=Mus musculus]	8	68	8	High	High	High	High	High	High	High	High	High
P62320	small nuclear ribonucleoprotein sm d3 [OS=Mus musculus]	4	122	4	High	High	High	High	High	High	High	High	High
Q61792	LIM and SH3 domain protein 1 [OS=Mus musculus]	10	99	10	High	High	High	High	High	High	High	High	High
P83917	Chromobox protein homolog 1 [OS=Mus musculus]	8	101	7	High	High	High	High	High	High	High	High	High
O70492	sorting nexin-3 [OS=Mus musculus]	11	203	9	High	High	High	High	High	High	High	High	High
Q9D0L7	Armadillo repeat-containing protein 10 [OS=Mus musculus]	6	98	6	High	High	High	High	High	High	High	High	High
P47968	ribose-5-phosphate isomerase [OS=Mus musculus]	8	72	8	High	High	High	High	High	High	High	High	High
P62746	Rho-related GTP-binding protein RhoB [OS=Mus musculus]	8	124	6	High	High	High	High	High	High	High	High	High
Q6P3A8-1	2-oxoisovalerate dehydrogenase subunit beta, mitochondrial [OS=Mus musculus]	7	102	7	High	High	High	High	High	High	High	High	High
Q9DAU1	Protein canopy homolog 3 [OS=Mus musculus]	9	98	9	High	High	High	High	High	High	High	High	High
Q9DCS9	NADH dehydrogenase [ubiquinone] 1 beta subcomplex subunit 10 [OS=Mus musculus]	7	116	7	High	High	High	High	High	High	High	High	High
Q3TBW2	39S ribosomal protein L10, mitochondrial [OS=Mus musculus]	6	71	6	High	High	High	High	High	High	High	High	High
Q8VDP6	CDP-diacylglycerol--inositol 3-phosphatidyltransferase [OS=Mus musculus]	7	119	7	High	High	High	High	High	High	High	High	High
P06797	Cathepsin L1 [OS=Mus musculus]	9	125	9	High	High	High	High	High	High	High	High	High
P63089	Pleiotrophin [OS=Mus musculus]	8	147	8	High	High	High	High	High	High	High	High	High
Q9JK23	Proteasome assembly chaperone 1 [OS=Mus musculus]	10	116	10	High	High	High	High	High	High	High	High	High
Q9D358	Low molecular weight phosphotyrosine protein phosphatase [OS=Mus musculus]	7	148	7	High	High	High	High	High	High	High	High	High
Q9CXK8	60S ribosome subunit biogenesis protein NIP7 homolog [OS=Mus musculus]	7	76	7	High	High	High	High	High	High	High	High	High
Q78IK4	MICOS complex subunit MIC27 [OS=Mus musculus]	8	109	8	High	High	High	High	High	High	High	High	High
Q9D832	DnaJ homolog subfamily B member 4 [OS=Mus musculus]	9	84	8	High	High	High	High	High	High	High	High	High
Q9JIY5	Serine protease HTRA2, mitochondrial [OS=Mus musculus]	8	73	8	High	High	High	High	High	High	High	High	High
Q9CQR6	Serine/threonine-protein phosphatase 6 catalytic subunit [OS=Mus musculus]	8	122	8	High	High	High	High	High	High	High	High	High
O70493	Sorting nexin-12 [OS=Mus musculus]	9	137	7	High	High	High	High	High	High	High	High	High
P70202	Latexin [OS=Mus musculus]	6	117	6	High	High	High	High	High	High	High	High	High
Q9DBZ1-2	Isoform 2 of Inhibitor of nuclear factor kappa-B kinase-interacting protein [OS=Mus musculus]	14	111	12	High	High	High	High	High	High	High	High	High
Q9D892	Inosine triphosphate pyrophosphatase [OS=Mus musculus]	8	130	8	High	High	High	High	High	High	High	High	High
Q9D1P4	cysteine and histidine-rich domain-containing protein 1 [OS=Mus musculus]	8	92	8	High	High	High	High	High	High	High	High	High
Q9DCC4	Pyrroline-5-carboxylate reductase 3 [OS=Mus musculus]	6	79	6	High	High	High	High	High	High	High	High	High
Q4VAA2-1	Protein CDV3 [OS=Mus musculus]	8	58	8	High	High	High	High	High	High	High	High	High
Q9QZ08	N-acetyl-D-glucosamine kinase [OS=Mus musculus]	9	104	9	High	High	High	High	High	High	High	High	High
Q9WVA3	Mitotic checkpoint protein BUB3 [OS=Mus musculus]	10	133	10	High	High	High	High	High	High	High	High	High
P84096	Rho-related GTP-binding protein RhoG [OS=Mus musculus]	10	136	9	High	High	High	High	High	High	High	High	High
Q61029	Lamina-associated polypeptide 2, isoforms beta/delta/epsilon/gamma [OS=Mus musculus]	11	70	11	High	High	High	High	High	High	High	High	High
P62849-1	40S ribosomal protein S24 [OS=Mus musculus]	5	200	5	High	High	High	High	High	High	High	High	High
Q9WTX5	s-phase kinase-associated protein 1 [OS=Mus musculus]	6	117	6	High	High	High	High	High	High	High	High	High
P20029	78 kDa glucose-regulated protein [OS=Mus musculus]	11	98	9	High	High	High	High	High	High	High	High	High
P62748	Hippocalcin-like protein 1 [OS=Mus musculus]	9	110	7	High	High	High	High	High	High	High	High	High
O89086	RNA-binding protein 3 [OS=Mus musculus]	7	115	7	High	High	High	High	High	High	High	High	High
P61358	60S ribosomal protein L27 [OS=Mus musculus]	9	210	9	High	High	High	High	High	High	High	High	High
P61082	NEDD8-conjugating enzyme Ubc12 [OS=Mus musculus]	11	144	11	High	High	High	High	High	High	High	High	High
Q9D7N3	28S ribosomal protein S9, mitochondrial [OS=Mus musculus]	9	128	9	High	High	High	High	High	High	High	High	High
Q9CPP0	Nucleoplasmin-3 [OS=Mus musculus]	3	71	3	High	High	High	High	High	High	High	High	High
Q91VM9	Inorganic pyrophosphatase 2, mitochondrial [OS=Mus musculus]	10	79	10	High	High	High	High	High	High	High	High	High
O08583-1	THO complex subunit 4 [OS=Mus musculus]	9	97	9	High	High	High	High	High	High	High	High	High
Q8VE70	programmed cell death protein 10 [OS=Mus musculus]	9	101	9	High	High	High	High	High	High	High	High	High
Q62189	U1 SMALL NUCLEAR RIBONUCLEOPROTEIN A [OS=Mus musculus]	7	116	7	High	High	High	High	High	High	High	High	High
P50171-2	Isoform Long of Estradiol 17-beta-dehydrogenase 8 [OS=Mus musculus]	5	68	5	High	High	High	High	High	High	High	High	High
O88653	ragulator complex protein LAMTOR3 [OS=Mus musculus]	7	99	7	High	High	High	High	High	High	High	High	High
P56395	Cytochrome b5 [OS=Mus musculus]	5	84	5	High	High	High	High	High	High	High	High	High
P22752	histone H2A type 1 [OS=Mus musculus]	9	267	2	High	High	High	High	High	High	High	High	High
Q9CXI5	Mesencephalic astrocyte-derived neurotrophic factor [OS=Mus musculus]	7	116	7	High	High	High	High	High	High	High	High	High
Q9CR67	Transmembrane protein 33 [OS=Mus musculus]	9	139	9	High	High	High	High	High	High	High	High	High
Q9D8Y0	EF-hand domain-containing protein D2 [OS=Mus musculus]	9	107	9	High	High	High	High	High	High	High	High	High
Q64008	Ras-related protein Rab-34 [OS=Mus musculus]	8	96	8	High	High	High	High	High	High	High	High	High
P45591	Cofilin-2 [OS=Mus musculus]	11	214	9	High	High	High	High	High	High	High	High	High
Q99LS3	phosphoserine phosphatase [OS=Mus musculus]	7	96	7	High	High	High	High	High	High	High	High	High
Q9WUK4	Replication factor C subunit 2 [OS=Mus musculus]	9	64	9	High	High	High	High	High	High	High	High	High
Q8BFY6	Peflin [OS=Mus musculus]	6	112	6	High	High	High	High	High	High	High	High	High
Q8BIG7	Catechol O-methyltransferase domain-containing protein 1 [OS=Mus musculus]	6	77	6	High	High	High	High	High	High	High	High	High
Q8CGP2-2	Isoform 2 of Histone H2B type 1-P [OS=Mus musculus]	6	392	6	High	High	High	High	High	High	High	High	High
P61967	AP-1 complex subunit sigma-1A [OS=Mus musculus]	6	77	6	High	High	High	High	High	High	High	High	High
P67984	60S ribosomal protein L22 [OS=Mus musculus]	5	227	5	High	High	High	High	High	High	High	High	High
Q9CQH7	transcription factor BTF3 homolog 4 [OS=Mus musculus]	8	150	7	High	High	High	High	High	High	High	High	High
Q80X85	28S ribosomal protein S7, mitochondrial [OS=Mus musculus]	7	64	7	High	High	High	High	High	High	High	High	High
O55126	Protein NipSnap homolog 2 [OS=Mus musculus]	7	99	7	High	High	High	High	High	High	High	High	High
Q9WVQ5	Methylthioribulose-1-phosphate dehydratase [OS=Mus musculus]	5	69	5	High	High	High	High	High	High	High	High	High
Q9CZE3	Ras-related protein Rab-32 [OS=Mus musculus]	8	116	7	High	High	High	High	High	High	High	High	High
P47941	Crk-like protein [OS=Mus musculus]	8	85	8	High	High	High	High	High	High	High	High	High
Q9WUK2-1	Eukaryotic translation initiation factor 4H [OS=Mus musculus]	8	134	8	High	High	High	High	High	High	High	High	High
Q9CQA3	Succinate dehydrogenase [ubiquinone] iron-sulfur subunit, mitochondrial [OS=Mus musculus]	10	119	10	High	High	High	High	High	High	High	High	High
P11276	fibronectin [OS=Mus musculus]	10	73	10	High	High	High	High	High	High	High	High	High
Q60631	Growth factor receptor-bound protein 2 [OS=Mus musculus]	10	108	10	High	High	High	High	High	High	High	High	High
P48428	Tubulin-specific chaperone A [OS=Mus musculus]	8	71	8	High	High	High	High	High	High	High	High	High
P63323	40S ribosomal protein S12 [OS=Mus musculus]	6	129	6	High	High	High	High	High	High	High	High	High
Q9Z1B5	Mitotic spindle assembly checkpoint protein MAD2A [OS=Mus musculus]	10	114	10	High	High	High	High	High	High	High	High	High
O35326	Serine/arginine-rich splicing factor 5 [OS=Mus musculus]	8	139	7	High	High	High	High	High	High	High	High	High
Q8BL97-1	serine/arginine-rich splicing factor 7 [OS=Mus musculus]	9	138	8	High	High	High	High	High	High	High	High	High
O88441	Metaxin-2 [OS=Mus musculus]	7	82	7	High	High	High	High	High	High	High	High	High
Q62426	Cystatin-B [OS=Mus musculus]	5	85	5	High	High	High	High	High	High	High	High	High
Q9D1M0	protein SEC13 homolog [OS=Mus musculus]	7	117	7	High	High	High	High	High	High	High	High	High
Q99LB2	dehydrogenase/reductase sdr family member 4 [OS=Mus musculus]	9	100	9	High	High	High	High	High	High	High	High	High
O09167	60S ribosomal protein L21 [OS=Mus musculus]	8	119	8	High	High	High	High	High	High	High	High	High
Q8BP67	60S ribosomal protein L24 [OS=Mus musculus]	10	191	10	High	High	High	High	High	High	High	High	High
Q9EQ80	NIF3-like protein 1 [OS=Mus musculus]	10	69	10	High	High	High	High	High	High	High	High	High
Q8VBV7	COP9 signalosome complex subunit 8 [OS=Mus musculus]	7	88	7	High	High	High	High	High	High	High	High	High
Q9CQW9	Interferon-induced transmembrane protein 3 [OS=Mus musculus]	5	92	4	High	High	High	High	High	High	High	High	High
P57746	V-type proton ATPase subunit D [OS=Mus musculus]	7	88	7	High	High	High	High	High	High	High	High	High
O35295	Transcriptional activator protein Pur-beta [OS=Mus musculus]	6	98	6	High	High	High	High	High	High	High	High	High
Q99J47	Dehydrogenase/reductase SDR family member 7B [OS=Mus musculus]	8	84	8	High	High	High	High	High	High	High	High	High
Q8C4Q6-1	Axin interactor, dorsalization-associated protein [OS=Mus musculus]	8	82	8	High	High	High	High	High	High	High	High	High
Q9WVC3	Caveolin-2 [OS=Mus musculus]	5	82	5	High	High	High	High	High	High	High	High	High
P13020-1	Gelsolin [OS=Mus musculus]	10	57	10	High	High	High	High	High	High	High	High	High
Q9CQF0	39S ribosomal protein L11, mitochondrial [OS=Mus musculus]	11	126	11	High	High	High	High	High	High	High	High	High
Q9EQI8	39S ribosomal protein L46, mitochondrial [OS=Mus musculus]	8	86	8	High	High	High	High	High	High	High	High	High
P18155	Bifunctional methylenetetrahydrofolate dehydrogenase/cyclohydrolase, mitochondrial [OS=Mus musculus]	9	88	9	High	High	High	High	High	High	High	High	High
Q9D172	ES1 protein homolog, mitochondrial [OS=Mus musculus]	7	108	7	High	High	High	High	High	High	High	High	High
P11031	Activated RNA polymerase II transcriptional coactivator p15 [OS=Mus musculus]	8	110	8	High	High	High	High	High	High	High	High	High
Q9D338	39S ribosomal protein L19, mitochondrial [OS=Mus musculus]	9	94	9	High	High	High	High	High	High	High	High	High
P19253	60S ribosomal protein L13a [OS=Mus musculus]	10	268	10	High	High	High	High	High	High	High	High	High
P62071	Ras-related protein R-Ras2 [OS=Mus musculus]	6	92	4	High	High	High	High	High	High	High	High	High
Q9D1G2-1	phosphomevalonate kinase [OS=Mus musculus]	8	112	8	High	High	High	High	High	High	High	High	High
P36552	Oxygen-dependent coproporphyrinogen-III oxidase, mitochondrial [OS=Mus musculus]	9	68	9	High	High	High	High	High	High	High	High	High
O89023	Tripeptidyl-peptidase 1 [OS=Mus musculus]	7	54	7	High	High	High	High	High	High	High	High	High
O09005	Sphingolipid delta(4)-desaturase DES1 [OS=Mus musculus]	5	56	5	High	High	High	High	High	High	High	High	High
Q9DB29	Isoamyl acetate-hydrolyzing esterase 1 homolog [OS=Mus musculus]	8	63	8	High	High	High	High	High	High	High	High	High
Q6P069-1	Sorcin [OS=Mus musculus]	9	104	9	High	High	High	High	High	High	High	High	High
P97930	thymidylate kinase [OS=Mus musculus]	9	114	9	High	High	High	High	High	High	High	High	High
P62869	Elongin-B [OS=Mus musculus]	9	110	9	High	High	High	High	High	High	High	High	High
P35283	Ras-related protein Rab-12 [OS=Mus musculus]	12	135	11	High	High	High	High	High	High	High	High	High
O09172	Glutamate--cysteine ligase regulatory subunit [OS=Mus musculus]	5	90	5	High	High	High	High	High	High	High	High	High
P61759	Prefoldin subunit 3 [OS=Mus musculus]	10	79	10	High	High	High	High	High	High	High	High	High
Q62193	Replication protein A 32 kDa subunit [OS=Mus musculus]	7	81	7	High	High	High	High	High	High	High	High	High
P61028	Ras-related protein Rab-8B [OS=Mus musculus]	8	132	3	High	High	High	High	High	High	High	High	High
P61971	nuclear transport factor 2 [OS=Mus musculus]	5	79	5	High	High	High	High	High	High	High	High	High
Q8BK63-1	Casein kinase I isoform alpha [OS=Mus musculus]	10	87	10	High	High	High	High	High	High	High	High	High
Q64012	RNA-binding protein Raly [OS=Mus musculus]	10	123	10	High	High	High	High	High	High	High	High	High
Q9WV03	Protein FAM50A [OS=Mus musculus]	7	63	7	High	High	High	High	High	High	High	High	High
Q9JI46	Diphosphoinositol polyphosphate phosphohydrolase 1 [OS=Mus musculus]	6	87	5	High	High	High	High	High	High	High	High	High
Q8R323	replication factor C subunit 3 [OS=Mus musculus]	9	65	9	High	High	High	High	High	High	High	High	High
P50543	protein S100-A11 [OS=Mus musculus]	5	172	5	High	High	High	High	High	High	High	High	High
Q62186	translocon-associated protein subunit delta [OS=Mus musculus]	5	128	5	High	High	High	High	High	High	High	High	High
Q9ERB0	Synaptosomal-associated protein 29 [OS=Mus musculus]	7	64	7	High	High	High	High	High	High	High	High	High
Q9D1J1	Adaptin ear-binding coat-associated protein 2 [OS=Mus musculus]	7	74	7	High	High	High	High	High	High	High	High	High
Q9Z127	large neutral amino acids transporter small subunit 1 [OS=Mus musculus]	5	71	5	High	High	High	High	High	High	High	High	High
O88796	ribonuclease P protein subunit p30 [OS=Mus musculus]	9	132	9	High	High	High	High	High	High	High	High	High
Q8VHN8	Tudor-interacting repair regulator protein [OS=Mus musculus]	10	98	10	High	High	High	High	High	High	High	High	High
Q62093	serine/arginine-rich splicing factor 2 [OS=Mus musculus]	5	163	5	High	High	High	High	High	High	High	High	High
Q8R395	COMM domain-containing protein 5 [OS=Mus musculus]	6	72	6	High	High	High	High	High	High	High	High	High
P07607	thymidylate synthase [OS=Mus musculus]	7	102	7	High	High	High	High	High	High	High	High	High
Q8R5J9	PRA1 family protein 3 [OS=Mus musculus]	4	133	4	High	High	High	High	High	High	High	High	High
Q9R0Q7	Prostaglandin E synthase 3 [OS=Mus musculus]	8	118	8	High	High	High	High	High	High	High	High	High
P70362	Ubiquitin recognition factor in ER-associated degradation protein 1 [OS=Mus musculus]	8	75	8	High	High	High	High	High	High	High	High	High
Q61733	28S ribosomal protein S31, mitochondrial [OS=Mus musculus]	9	57	9	High	High	High	High	High	High	High	High	High
P08228	Superoxide dismutase [Cu-Zn] [OS=Mus musculus]	6	76	6	High	High	High	High	High	High	High	High	High
Q99N96	39S ribosomal protein L1, mitochondrial [OS=Mus musculus]	6	77	6	High	High	High	High	High	High	High	High	High
Q9JJI8	60s ribosomal protein l38 [OS=Mus musculus]	6	138	6	High	High	High	High	High	High	High	High	High
Q9CXW4	60S ribosomal protein L11 [OS=Mus musculus]	8	119	8	High	High	High	High	High	High	High	High	High
Q99J99	3-mercaptopyruvate sulfurtransferase [OS=Mus musculus]	9	112	9	High	High	High	High	High	High	High	High	High
P21126	Ubiquitin-like protein 4A [OS=Mus musculus]	6	68	6	High	High	High	High	High	High	High	High	High
Q9CR57	60S ribosomal protein L14 [OS=Mus musculus]	7	222	7	High	High	High	High	High	High	High	High	High
Q9CZX7	Type 2 phosphatidylinositol 4,5-bisphosphate 4-phosphatase [OS=Mus musculus]	5	97	5	High	High	High	High	High	High	High	High	High
P62774	Myotrophin [OS=Mus musculus]	5	83	5	High	High	High	High	High	High	High	High	High
Q9EST5-2	Isoform 2 of Acidic leucine-rich nuclear phosphoprotein 32 family member B [OS=Mus musculus]	9	154	5	High	High	High	High	High	High	High	High	High
Q9ES56	Trafficking protein particle complex subunit 4 [OS=Mus musculus]	9	50	9	High	High	High	High	High	High	High	High	High
Q01721	Growth arrest-specific protein 1 [OS=Mus musculus]	5	68	5	High	High	High	High	High	High	High	High	High
Q8R1V4	Transmembrane emp24 domain-containing protein 4 [OS=Mus musculus]	9	88	8	High	High	High	High	High	High	High	High	High
Q9JHS3	Ragulator complex protein LAMTOR2 [OS=Mus musculus]	5	70	5	High	High	High	High	High	High	High	High	High
Q8BHA3-1	Probable D-tyrosyl-tRNA(Tyr) deacylase 2 [OS=Mus musculus]	6	64	6	High	High	High	High	High	High	High	High	High
Q9CQJ6	density-regulated protein [OS=Mus musculus]	8	98	8	High	High	High	High	High	High	High	High	High
P40240	CD9 antigen [OS=Mus musculus]	6	136	6	High	High	High	High	High	High	High	High	High
Q8BTU1-1	Cilia- and flagella-associated protein 20 [OS=Mus musculus]	8	91	8	High	High	High	High	High	High	High	High	High
Q9CWQ0	Diphthine methyl ester synthase [OS=Mus musculus]	7	62	7	High	High	High	High	High	High	High	High	High
O88848	ADP-ribosylation factor-like protein 6 [OS=Mus musculus]	8	70	8	High	High	High	High	High	High	High	High	High
P12815	programmed cell death protein 6 [OS=Mus musculus]	7	91	7	High	High	High	High	High	High	High	High	High
O55128	Histone deacetylase complex subunit SAP18 [OS=Mus musculus]	8	74	8	High	High	High	High	High	High	High	High	High
Q80ZK0	28S ribosomal protein S10, mitochondrial [OS=Mus musculus]	5	64	5	High	High	High	High	High	High	High	High	High
O89112	LanC-like protein 1 [OS=Mus musculus]	8	60	8	High	High	High	High	High	High	High	High	High
Q64520	guanylate kinase [OS=Mus musculus]	8	66	8	High	High	High	High	High	High	High	High	High
Q9CYN9	Renin receptor [OS=Mus musculus]	11	92	11	High	High	High	High	High	High	High	High	High
Q9JM76	Actin-related protein 2/3 complex subunit 3 [OS=Mus musculus]	7	178	7	High	High	High	High	High	High	High	High	High
P01831	Thy-1 membrane glycoprotein [OS=Mus musculus]	5	84	5	High	High	High	High	High	High	High	High	High
Q9CWU9	Nucleoporin Nup37 [OS=Mus musculus]	6	51	6	High	High	High	High	High	High	High	High	High
O55013	Trafficking protein particle complex subunit 3 [OS=Mus musculus]	7	74	7	High	High	High	High	High	High	High	High	High
P56873	Sjoegren syndrome/scleroderma autoantigen 1 homolog [OS=Mus musculus]	6	88	6	High	High	High	High	High	High	High	High	High
Q9JKX6	ADP-sugar pyrophosphatase [OS=Mus musculus]	7	70	7	High	High	High	High	High	High	High	High	High
Q8BV13	COP9 signalosome complex subunit 7b [OS=Mus musculus]	7	76	7	High	High	High	High	High	High	High	High	High
Q9DCM0	Persulfide dioxygenase ETHE1, mitochondrial [OS=Mus musculus]	7	72	7	High	High	High	High	High	High	High	High	High
Q64522	Histone H2A type 2-B [OS=Mus musculus]	6	135	3	High	High	High	High	High	High	High	High	High
Q9D710	Thioredoxin-related transmembrane protein 2 [OS=Mus musculus]	10	105	10	High	High	High	High	High	High	High	High	High
Q8K2H2	OTU domain-containing protein 6B [OS=Mus musculus]	6	46	6	High	High	High	High	High	High	High	High	High
Q9CQI6	coactosin-like protein [OS=Mus musculus]	9	116	9	High	High	High	High	High	High	High	High	High
P31786	acyl-CoA-binding protein [OS=Mus musculus]	4	119	4	High	High	High	High	High	High	High	High	High
Q9D7S9	Charged multivesicular body protein 5 [OS=Mus musculus]	3	54	3	High	High	High	High	High	High	High	High	High
Q9R087	Glypican-6 [OS=Mus musculus]	7	97	5	High	High	High	High	High	High	High	High	High
Q91WN1	dnaJ homolog subfamily C member 9 [OS=Mus musculus]	9	93	9	High	High	High	High	High	High	High	High	High
Q64261	Cyclin-dependent kinase 6 [OS=Mus musculus]	8	78	7	High	High	High	High	High	High	High	High	High
Q8VDK1-1	Nitrilase homolog 1 [OS=Mus musculus]	5	46	5	High	High	High	High	High	High	High	High	High
Q9D868-2	Isoform 2 of Peptidyl-prolyl cis-trans isomerase H [OS=Mus musculus]	9	85	9	High	High	High	High	High	High	High	High	High
P51807	Dynein light chain Tctex-type 1 [OS=Mus musculus]	5	59	5	High	High	High	High	High	High	High	High	High
Q8BTW3	Exosome complex component MTR3 [OS=Mus musculus]	8	70	8	High	High	High	High	High	High	High	High	High
Q9D6K8	FUN14 domain-containing protein 2 [OS=Mus musculus]	7	60	7	High	High	High	High	High	High	High	High	High
P84104-1	Serine/arginine-rich splicing factor 3 [OS=Mus musculus]	7	124	6	High	High	High	High	High	High	High	High	High
Q91X52	L-xylulose reductase [OS=Mus musculus]	7	69	7	High	High	High	High	High	High	High	High	High
O54782	Epididymis-specific alpha-mannosidase [OS=Mus musculus]	6	49	6	High	High	High	High	High	High	High	High	High
Q9CRA4	Methylsterol monooxygenase 1 [OS=Mus musculus]	5	83	5	High	High	High	High	High	High	High	High	High
Q8R0J7	Vacuolar protein sorting-associated protein 37B [OS=Mus musculus]	8	72	8	High	High	High	High	High	High	High	High	High
Q09163-1	Protein delta homolog 1 [OS=Mus musculus]	6	66	6	High	High	High	High	High	High	High	High	High
Q8BPB0	mob kinase activator 1b [OS=Mus musculus]	7	59	7	High	High	High	High	High	High	High	High	High
Q91V76	Ester hydrolase C11orf54 homolog [OS=Mus musculus]	9	86	9	High	High	High	High	High	High	High	High	High
Q99KR3	Endoribonuclease LACTB2 [OS=Mus musculus]	11	98	11	High	High	High	High	High	High	High	High	High
P85094	isochorismatase domain-containing protein 2A [OS=Mus musculus]	5	54	5	High	High	High	High	High	High	High	High	High
Q99LN9	Deoxyhypusine hydroxylase [OS=Mus musculus]	5	54	5	High	High	High	High	High	High	High	High	High
Q99N94	39S ribosomal protein L9, mitochondrial [OS=Mus musculus]	5	66	5	High	High	High	High	High	High	High	High	High
Q9JIZ9	Phospholipid scramblase 3 [OS=Mus musculus]	7	61	7	High	High	High	High	High	High	High	High	High
Q8VCI5-1	Peroxisomal biogenesis factor 19 [OS=Mus musculus]	6	65	6	High	High	High	High	High	High	High	High	High
P63073	Eukaryotic translation initiation factor 4E [OS=Mus musculus]	8	111	8	High	High	High	High	High	High	High	High	High
P40124	adenylyl cyclase-associated protein 1 [OS=Mus musculus]	8	65	8	High	High	High	High	High	High	High	High	High
Q9D1P0	39S ribosomal protein L13, mitochondrial [OS=Mus musculus]	7	66	7	High	High	High	High	High	High	High	High	High
O70274	Protein tyrosine phosphatase type IVA 2 [OS=Mus musculus]	7	62	7	High	High	High	High	High	High	High	High	High
O88952	Protein lin-7 homolog C [OS=Mus musculus]	6	54	6	High	High	High	High	High	High	High	High	High
Q924T2	28S ribosomal protein S2, mitochondrial [OS=Mus musculus]	7	96	7	High	High	High	High	High	High	High	High	High
P62305	small nuclear ribonucleoprotein E [OS=Mus musculus]	4	66	4	High	High	High	High	High	High	High	High	High
Q3KNM2	E3 ubiquitin-protein ligase MARCH5 [OS=Mus musculus]	7	60	7	High	High	High	High	High	High	High	High	High
Q9CPS7	RNA-binding protein pno1 [OS=Mus musculus]	7	68	7	High	High	High	High	High	High	High	High	High
Q9CY57	Chromatin target of PRMT1 protein [OS=Mus musculus]	4	65	4	High	High	High	High	High	High	High	High	High
P10922	Histone H1.0 [OS=Mus musculus]	7	119	7	High	High	High	High	High	High	High	High	High
P61022	Calcineurin B homologous protein 1 [OS=Mus musculus]	8	54	8	High	High	High	High	High	High	High	High	High
P02535-1	Keratin, type I cytoskeletal 10 [OS=Mus musculus]	6	97	3	High	High	High	High	High	High	High	High	High
Q9D0D4	Probable dimethyladenosine transferase [OS=Mus musculus]	8	64	8	High	High	High	High	High	High	High	High	High
Q9DCG9	Multifunctional methyltransferase subunit TRM112-like protein [OS=Mus musculus]	4	31	4	High	High	High	High	High	High	High	High	High
Q8R2U4	N-terminal Xaa-Pro-Lys N-methyltransferase 1 [OS=Mus musculus]	5	68	5	High	High	High	High	High	High	High	High	High
O55125	Protein NipSnap homolog 1 [OS=Mus musculus]	7	66	7	High	High	High	High	High	High	High	High	High
Q8R059	UDP-glucose 4-epimerase [OS=Mus musculus]	8	66	8	High	High	High	High	High	High	High	High	High
P39876	Metalloproteinase inhibitor 3 [OS=Mus musculus]	7	89	7	High	High	High	High	High	High	High	High	High
Q8K0Z7	Translational activator of cytochrome c oxidase 1 [OS=Mus musculus]	5	40	5	High	High	High	High	High	High	High	High	High
O89051	Integral membrane protein 2B [OS=Mus musculus]	8	66	8	High	High	High	High	High	High	High	High	High
O88384	vesicle transport through interaction with t-SNAREs homolog 1B [OS=Mus musculus]	7	90	7	High	High	High	High	High	High	High	High	High
Q62048-1	Astrocytic phosphoprotein PEA-15 [OS=Mus musculus]	6	97	6	High	High	High	High	High	High	High	High	High
P97823-1	Acyl-protein thioesterase 1 [OS=Mus musculus]	5	73	5	High	High	High	High	High	High	High	High	High
Q924Z4	Ceramide synthase 2 [OS=Mus musculus]	4	64	4	High	High	High	High	High	High	High	High	High
P01027-1	Complement C3 [OS=Mus musculus]	8	111	8	High	High	High	High	High	High	High	High	High
Q9WTX2	Interferon-inducible double-stranded RNA-dependent protein kinase activator A [OS=Mus musculus]	7	76	7	High	High	High	High	High	High	High	High	High
P47955	60S acidic ribosomal protein P1 [OS=Mus musculus]	3	74	3	High	High	High	High	High	High	High	High	High
Q91UZ5	inositol monophosphatase 2 [OS=Mus musculus]	5	48	5	High	High	High	High	High	High	High	High	High
Q9D023	Mitochondrial pyruvate carrier 2 [OS=Mus musculus]	6	108	6	High	High	High	High	High	High	High	High	High
P62855	40S ribosomal protein S26 [OS=Mus musculus]	5	127	5	High	High	High	High	High	High	High	High	High
Q6ZWU9	40S ribosomal protein S27 [OS=Mus musculus]	5	109	3	High	High	High	High	High	High	High	High	High
P61327	Protein mago nashi homolog [OS=Mus musculus]	7	94	7	High	High	High	High	High	High	High	High	High
Q9D0M5	Dynein light chain 2, cytoplasmic [OS=Mus musculus]	5	88	2	High	High	High	High	High	High	High	High	High
Q91YN9	BAG family molecular chaperone regulator 2 [OS=Mus musculus]	8	52	8	High	High	High	High	High	High	High	High	High
O70404	vesicle-associated membrane protein 8 [OS=Mus musculus]	6	85	6	High	High	High	High	High	High	High	High	High
Q8CG76	aflatoxin B1 aldehyde reductase member 2 [OS=Mus musculus]	7	74	7	High	High	High	High	High	High	High	High	High
Q6QD59	Vesicle transport protein SEC20 [OS=Mus musculus]	7	72	7	High	High	High	High	High	High	High	High	High
Q9D8N2	Protein FAM45A [OS=Mus musculus]	8	82	8	High	High	High	High	High	High	High	High	High
P60904	DnaJ homolog subfamily C member 5 [OS=Mus musculus]	5	68	5	High	High	High	High	High	High	High	High	High
Q9JK38	glucosamine 6-phosphate N-acetyltransferase [OS=Mus musculus]	5	71	5	High	High	High	High	High	High	High	High	High
Q923G2	DNA-directed RNA polymerases I, II, and III subunit RPABC3 [OS=Mus musculus]	4	64	4	High	High	High	High	High	High	High	High	High
Q8VC57	BTB/POZ domain-containing protein KCTD5 [OS=Mus musculus]	4	40	4	High	High	High	High	High	High	High	High	High
Q64191	N(4)-(beta-N-acetylglucosaminyl)-L-asparaginase [OS=Mus musculus]	5	52	5	High	High	High	High	High	High	High	High	High
P60867	40S ribosomal protein S20 [OS=Mus musculus]	6	133	6	High	High	High	High	High	High	High	High	High
Q9D3P8	Plasminogen receptor (KT) [OS=Mus musculus]	4	73	4	High	High	High	High	High	High	High	High	High
Q64433	10 kDa heat shock protein, mitochondrial [OS=Mus musculus]	8	210	8	High	High	High	High	High	High	High	High	High
Q60899	ELAV-like protein 2 [OS=Mus musculus]	9	77	9	High	High	High	High	High	High	High	High	High
Q9JKK1-1	Syntaxin-6 [OS=Mus musculus]	5	48	5	High	High	High	High	High	High	High	High	High
P14115	60S ribosomal protein L27a [OS=Mus musculus]	8	108	8	High	High	High	High	High	High	High	High	High
O35083	1-acyl-sn-glycerol-3-phosphate acyltransferase alpha [OS=Mus musculus]	4	48	4	High	High	High	High	High	High	High	High	High
Q91VN4	MICOS complex subunit mic25 [OS=Mus musculus]	5	65	5	High	High	High	High	High	High	High	High	High
O55060	Thiopurine S-methyltransferase [OS=Mus musculus]	9	57	9	High	High	High	High	High	High	High	High	High
P24668	Cation-dependent mannose-6-phosphate receptor [OS=Mus musculus]	6	88	6	High	High	High	High	High	High	High	High	High
P14069	protein S100-A6 [OS=Mus musculus]	8	119	8	High	High	High	High	High	High	High	High	High
Q9ERR7	selenoprotein F [OS=Mus musculus]	6	52	6	High	High	High	High	High	High	High	High	High
O35900	U6 snRNA-associated Sm-like protein LSm2 [OS=Mus musculus]	4	68	4	High	High	High	High	High	High	High	High	High
Q6P8I4	PEST proteolytic signal-containing nuclear protein [OS=Mus musculus]	6	82	6	High	High	High	High	High	High	High	High	High
P09671	Superoxide dismutase [Mn], mitochondrial [OS=Mus musculus]	8	102	8	High	High	High	High	High	High	High	High	High
Q6NSQ9	Glucose-6-phosphatase 3 [OS=Mus musculus]	4	52	4	High	High	High	High	High	High	High	High	High
Q8BQ47	Protein canopy homolog 4 [OS=Mus musculus]	6	51	6	High	High	High	High	High	High	High	High	High
Q9CRA5-1	Golgi phosphoprotein 3 [OS=Mus musculus]	6	61	4	High	High	High	High	High	High	High	High	High
Q99L04	Dehydrogenase/reductase SDR family member 1 [OS=Mus musculus]	9	61	9	High	High	High	High	High	High	High	High	High
Q8BMZ5	tRNA-splicing endonuclease subunit sen34 [OS=Mus musculus]	6	70	6	High	High	High	High	High	High	High	High	High
Q9QZ73	DCN1-like protein 1 [OS=Mus musculus]	8	65	7	High	High	High	High	High	High	High	High	High
Q91XB7	protein YIF1A [OS=Mus musculus]	5	57	5	High	High	High	High	High	High	High	High	High
P97760	DNA-directed RNA polymerase II subunit RPB3 [OS=Mus musculus]	7	65	7	High	High	High	High	High	High	High	High	High
Q9D855	Cytochrome b-c1 complex subunit 7 [OS=Mus musculus]	5	50	5	High	High	High	High	High	High	High	High	High
Q78IS1	Transmembrane emp24 domain-containing protein 3 [OS=Mus musculus]	5	57	5	High	High	High	High	High	High	High	High	High
Q9ERI6	Retinol dehydrogenase 14 [OS=Mus musculus]	8	72	8	High	High	High	High	High	High	High	High	High
Q9CQ02	COMM domain-containing protein 4 [OS=Mus musculus]	7	65	7	High	High	High	High	High	High	High	High	High
Q99KI3	ER membrane protein complex subunit 3 [OS=Mus musculus]	5	67	5	High	High	High	High	High	High	High	High	High
Q6PEB6	MOB-like protein phocein [OS=Mus musculus]	7	55	7	High	High	High	High	High	High	High	High	High
Q9Z2M7	Phosphomannomutase 2 [OS=Mus musculus]	8	75	6	High	High	High	High	High	High	High	High	High
Q80UW8	DNA-directed RNA polymerases I, II, and III subunit RPABC1 [OS=Mus musculus]	6	80	6	High	High	High	High	High	High	High	High	High
Q8VBV3	Exosome complex component Rrp4 [OS=Mus musculus]	6	60	6	High	High	High	High	High	High	High	High	High
Q9CPT4	Myeloid-derived growth factor [OS=Mus musculus]	5	74	5	High	High	High	High	High	High	High	High	High
Q99JY8	Phospholipid phosphatase 3 [OS=Mus musculus]	5	80	5	High	High	High	High	High	High	High	High	High
Q6GQT1	Alpha-2-macroglobulin-P [OS=Mus musculus]	4	88	4	High	High	High	High	High	High	High	High	High
P61979-2	Isoform 2 of Heterogeneous nuclear ribonucleoprotein K [OS=Mus musculus]	7	65	7	High	High	High	High	High	High	High	High	High
Q80VJ3	2'-deoxynucleoside 5'-phosphate N-hydrolase 1 [OS=Mus musculus]	3	44	3	High	High	High	High	High	High	High	High	High
Q9Z2D8-1	methyl-CpG-binding domain protein 3 [OS=Mus musculus]	7	52	7	High	High	High	High	High	High	High	High	High
Q9D0K2	Succinyl-CoA:3-ketoacid coenzyme A transferase 1, mitochondrial [OS=Mus musculus]	5	38	5	High	High	High	High	High	High	High	High	High
O70325-1	Phospholipid hydroperoxide glutathione peroxidase, mitochondrial [OS=Mus musculus]	6	69	6	High	High	High	High	High	High	High	High	High
O35855	Branched-chain-amino-acid aminotransferase, mitochondrial [OS=Mus musculus]	7	52	7	High	High	High	High	High	High	High	High	High
Q9CYR0	Single-stranded DNA-binding protein, mitochondrial [OS=Mus musculus]	5	44	5	High	High	High	High	High	High	High	High	High
P46737	Lys-63-specific deubiquitinase BRCC36 [OS=Mus musculus]	6	46	6	High	High	High	High	High	High	High	High	High
Q9D7B7	Probable glutathione peroxidase 8 [OS=Mus musculus]	7	84	7	High	High	High	High	High	High	High	High	High
Q8K1E0-1	Syntaxin-5 [OS=Mus musculus]	5	60	5	High	High	High	High	High	High	High	High	High
Q64311	Protein N-terminal asparagine amidohydrolase [OS=Mus musculus]	4	44	4	High	High	High	High	High	High	High	High	High
O88983	Syntaxin-8 [OS=Mus musculus]	5	64	5	High	High	High	High	High	High	High	High	High
Q9D1N9	39S ribosomal protein L21, mitochondrial [OS=Mus musculus]	7	60	7	High	High	High	High	High	High	High	High	High
P26350	Prothymosin alpha [OS=Mus musculus]	6	90	6	High	High	High	High	High	High	High	High	High
O35609	Secretory carrier-associated membrane protein 3 [OS=Mus musculus]	5	58	5	High	High	High	High	High	High	High	High	High
Q9Z120	tRNA (guanine-N(7)-)-methyltransferase [OS=Mus musculus]	6	45	6	High	High	High	High	High	High	High	High	High
Q9CY27	Very-long-chain enoyl-CoA reductase [OS=Mus musculus]	10	82	10	High	High	High	High	High	High	High	High	High
P41105	60S ribosomal protein L28 [OS=Mus musculus]	8	138	8	High	High	High	High	High	High	High	High	High
Q9D7S7	60S ribosomal protein L22-like 1 [OS=Mus musculus]	3	66	3	High	High	High	High	High	High	High	High	High
P35762	CD81 antigen [OS=Mus musculus]	4	97	4	High	High	High	High	High	High	High	High	High
Q9JJV2-1	Profilin-2 [OS=Mus musculus]	6	100	6	High	High	High	High	High	High	High	High	High
P84089	Enhancer of rudimentary homolog [OS=Mus musculus]	4	80	4	High	High	High	High	High	High	High	High	High
Q9D0Q7	39S ribosomal protein L45, mitochondrial [OS=Mus musculus]	7	59	7	High	High	High	High	High	High	High	High	High
Q8R404	MICOS complex subunit MIC13 [OS=Mus musculus]	4	50	4	High	High	High	High	High	High	High	High	High
Q6ZWM4	U6 snRNA-associated Sm-like protein LSm8 [OS=Mus musculus]	4	48	4	High	High	High	High	High	High	High	High	High
P61079	Ubiquitin-conjugating enzyme E2 D3 [OS=Mus musculus]	4	97	3	High	High	High	High	High	High	High	High	High
P56371	Ras-related protein Rab-4A [OS=Mus musculus]	6	68	4	High	High	High	High	High	High	High	High	High
Q9DCT5	Stromal cell-derived factor 2 [OS=Mus musculus]	5	57	5	High	High	High	High	High	High	High	High	High
P54227	Stathmin [OS=Mus musculus]	7	104	7	High	High	High	High	High	High	High	High	High
Q8BHG2-3	Isoform 3 of UPF0587 protein C1orf123 homolog [OS=Mus musculus]	8	89	8	High	High	High	High	High	High	High	High	High
Q8BXV2	BRI3-binding protein [OS=Mus musculus]	5	54	5	High	High	High	High	High	High	High	High	High
Q921I9	Exosome complex component Rrp41 [OS=Mus musculus]	5	46	5	High	High	High	High	High	High	High	High	High
Q99JT9	1,2-dihydroxy-3-keto-5-methylthiopentene dioxygenase [OS=Mus musculus]	6	48	6	High	High	High	High	High	High	High	High	High
O35166	Golgi SNAP receptor complex member 2 [OS=Mus musculus]	5	48	5	High	High	High	High	High	High	High	High	High
Q9DAS9	guanine nucleotide-binding protein g(i)/g(s)/g(o) subunit gamma-12 [OS=Mus musculus]	5	62	5	High	High	High	High	High	High	High	High	High
Q9D7B6	Isobutyryl-CoA dehydrogenase, mitochondrial [OS=Mus musculus]	6	56	6	High	High	High	High	High	High	High	High	High
Q9Z0J0	Epididymal secretory protein E1 [OS=Mus musculus]	6	109	6	High	High	High	High	High	High	High	High	High
Q9WTL7	acyl-protein thioesterase 2 [OS=Mus musculus]	6	52	6	High	High	High	High	High	High	High	High	High
Q6PFR5	Transformer-2 protein homolog alpha [OS=Mus musculus]	5	64	5	High	High	High	High	High	High	High	High	High
Q8VBT0	Thioredoxin-related transmembrane protein 1 [OS=Mus musculus]	7	120	7	High	High	High	High	High	High	High	High	High
Q8BX10-1	Serine/threonine-protein phosphatase Pgam5, mitochondrial [OS=Mus musculus]	8	80	8	High	High	High	High	High	High	High	High	High
Q9CQ48	NudC domain-containing protein 2 [OS=Mus musculus]	5	78	5	High	High	High	High	High	High	High	High	High
Q9Z210	Peroxisomal membrane protein 11B [OS=Mus musculus]	6	55	6	High	High	High	High	High	High	High	High	High
P59708	Splicing factor 3B subunit 6 [OS=Mus musculus]	6	93	6	High	High	High	High	High	High	High	High	High
Q9R061	Cytosolic Fe-S cluster assembly factor NUBP2 [OS=Mus musculus]	7	84	7	High	High	High	High	High	High	High	High	High
Q9CQA9	Cancer-related nucleoside-triphosphatase homolog [OS=Mus musculus]	6	57	6	High	High	High	High	High	High	High	High	High
P27601	Guanine nucleotide-binding protein subunit alpha-13 [OS=Mus musculus]	7	62	5	High	High	High	High	High	High	High	High	High
Q8C4B4	Protein unc-119 homolog B [OS=Mus musculus]	6	52	6	High	High	High	High	High	High	High	High	High
Q922B1	O-acetyl-ADP-ribose deacetylase MACROD1 [OS=Mus musculus]	5	52	5	High	High	High	High	High	High	High	High	High
Q9WV84	Nucleoside diphosphate kinase, mitochondrial [OS=Mus musculus]	4	55	4	High	High	High	High	High	High	High	High	High
Q9DB34	charged multivesicular body protein 2a [OS=Mus musculus]	7	91	7	High	High	High	High	High	High	High	High	High
Q9D8M4	60S ribosomal protein L7-like 1 [OS=Mus musculus]	5	46	5	High	High	High	High	High	High	High	High	High
Q99JH8	ER lumen protein-retaining receptor 1 [OS=Mus musculus]	4	52	3	High	High	High	High	High	High	High	High	High
P08207	Protein S100-A10 [OS=Mus musculus]	4	186	4	High	High	High	High	High	High	High	High	High
Q9DCT2	NADH dehydrogenase [ubiquinone] iron-sulfur protein 3, mitochondrial [OS=Mus musculus]	6	78	6	High	High	High	High	High	High	High	High	High
Q9CQI7	U2 small nuclear ribonucleoprotein B'' [OS=Mus musculus]	3	44	3	High	High	High	High	High	High	High	High	High
Q9CY16	28S ribosomal protein S28, mitochondrial [OS=Mus musculus]	4	24	4	High	High	High	High	High	High	High	High	High
Q9D1L0	Coiled-coil-helix-coiled-coil-helix domain-containing protein 2 [OS=Mus musculus]	3	36	3	High	High	High	High	High	High	High	High	High
Q6PDY2	2-aminoethanethiol dioxygenase [OS=Mus musculus]	7	86	7	High	High	High	High	High	High	High	High	High
O08738	Caspase-6 [OS=Mus musculus]	7	88	6	High	High	High	High	High	High	High	High	High
Q60739-1	BAG family molecular chaperone regulator 1 [OS=Mus musculus]	7	44	7	High	High	High	High	High	High	High	High	High
Q9D273	Cob(I)yrinic acid a,c-diamide adenosyltransferase, mitochondrial [OS=Mus musculus]	5	61	5	High	High	High	High	High	High	High	High	High
Q9QZN4	F-box only protein 6 [OS=Mus musculus]	7	69	7	High	High	High	High	High	High	High	High	High
Q9D753	Exosome complex component RRP43 [OS=Mus musculus]	6	42	6	High	High	High	High	High	High	High	High	High
Q3V009	Transmembrane emp24 domain-containing protein 1 [OS=Mus musculus]	5	58	5	High	High	High	High	High	High	High	High	High
Q9CPU0	lactoylglutathione lyase [OS=Mus musculus]	8	124	8	High	High	High	High	High	High	High	High	High
Q63829	COMM domain-containing protein 3 [OS=Mus musculus]	4	54	4	High	High	High	High	High	High	High	High	High
O08734	bcl-2 homologous antagonist/killer [OS=Mus musculus]	4	38	4	High	High	High	High	High	High	High	High	High
Q6NZB0	DnaJ homolog subfamily C member 8 [OS=Mus musculus]	5	57	5	High	High	High	High	High	High	High	High	High
Q9D8B3	Charged multivesicular body protein 4b [OS=Mus musculus]	5	60	5	High	High	High	High	High	High	High	High	High
Q9CZ28	Vacuolar-sorting protein SNF8 [OS=Mus musculus]	4	40	4	High	High	High	High	High	High	High	High	High
Q9QYJ3	dnaJ homolog subfamily B member 1 [OS=Mus musculus]	7	87	6	High	High	High	High	High	High	High	High	High
O70591	Prefoldin subunit 2 [OS=Mus musculus]	6	85	6	High	High	High	High	High	High	High	High	High
Q9CXV9	DCN1-like protein 5 [OS=Mus musculus]	9	66	9	High	High	High	High	High	High	High	High	High
P52760	2-iminobutanoate/2-iminopropanoate deaminase [OS=Mus musculus]	5	66	5	High	High	High	High	High	High	High	High	High
Q78HU3	Multivesicular body subunit 12A [OS=Mus musculus]	4	46	4	High	High	High	High	High	High	High	High	High
Q8BJ03-1	Cytochrome c oxidase assembly protein COX15 homolog [OS=Mus musculus]	7	58	7	High	High	High	High	High	High	High	High	High
Q9WU28	prefoldin subunit 5 [OS=Mus musculus]	6	84	6	High	High	High	High	High	High	High	High	High
Q8K1Z0	Ubiquinone biosynthesis protein COQ9, mitochondrial [OS=Mus musculus]	4	54	4	High	High	High	High	High	High	High	High	High
Q3UGR5-1	haloacid dehalogenase-like hydrolase domain-containing protein 2 [OS=Mus musculus]	4	104	4	High	High	High	High	High	High	High	High	High
P12787	Cytochrome c oxidase subunit 5A, mitochondrial [OS=Mus musculus]	5	71	5	High	High	High	High	High	High	High	High	High
Q9ESW8	Pyroglutamyl-peptidase 1 [OS=Mus musculus]	5	50	5	High	High	High	High	High	High	High	High	High
P07214	Sparc [OS=Mus musculus]	6	55	6	High	High	High	High	High	High	High	High	High
Q3TUH1	Phosphatidate cytidylyltransferase, mitochondrial [OS=Mus musculus]	5	37	5	High	High	High	High	High	High	High	High	High
Q62084	Protein phosphatase 1 regulatory subunit 14B [OS=Mus musculus]	5	56	5	High	High	High	High	High	High	High	High	High
Q9DBS2	Tumor protein p63-regulated gene 1-like protein [OS=Mus musculus]	6	35	6	High	High	High	High	High	High	High	High	High
Q9QXA5	U6 snRNA-associated Sm-like protein LSm4 [OS=Mus musculus]	5	95	5	High	High	High	High	High	High	High	High	High
Q9D1K2	V-type proton ATPase subunit F [OS=Mus musculus]	5	52	5	High	High	High	High	High	High	High	High	High
Q9D287	Pre-mRNA-splicing factor spf27 [OS=Mus musculus]	4	34	4	High	High	High	High	High	High	High	High	High
P43275	Histone H1.1 [OS=Mus musculus]	6	95	4	High	High	High	High	High	High	High	High	High
P0C0A3	charged multivesicular body protein 6 [OS=Mus musculus]	6	56	6	High	High	High	High	High	High	High	High	High
Q9WTQ8	Mitochondrial import inner membrane translocase subunit tim23 [OS=Mus musculus]	6	59	6	High	High	High	High	High	High	High	High	High
Q8R0F8	Acylpyruvase FAHD1, mitochondrial [OS=Mus musculus]	6	48	6	High	High	High	High	High	High	High	High	High
Q9DCZ4-3	Isoform 3 of MICOS complex subunit Mic26 [OS=Mus musculus]	6	76	6	High	High	High	High	High	High	High	High	High
Q9CZB0	Succinate dehydrogenase cytochrome b560 subunit, mitochondrial [OS=Mus musculus]	5	46	5	High	High	High	High	High	High	High	High	High
Q9CPU4	Microsomal glutathione S-transferase 3 [OS=Mus musculus]	4	62	4	High	High	High	High	High	High	High	High	High
P62743	AP-2 complex subunit sigma [OS=Mus musculus]	5	98	5	High	High	High	High	High	High	High	High	High
Q8R3Q6	coiled-coil domain-containing protein 58 [OS=Mus musculus]	5	64	5	High	High	High	High	High	High	High	High	High
Q9D8Y1	Transmembrane protein 126A [OS=Mus musculus]	5	46	5	High	High	High	High	High	High	High	High	High
Q9CXL3	uncharacterized protein C7orf50 homolog [OS=Mus musculus]	4	56	4	High	High	High	High	High	High	High	High	High
Q9D0W5	Peptidyl-prolyl cis-trans isomerase-like 1 [OS=Mus musculus]	3	49	3	High	High	High	High	High	High	High	High	High
Q9JI75	Ribosyldihydronicotinamide dehydrogenase [quinone] [OS=Mus musculus]	5	52	5	High	High	High	High	High	High	High	High	High
P07091	Protein S100-A4 [OS=Mus musculus]	8	179	8	High	High	High	High	High	High	High	High	High
Q6ZWY3	40S ribosomal protein S27-like [OS=Mus musculus]	5	85	3	High	High	High	High	High	High	High	High	High
Q9D8T7	SRA stem-loop-interacting RNA-binding protein, mitochondrial [OS=Mus musculus]	5	100	5	High	High	High	High	High	High	High	High	High
Q8C3X2	Coiled-coil domain-containing protein 90B, mitochondrial [OS=Mus musculus]	5	38	5	High	High	High	High	High	High	High	High	High
O08992	Syntenin-1 [OS=Mus musculus]	4	43	4	High	High	High	High	High	High	High	High	High
Q9CQE6	Histone chaperone ASF1A [OS=Mus musculus]	5	57	4	High	High	High	High	High	High	High	High	High
Q06185	ATP synthase subunit e, mitochondrial [OS=Mus musculus]	3	72	3	High	High	High	High	High	High	High	High	High
Q9D711	Pirin [OS=Mus musculus]	6	83	6	High	High	High	High	High	High	High	High	High
Q9ES97-3	Isoform 3 of Reticulon-3 [OS=Mus musculus]	6	77	6	High	High	High	High	High	High	High	High	High
Q9WUR9	Adenylate kinase 4, mitochondrial [OS=Mus musculus]	4	40	4	High	High	High	High	High	High	High	High	High
O35972	39S ribosomal protein L23, mitochondrial [OS=Mus musculus]	4	60	4	High	High	High	High	High	High	High	High	High
Q921L3	Calcium load-activated calcium channel [OS=Mus musculus]	5	78	5	High	High	High	High	High	High	High	High	High
Q9DB15	39S ribosomal protein L12, mitochondrial [OS=Mus musculus]	6	70	6	High	High	High	High	High	High	High	High	High
Q9CQU5	ZW10 interactor [OS=Mus musculus]	4	43	4	High	High	High	High	High	High	High	High	High
P35276	ras-related protein Rab-3D [OS=Mus musculus]	5	69	1	High	High	High	High	High	High	High	High	High
P63011	Ras-related protein Rab-3A [OS=Mus musculus]	6	69	3	High	High	High	High	High	High	High	High	High
Q8JZS9	39S ribosomal protein L48, mitochondrial [OS=Mus musculus]	4	37	4	High	High	High	High	High	High	High	High	High
O88851	Putative hydrolase RBBP9 [OS=Mus musculus]	5	48	5	High	High	High	High	High	High	High	High	High
Q91YX5	Acyl-CoA:lysophosphatidylglycerol acyltransferase 1 [OS=Mus musculus]	8	58	8	High	High	High	High	High	High	High	High	High
Q9CQN6	transmembrane protein 14C [OS=Mus musculus]	3	34	3	High	High	High	High	High	High	High	High	High
Q8K4M5	COMM domain-containing protein 1 [OS=Mus musculus]	4	64	4	High	High	High	High	High	High	High	High	High
Q99N93	39S ribosomal protein L16, mitochondrial [OS=Mus musculus]	5	62	5	High	High	High	High	High	High	High	High	High
Q6ZWV7	60S ribosomal protein L35 [OS=Mus musculus]	5	72	5	High	High	High	High	High	High	High	High	High
Q9D125	28S ribosomal protein S25, mitochondrial [OS=Mus musculus]	5	59	5	High	High	High	High	High	High	High	High	High
O88630	Golgi SNAP receptor complex member 1 [OS=Mus musculus]	4	49	4	High	High	High	High	High	High	High	High	High
O09174	alpha-methylacyl-CoA racemase [OS=Mus musculus]	6	42	6	High	High	High	High	High	High	High	High	High
Q9JKF7	39S ribosomal protein L39, mitochondrial [OS=Mus musculus]	7	68	7	High	High	High	High	High	High	High	High	High
Q9D1M7	Peptidyl-prolyl cis-trans isomerase FKBP11 [OS=Mus musculus]	6	63	6	High	High	High	High	High	High	High	High	High
Q9QZ23	NFU1 iron-sulfur cluster scaffold homolog, mitochondrial [OS=Mus musculus]	4	50	4	High	High	High	High	High	High	High	High	High
Q9Z0Y1	Dynactin subunit 3 [OS=Mus musculus]	5	75	5	High	High	High	High	High	High	High	High	High
Q9QZ06	Toll-interacting protein [OS=Mus musculus]	4	48	4	High	High	High	High	High	High	High	High	High
Q91VK4	Integral membrane protein 2C [OS=Mus musculus]	5	58	5	High	High	High	High	High	High	High	High	High
P61961	Ubiquitin-fold modifier 1 [OS=Mus musculus]	3	34	3	High	High	High	High	High	High	High	High	High
Q9CQN7	39S ribosomal protein L41, mitochondrial [OS=Mus musculus]	4	40	4	High	High	High	High	High	High	High	High	High
Q8QZZ7	EKC/KEOPS complex subunit TPRKB [OS=Mus musculus]	5	58	5	High	High	High	High	High	High	High	High	High
Q8VED9	Galectin-related protein [OS=Mus musculus]	5	55	5	High	High	High	High	High	High	High	High	High
O35127	Protein C10 [OS=Mus musculus]	3	42	3	High	High	High	High	High	High	High	High	High
Q9D9V3-1	Ethylmalonyl-CoA decarboxylase [OS=Mus musculus]	7	58	7	High	High	High	High	High	High	High	High	High
Q9JHH9	coatomer subunit zeta-2 [OS=Mus musculus]	5	67	5	High	High	High	High	High	High	High	High	High
P49769	Presenilin-1 [OS=Mus musculus]	4	50	4	High	High	High	High	High	High	High	High	High
P51949	CDK-activating kinase assembly factor MAT1 [OS=Mus musculus]	6	34	6	High	High	High	High	High	High	High	High	High
Q9DC71	28S ribosomal protein S15, mitochondrial [OS=Mus musculus]	6	77	6	High	High	High	High	High	High	High	High	High
P62996-1	transformer-2 protein homolog beta [OS=Mus musculus]	4	63	4	High	High	High	High	High	High	High	High	High
Q9CWW6	Peptidyl-prolyl cis-trans isomerase NIMA-interacting 4 [OS=Mus musculus]	5	46	5	High	High	High	High	High	High	High	High	High
Q9CQA1	Trafficking protein particle complex subunit 5 [OS=Mus musculus]	5	70	5	High	High	High	High	High	High	High	High	High
Q61206	platelet-activating factor acetylhydrolase IB subunit beta [OS=Mus musculus]	5	87	5	High	High	High	High	High	High	High	High	High
Q80Y14	Glutaredoxin-related protein 5, mitochondrial [OS=Mus musculus]	3	42	3	High	High	High	High	High	High	High	High	High
Q08024-1	Core-binding factor subunit beta [OS=Mus musculus]	4	54	4	High	High	High	High	High	High	High	High	High
Q8K021	Secretory carrier-associated membrane protein 1 [OS=Mus musculus]	4	42	4	High	High	High	High	High	High	High	High	High
Q9Z130	Heterogeneous nuclear ribonucleoprotein D-like [OS=Mus musculus]	7	70	5	High	High	High	High	High	High	High	High	High
Q8R4N0	Citrate lyase subunit beta-like protein, mitochondrial [OS=Mus musculus]	4	34	4	High	High	High	High	High	High	High	High	High
Q9WUU7	Cathepsin Z [OS=Mus musculus]	5	32	5	High	High	High	High	High	High	High	High	High
Q9D1G5	Leucine-rich repeat-containing protein 57 [OS=Mus musculus]	5	41	5	High	High	High	High	High	High	High	High	High
Q9CQK7	rwd domain-containing protein 1 [OS=Mus musculus]	7	49	7	High	High	High	High	High	High	High	High	High
O89116	Vesicle transport through interaction with t-SNAREs homolog 1A [OS=Mus musculus]	6	59	6	High	High	High	High	High	High	High	High	High
Q9CR39	WD repeat domain phosphoinositide-interacting protein 3 [OS=Mus musculus]	3	22	3	High	High	High	High	High	High	High	High	High
Q9CQ40	39S ribosomal protein L49, mitochondrial [OS=Mus musculus]	4	51	4	High	High	High	High	High	High	High	High	High
Q61205	Platelet-activating factor acetylhydrolase IB subunit gamma [OS=Mus musculus]	8	120	8	High	High	High	High	High	High	High	High	High
Q8BG94	COMM domain-containing protein 7 [OS=Mus musculus]	4	54	4	High	High	High	High	High	High	High	High	High
Q8BXC6	COMM domain-containing protein 2 [OS=Mus musculus]	6	72	6	High	High	High	High	High	High	High	High	High
Q9D0M0	Exosome complex exonuclease RRP42 [OS=Mus musculus]	4	36	4	High	High	High	High	High	High	High	High	High
Q60809	CCR4-NOT transcription complex subunit 7 [OS=Mus musculus]	4	43	4	High	High	High	High	High	High	High	High	High
P61514	60S ribosomal protein L37a [OS=Mus musculus]	5	137	5	High	High	High	High	High	High	High	High	High
Q8BVF2	phosducin-like protein 3 [OS=Mus musculus]	6	41	6	High	High	High	High	High	High	High	High	High
Q9DAK9	14 kDa phosphohistidine phosphatase [OS=Mus musculus]	5	52	5	High	High	High	High	High	High	High	High	High
O70439	Syntaxin-7 [OS=Mus musculus]	5	64	5	High	High	High	High	High	High	High	High	High
Q9CR09	ubiquitin-fold modifier-conjugating enzyme 1 [OS=Mus musculus]	6	44	6	High	High	High	High	High	High	High	High	High
Q9CQ79	Thioredoxin domain-containing protein 9 [OS=Mus musculus]	6	67	6	High	High	High	High	High	High	High	High	High
Q9JKN1	Zinc transporter 7 [OS=Mus musculus]	5	60	5	High	High	High	High	High	High	High	High	High
Q9D6M3	Mitochondrial glutamate carrier 1 [OS=Mus musculus]	5	52	5	High	High	High	High	High	High	High	High	High
Q9CY45	EEF1A lysine methyltransferase 1 [OS=Mus musculus]	6	33	6	High	High	High	High	High	High	High	High	High
O54998	Peptidyl-prolyl cis-trans isomerase FKBP7 [OS=Mus musculus]	8	62	8	High	High	High	High	High	High	High	High	High
Q9JMG1	Endothelial differentiation-related factor 1 [OS=Mus musculus]	4	34	4	High	High	High	High	High	High	High	High	High
Q8BHE8	m-AAA protease-interacting protein 1, mitochondrial [OS=Mus musculus]	4	34	4	High	High	High	High	High	High	High	High	High
Q99KB8	Hydroxyacylglutathione hydrolase, mitochondrial [OS=Mus musculus]	5	43	5	High	High	High	High	High	High	High	High	High
Q9CR51	V-type proton ATPase subunit G 1 [OS=Mus musculus]	3	50	3	High	High	High	High	High	High	High	High	High
Q9D6J6	NADH dehydrogenase [ubiquinone] flavoprotein 2, mitochondrial [OS=Mus musculus]	4	47	4	High	High	High	High	High	High	High	High	High
Q9CZH3	Proteasome assembly chaperone 3 [OS=Mus musculus]	4	49	4	High	High	High	High	High	High	High	High	High
Q9D773	39S ribosomal protein L2, mitochondrial [OS=Mus musculus]	3	39	3	High	High	High	High	High	High	High	High	High
Q61160	FAS-associated death domain protein [OS=Mus musculus]	3	46	3	High	High	High	High	High	High	High	High	High
P56389	cytidine deaminase [OS=Mus musculus]	3	52	3	High	High	High	High	High	High	High	High	High
Q8R0A0	General transcription factor IIF subunit 2 [OS=Mus musculus]	5	42	5	High	High	High	High	High	High	High	High	High
P26187	Methylated-DNA--protein-cysteine methyltransferase [OS=Mus musculus]	4	31	4	High	High	High	High	High	High	High	High	High
Q8BHN0	Protein phosphatase 1L [OS=Mus musculus]	5	32	5	High	High	High	High	High	High	High	High	High
P47915	60S ribosomal protein L29 [OS=Mus musculus]	6	87	6	High	High	High	High	High	High	High	High	High
Q8BMB3	eukaryotic translation initiation factor 4E type 2 [OS=Mus musculus]	5	45	5	High	High	High	High	High	High	High	High	High
P21460	Cystatin-C [OS=Mus musculus]	4	38	4	High	High	High	High	High	High	High	High	High
Q4KML4	Costars family protein ABRACL [OS=Mus musculus]	3	54	3	High	High	High	High	High	High	High	High	High
Q91V04	Translocating chain-associated membrane protein 1 [OS=Mus musculus]	5	50	5	High	High	High	High	High	High	High	High	High
Q9JI99	Sphingosine-1-phosphate phosphatase 1 [OS=Mus musculus]	4	61	4	High	High	High	High	High	High	High	High	High
Q8VE96	Solute carrier family 35 member F6 [OS=Mus musculus]	3	30	3	High	High	High	High	High	High	High	High	High
P62852	40S ribosomal protein S25 [OS=Mus musculus]	6	177	6	High	High	High	High	High	High	High	High	High
P0C7N9	Proteasome assembly chaperone 4 [OS=Mus musculus]	2	28	2	High	High	High	High	High	High	High	High	High
Q9JHZ2	Progressive ankylosis protein [OS=Mus musculus]	5	46	5	High	High	High	High	High	High	High	High	High
Q9R0P4	Small acidic protein [OS=Mus musculus]	2	46	2	High	High	High	High	High	High	High	High	High
P32261	Antithrombin-III [OS=Mus musculus]	6	72	6	High	High	High	High	High	High	High	High	High
Q9CQE1	Protein NipSnap homolog 3B [OS=Mus musculus]	5	52	5	High	High	High	High	High	High	High	High	High
Q9EPB5	Serine hydrolase-like protein [OS=Mus musculus]	5	36	5	High	High	High	High	High	High	High	High	High
Q9CQU3	Protein RER1 [OS=Mus musculus]	3	46	3	High	High	High	High	High	High	High	High	High
Q9D1B9	39S ribosomal protein L28, mitochondrial [OS=Mus musculus]	5	40	5	High	High	High	High	High	High	High	High	High
Q9D6H2	Intraflagellar transport protein 25 homolog [OS=Mus musculus]	4	42	4	High	High	High	High	High	High	High	High	High
P70699	lysosomal alpha-glucosidase [OS=Mus musculus]	3	46	3	High	High	High	High	High	High	High	High	High
Q9D8S4	Oligoribonuclease, mitochondrial [OS=Mus musculus]	4	44	4	High	High	High	High	High	High	High	High	High
Q8VEE0	ribulose-phosphate 3-epimerase [OS=Mus musculus]	4	32	4	High	High	High	High	High	High	High	High	High
O35075	Down syndrome critical region protein 3 homolog [OS=Mus musculus]	4	44	4	High	High	High	High	High	High	High	High	High
Q9CZH7	Matrix-remodeling-associated protein 7 [OS=Mus musculus]	5	54	5	High	High	High	High	High	High	High	High	High
P62858	40S ribosomal protein S28 [OS=Mus musculus]	3	132	3	High	High	High	High	High	High	High	High	High
P14824	annexin A6 [OS=Mus musculus]	5	44	4	High	High	High	High	High	High	High	High	High
Q91VS7	Microsomal glutathione S-transferase 1 [OS=Mus musculus]	4	28	4	High	High	High	High	High	High	High	High	High
P41731	CD63 antigen [OS=Mus musculus]	3	44	3	High	High	High	High	High	High	High	High	High
Q9DCV4	regulator of microtubule dynamics protein 1 [OS=Mus musculus]	4	50	4	High	High	High	High	High	High	High	High	High
Q3UJP5	Protein C8orf37 homolog [OS=Mus musculus]	4	36	4	High	High	High	High	High	High	High	High	High
Q99M71	Mammalian ependymin-related protein 1 [OS=Mus musculus]	5	52	5	High	High	High	High	High	High	High	High	High
O54962	Barrier-to-autointegration factor [OS=Mus musculus]	4	63	4	High	High	High	High	High	High	High	High	High
Q3TTY5	Keratin, type II cytoskeletal 2 epidermal [OS=Mus musculus]	6	86	4	High	High	High	High	High	High	High	High	High
Q9Z2Z6	mitochondrial carnitine/acylcarnitine carrier protein [OS=Mus musculus]	6	56	6	High	High	High	High	High	High	High	High	High
P04104	Keratin, type II cytoskeletal 1 [OS=Mus musculus]	4	60	3	High	High	High	High	High	High	High	High	High
O89017	Legumain [OS=Mus musculus]	4	56	4	High	High	High	High	High	High	High	High	High
Q8R1F5	Putative hydroxypyruvate isomerase [OS=Mus musculus]	4	32	4	High	High	High	High	High	High	High	High	High
Q91WK1	SPRY domain-containing protein 4 [OS=Mus musculus]	5	52	5	High	High	High	High	High	High	High	High	High
Q61458	Cyclin-H [OS=Mus musculus]	4	28	4	High	High	High	High	High	High	High	High	High
Q5SSK3	Transcription elongation factor, mitochondrial [OS=Mus musculus]	4	38	4	High	High	High	High	High	High	High	High	High
Q9D0R8	Protein LSM12 homolog [OS=Mus musculus]	4	37	4	High	High	High	High	High	High	High	High	High
Q8BU88	39S ribosomal protein L22, mitochondrial [OS=Mus musculus]	4	46	4	High	High	High	High	High	High	High	High	High
Q3UBX0	Transmembrane protein 109 [OS=Mus musculus]	4	64	4	High	High	High	High	High	High	High	High	High
Q9CQR4	Acyl-coenzyme A thioesterase 13 [OS=Mus musculus]	4	63	4	High	High	High	High	High	High	High	High	High
Q8R1L4	ER lumen protein-retaining receptor 3 [OS=Mus musculus]	4	58	2	High	High	High	High	High	High	High	High	High
Q9D0S9	Histidine triad nucleotide-binding protein 2, mitochondrial [OS=Mus musculus]	4	40	4	High	High	High	High	High	High	High	High	High
Q61469-2	Isoform 2 of Phospholipid phosphatase 1 [OS=Mus musculus]	2	42	2	High	High	High	High	High	High	High	High	High
Q62425	Cytochrome c oxidase subunit NDUFA4 [OS=Mus musculus]	5	62	5	High	High	High	High	High	High	High	High	High
Q9CXY9	GPI-anchor transamidase [OS=Mus musculus]	5	40	5	High	High	High	High	High	High	High	High	High
Q9D020	Cytosolic 5'-nucleotidase 3A [OS=Mus musculus]	5	36	5	High	High	High	High	High	High	High	High	High
Q4VAE3	Transmembrane protein 65 [OS=Mus musculus]	4	34	4	High	High	High	High	High	High	High	High	High
Q58NB6	Dehydrogenase/reductase SDR family member 9 [OS=Mus musculus]	5	44	5	High	High	High	High	High	High	High	High	High
Q9DB16	Calcium-binding protein 39-like [OS=Mus musculus]	5	55	2	High	High	High	High	High	High	High	High	High
Q9D1R9	60S ribosomal protein L34 [OS=Mus musculus]	7	106	7	High	High	High	High	High	High	High	High	High
Q9JJ80	Ribosome production factor 2 homolog [OS=Mus musculus]	4	47	4	High	High	High	High	High	High	High	High	High
Q8K157	aldose 1-epimerase [OS=Mus musculus]	4	43	4	High	High	High	High	High	High	High	High	High
Q9CQ71	Replication protein A 14 kDa subunit [OS=Mus musculus]	3	33	3	High	High	High	High	High	High	High	High	High
Q9CQH3	NADH dehydrogenase [ubiquinone] 1 beta subcomplex subunit 5, mitochondrial [OS=Mus musculus]	4	40	4	High	High	High	High	High	High	High	High	High
P13011	Acyl-CoA desaturase 2 [OS=Mus musculus]	4	44	4	High	High	High	High	High	High	High	High	High
P01029	Complement C4-B [OS=Mus musculus]	6	55	6	High	High	High	High	High	High	High	High	High
P83870	PHD finger-like domain-containing protein 5A [OS=Mus musculus]	4	34	4	High	High	High	High	High	High	High	High	High
Q9CQV1	Mitochondrial import inner membrane translocase subunit TIM16 [OS=Mus musculus]	4	32	4	High	High	High	High	High	High	High	High	High
O55142	60S ribosomal protein L35a [OS=Mus musculus]	6	97	6	High	High	High	High	High	High	High	High	High
Q9CR02-1	translation machinery-associated protein 16 [OS=Mus musculus]	4	42	4	High	High	High	High	High	High	High	High	High
Q9CQ45	Neudesin [OS=Mus musculus]	5	57	5	High	High	High	High	High	High	High	High	High
Q07113	Cation-independent mannose-6-phosphate receptor [OS=Mus musculus]	6	59	6	High	High	High	High	High	High	High	High	High
Q9D7A6	Signal recognition particle 19 kDa protein [OS=Mus musculus]	2	22	2	High	High	High	High	High	High	High	High	High
Q3UFF7	Lysophospholipase-like protein 1 [OS=Mus musculus]	4	34	4	High	High	High	High	High	High	High	High	High
Q9DCC8	Mitochondrial import receptor subunit TOM20 homolog [OS=Mus musculus]	4	33	4	High	High	High	High	High	High	High	High	High
Q9ESP1	Stromal cell-derived factor 2-like protein 1 [OS=Mus musculus]	4	29	4	High	High	High	High	High	High	High	High	High
Q8R2U6	Diphosphoinositol polyphosphate phosphohydrolase 2 [OS=Mus musculus]	6	56	5	High	High	High	High	High	High	High	High	High
P56135	ATP synthase subunit f, mitochondrial [OS=Mus musculus]	2	101	2	High	High	High	High	High	High	High	High	High
Q9WUB4	Dynactin subunit 6 [OS=Mus musculus]	3	28	3	High	High	High	High	High	High	High	High	High
P97370	sodium/potassium-transporting ATPase subunit beta-3 [OS=Mus musculus]	3	44	3	High	High	High	High	High	High	High	High	High
Q61387	Cytochrome c oxidase subunit 7A-related protein, mitochondrial [OS=Mus musculus]	3	36	3	High	High	High	High	High	High	High	High	High
Q9R060	Cytosolic Fe-S cluster assembly factor nubp1 [OS=Mus musculus]	3	26	3	High	High	High	High	High	High	High	High	High
Q9JIQ3	Diablo homolog, mitochondrial [OS=Mus musculus]	4	46	4	High	High	High	High	High	High	High	High	High
Q8BSF4	Phosphatidylserine decarboxylase proenzyme, mitochondrial [OS=Mus musculus]	6	30	6	High	High	High	High	High	High	High	High	High
Q8BHC7	Rhomboid-related protein 4 [OS=Mus musculus]	3	32	3	High	High	High	High	High	High	High	High	High
Q9CQL5	39S ribosomal protein L18, mitochondrial [OS=Mus musculus]	4	33	4	High	High	High	High	High	High	High	High	High
Q6GV12	3-ketodihydrosphingosine reductase [OS=Mus musculus]	3	46	3	High	High	High	High	High	High	High	High	High
Q9D1D6	Collagen triple helix repeat-containing protein 1 [OS=Mus musculus]	5	50	5	High	High	High	High	High	High	High	High	High
Q9CR70	EKC/KEOPS complex subunit LAGE3 [OS=Mus musculus]	4	30	4	High	High	High	High	High	High	High	High	High
Q9D6L8-1	peptidyl-prolyl cis-trans isomerase-like 3 [OS=Mus musculus]	3	36	3	High	High	High	High	High	High	High	High	High
P62627	Dynein light chain roadblock-type 1 [OS=Mus musculus]	3	38	3	High	High	High	High	High	High	High	High	High
P58059	28S ribosomal protein S21, mitochondrial [OS=Mus musculus]	2	42	2	High	High	High	High	High	High	High	High	High
Q9Z0V8	Mitochondrial import inner membrane translocase subunit Tim17-A [OS=Mus musculus]	3	35	3	High	High	High	High	High	High	High	High	High
Q9DCD6	Gamma-aminobutyric acid receptor-associated protein [OS=Mus musculus]	2	34	2	High	High	High	High	High	High	High	High	High
P11688	Integrin alpha-5 [OS=Mus musculus]	3	46	3	High	High	High	High	High	High	High	High	High
Q9EP72	ER membrane protein complex subunit 7 [OS=Mus musculus]	3	38	3	High	High	High	High	High	High	High	High	High
Q7TMF3	NADH dehydrogenase [ubiquinone] 1 alpha subcomplex subunit 12 [OS=Mus musculus]	4	38	4	High	High	High	High	High	High	High	High	High
Q91VR8	Protein BRICK1 [OS=Mus musculus]	3	34	3	High	High	High	High	High	High	High	High	High
Q8BK08	Transmembrane protein 11, mitochondrial [OS=Mus musculus]	3	34	3	High	High	High	High	High	High	High	High	High
Q8K2Q0	COMM domain-containing protein 9 [OS=Mus musculus]	3	30	3	High	High	High	High	High	High	High	High	High
O35215	D-dopachrome decarboxylase [OS=Mus musculus]	4	57	4	High	High	High	High	High	High	High	High	High
A2ALW5	dnaJ homolog subfamily C member 25 [OS=Mus musculus]	4	40	4	High	High	High	High	High	High	High	High	High
Q66GT5	Phosphatidylglycerophosphatase and protein-tyrosine phosphatase 1 [OS=Mus musculus]	3	36	3	High	High	High	High	High	High	High	High	High
Q91VW3	SH3 domain-binding glutamic acid-rich-like protein 3 [OS=Mus musculus]	3	60	3	High	High	High	High	High	High	High	High	High
Q99N84	28S ribosomal protein S18b, mitochondrial [OS=Mus musculus]	3	38	3	High	High	High	High	High	High	High	High	High
Q7TQK4	exosome complex component RRP40 [OS=Mus musculus]	2	30	2	High	High	High	High	High	High	High	High	High
Q71KT5	Delta(14)-sterol reductase [OS=Mus musculus]	3	38	3	High	High	High	High	High	High	High	High	High
Q8BW00	Probable peptidyl-tRNA hydrolase [OS=Mus musculus]	3	24	3	High	High	High	High	High	High	High	High	High
Q8BNY6	neuronal calcium sensor 1 [OS=Mus musculus]	3	40	3	High	High	High	High	High	High	High	High	High
O08989	Ras-related protein M-Ras [OS=Mus musculus]	3	24	3	High	High	High	High	High	High	High	High	High
Q9CQ10	Charged multivesicular body protein 3 [OS=Mus musculus]	4	71	4	High	High	High	High	High	High	High	High	High
P53690	Matrix metalloproteinase-14 [OS=Mus musculus]	3	38	3	High	High	High	High	High	High	High	High	High
O35623	BET1 homolog [OS=Mus musculus]	1	28	1	High	High	High	High	High	High	High	High	High
Q3TWL2	Type 1 phosphatidylinositol 4,5-bisphosphate 4-phosphatase [OS=Mus musculus]	3	36	3	High	High	High	High	High	High	High	High	High
Q9DCS2	Methyltransferase-like 26 [OS=Mus musculus]	2	30	2	High	High	High	High	High	High	High	High	High
P16254	Signal recognition particle 14 kDa protein [OS=Mus musculus]	4	48	4	High	High	High	High	High	High	High	High	High
Q9CY21	Probable 18S rRNA (guanine-N(7))-methyltransferase [OS=Mus musculus]	3	40	3	High	High	High	High	High	High	High	High	High
Q9CY50	Translocon-associated protein subunit alpha [OS=Mus musculus]	3	100	3	High	High	High	High	High	High	High	High	High
P63328	Serine/threonine-protein phosphatase 2B catalytic subunit alpha isoform [OS=Mus musculus]	5	33	5	High	High	High	High	High	High	High	High	High
Q9CQM5	Thioredoxin domain-containing protein 17 [OS=Mus musculus]	4	60	4	High	High	High	High	High	High	High	High	High
P58064	28S ribosomal protein S6, mitochondrial [OS=Mus musculus]	5	48	5	High	High	High	High	High	High	High	High	High
Q8BGB7	Enolase-phosphatase E1 [OS=Mus musculus]	4	49	4	High	High	High	High	High	High	High	High	High
Q9D1M4	Eukaryotic translation elongation factor 1 epsilon-1 [OS=Mus musculus]	5	32	5	High	High	High	High	High	High	High	High	High
Q9CR60	vesicle transport protein GOT1B [OS=Mus musculus]	3	40	3	High	High	High	High	High	High	High	High	High
Q9R0U0-1	Serine/arginine-rich splicing factor 10 [OS=Mus musculus]	2	40	2	High	High	High	High	High	High	High	High	High
Q9CQE3	28S ribosomal protein S17, mitochondrial [OS=Mus musculus]	3	36	3	High	High	High	High	High	High	High	High	High
P62700	Protein yippee-like 5 [OS=Mus musculus]	3	32	3	High	High	High	High	High	High	High	High	High
Q3TYS2	Uncharacterized protein C17orf62 homolog [OS=Mus musculus]	3	28	3	High	High	High	High	High	High	High	High	High
Q91WV0	Protein Dr1 [OS=Mus musculus]	4	32	4	High	High	High	High	High	High	High	High	High
P56391	Cytochrome c oxidase subunit 6B1 [OS=Mus musculus]	4	45	4	High	High	High	High	High	High	High	High	High
Q99LZ3	DNA replication complex GINS protein SLD5 [OS=Mus musculus]	4	44	4	High	High	High	High	High	High	High	High	High
P14873	microtubule-associated protein 1B [OS=Mus musculus]	3	50	2	High	High	High	High	High	High	High	High	High
Q9CWY8	Ribonuclease H2 subunit A [OS=Mus musculus]	4	45	4	High	High	High	High	High	High	High	High	High
Q8K3C3	Protein LZIC [OS=Mus musculus]	5	36	5	High	High	High	High	High	High	High	High	High
Q9CR29-1	Coiled-coil domain-containing protein 43 [OS=Mus musculus]	4	30	4	High	High	High	High	High	High	High	High	High
Q9CQI3	glia maturation factor beta [OS=Mus musculus]	3	28	3	High	High	High	High	High	High	High	High	High
P43406	Integrin alpha-V [OS=Mus musculus]	2	32	2	High	High	High	High	High	High	High	High	High
Q9D187	Mitotic spindle-associated MMXD complex subunit MIP18 [OS=Mus musculus]	2	26	2	High	High	High	High	High	High	High	High	High
O70401	Tetraspanin-6 [OS=Mus musculus]	2	30	2	High	High	High	High	High	High	High	High	High
O35963	Ras-related protein Rab-33B [OS=Mus musculus]	4	40	3	High	High	High	High	High	High	High	High	High
P62313	U6 snRNA-associated Sm-like protein LSm6 [OS=Mus musculus]	6	44	6	High	High	High	High	High	High	High	High	High
Q9D0J8	Parathymosin [OS=Mus musculus]	2	33	2	High	High	High	High	High	High	High	High	High
Q8BMS4	Ubiquinone biosynthesis O-methyltransferase, mitochondrial [OS=Mus musculus]	3	32	3	High	High	High	High	High	High	High	High	High
Q810A3	Tetratricopeptide repeat protein 9C [OS=Mus musculus]	3	38	3	High	High	High	High	High	High	High	High	High
Q8JZY2	COMM domain-containing protein 10 [OS=Mus musculus]	4	36	4	High	High	High	High	High	High	High	High	High
P53702	Cytochrome c-type heme lyase [OS=Mus musculus]	4	26	4	High	High	High	High	High	High	High	High	High
Q8BPA8-1	protein DPCD [OS=Mus musculus]	5	35	5	High	High	High	High	High	High	High	High	High
Q8R3W5	tRNA-splicing endonuclease subunit Sen15 [OS=Mus musculus]	2	35	2	High	High	High	High	High	High	High	High	High
Q78T54	Vacuolar ATPase assembly integral membrane protein vma21 [OS=Mus musculus]	3	62	3	High	High	High	High	High	High	High	High	High
Q99N89	39S ribosomal protein L43, mitochondrial [OS=Mus musculus]	5	50	5	High	High	High	High	High	High	High	High	High
Q7TNE3	Sperm-associated antigen 7 [OS=Mus musculus]	3	34	3	High	High	High	High	High	High	High	High	High
P04925	Major prion protein [OS=Mus musculus]	2	48	2	High	High	High	High	High	High	High	High	High
Q8BZA9	Fructose-2,6-bisphosphatase TIGAR [OS=Mus musculus]	4	40	4	High	High	High	High	High	High	High	High	High
P60060	Protein transport protein Sec61 subunit gamma [OS=Mus musculus]	2	67	2	High	High	High	High	High	High	High	High	High
Q9QUH0	Glutaredoxin-1 [OS=Mus musculus]	3	22	3	High	High	High	High	High	High	High	High	High
Q9JM51	Prostaglandin E synthase [OS=Mus musculus]	3	34	3	High	High	High	High	High	High	High	High	High
Q6ZWQ7	Signal peptidase complex subunit 3 [OS=Mus musculus]	4	68	4	High	High	High	High	High	High	High	High	High
Q8R1J9	Torsin-2A [OS=Mus musculus]	2	24	2	High	High	High	High	High	High	High	High	High
P61957	small ubiquitin-related modifier 2 [OS=Mus musculus]	3	32	3	High	High	High	High	High	High	High	High	High
Q60870	Receptor expression-enhancing protein 5 [OS=Mus musculus]	3	50	3	High	High	High	High	High	High	High	High	High
P56375	Acylphosphatase-2 [OS=Mus musculus]	4	34	4	High	High	High	High	High	High	High	High	High
Q9CQV6	Microtubule-associated proteins 1A/1B light chain 3B [OS=Mus musculus]	3	64	3	High	High	High	High	High	High	High	High	High
Q8BJF9	Charged multivesicular body protein 2b [OS=Mus musculus]	4	38	4	High	High	High	High	High	High	High	High	High
P62307	Small nuclear ribonucleoprotein F [OS=Mus musculus]	3	45	3	High	High	High	High	High	High	High	High	High
Q80ZS3	28S ribosomal protein S26, mitochondrial [OS=Mus musculus]	2	44	2	High	High	High	High	High	High	High	High	High
Q9CPT3	N-acylneuraminate-9-phosphatase [OS=Mus musculus]	3	26	3	High	High	High	High	High	High	High	High	High
Q9D958	Signal peptidase complex subunit 1 [OS=Mus musculus]	2	32	2	High	High	High	High	High	High	High	High	High
Q78PG9	Coiled-coil domain-containing protein 25 [OS=Mus musculus]	4	68	4	High	High	High	High	High	High	High	High	High
P83882	60S ribosomal protein L36a [OS=Mus musculus]	4	69	4	High	High	High	High	High	High	High	High	High
Q3TB82	Pleckstrin homology domain-containing family F member 1 [OS=Mus musculus]	3	30	3	High	High	High	High	High	High	High	High	High
Q9D6N5	Dr1-associated corepressor [OS=Mus musculus]	4	38	4	High	High	High	High	High	High	High	High	High
Q9EST4-1	Proteasome assembly chaperone 2 [OS=Mus musculus]	4	42	4	High	High	High	High	High	High	High	High	High
Q9D1I6	39S ribosomal protein L14, mitochondrial [OS=Mus musculus]	3	26	3	High	High	High	High	High	High	High	High	High
Q9DCF9-1	Translocon-associated protein subunit gamma [OS=Mus musculus]	1	22	1	High	High	High	High	High	High	High	High	High
Q8C460	ERI1 exoribonuclease 3 [OS=Mus musculus]	3	31	3	High	High	High	High	High	High	High	High	High
Q9D898	actin-related protein 2/3 complex subunit 5-like protein [OS=Mus musculus]	3	31	3	High	High	High	High	High	High	High	High	High
Q9D735	uncharacterized protein C19orf43 homolog [OS=Mus musculus]	3	38	3	High	High	High	High	High	High	High	High	High
Q8VC85	U6 snRNA-associated Sm-like protein LSm1 [OS=Mus musculus]	3	34	3	High	High	High	High	High	High	High	High	High
Q9D6Z0	Alpha-ketoglutarate-dependent dioxygenase alkB homolog 7, mitochondrial [OS=Mus musculus]	2	26	2	High	High	High	High	High	High	High	High	High
Q99L20	Glutathione S-transferase theta-3 [OS=Mus musculus]	4	32	4	High	High	High	High	High	High	High	High	High
Q8R1I1	cytochrome b-c1 complex subunit 9 [OS=Mus musculus]	2	36	2	High	High	High	High	High	High	High	High	High
Q78XF5	oligosaccharyltransferase complex subunit OSTC [OS=Mus musculus]	3	34	3	High	High	High	High	High	High	High	High	High
Q9DD18	D-tyrosyl-tRNA(Tyr) deacylase 1 [OS=Mus musculus]	2	32	2	High	High	High	High	High	High	High	High	High
Q8K273	Membrane magnesium transporter 1 [OS=Mus musculus]	2	26	2	High	High	High	High	High	High	High	High	High
Q63810	Calcineurin subunit B type 1 [OS=Mus musculus]	4	26	4	High	High	High	High	High	High	High	High	High
P70245	3-beta-hydroxysteroid-delta(8),delta(7)-isomerase [OS=Mus musculus]	2	30	2	High	High	High	High	High	High	High	High	High
Q99K95	protein RTF2 homolog [OS=Mus musculus]	3	25	3	High	High	High	High	High	High	High	High	High
Q9CQQ8	U6 snRNA-associated Sm-like protein LSm7 [OS=Mus musculus]	3	44	3	High	High	High	High	High	High	High	High	High
Q921W0	Charged multivesicular body protein 1a [OS=Mus musculus]	4	40	4	High	High	High	High	High	High	High	High	High
O08585	clathrin light chain A [OS=Mus musculus]	4	48	4	High	High	High	High	High	High	High	High	High
P61804	Dolichyl-diphosphooligosaccharide--protein glycosyltransferase subunit DAD1 [OS=Mus musculus]	3	76	3	High	High	High	High	High	High	High	High	High
Q9JME7	Trafficking protein particle complex subunit 2-like protein [OS=Mus musculus]	3	32	3	High	High	High	High	High	High	High	High	High
P97348	Rho-related GTP-binding protein RhoD [OS=Mus musculus]	3	26	3	High	High	High	High	High	High	High	High	High
Q6P8M1	Putative deoxyribonuclease TATDN1 [OS=Mus musculus]	2	30	2	High	High	High	High	High	High	High	High	High
P47964	60S ribosomal protein L36 [OS=Mus musculus]	2	76	2	High	High	High	High	High	High	High	High	High
Q8CFV9	Riboflavin kinase [OS=Mus musculus]	4	32	4	High	High	High	High	High	High	High	High	High
A2ADA5-1	tRNA pseudouridine synthase-like 1 [OS=Mus musculus]	2	26	2	High	High	High	High	High	High	High	High	High
Q9D2R6	Cytochrome c oxidase assembly factor 3 homolog, mitochondrial [OS=Mus musculus]	2	38	2	High	High	High	High	High	High	High	High	High
Q8K5B2	Multiple coagulation factor deficiency protein 2 homolog [OS=Mus musculus]	1	18	1	High	High	High	High	High	High	High	High	High
Q9D6K5-4	Isoform 4 of Synaptojanin-2-binding protein [OS=Mus musculus]	2	36	2	High	High	High	High	High	High	High	High	High
O55057	Retinal rod rhodopsin-sensitive cGMP 3',5'-cyclic phosphodiesterase subunit delta [OS=Mus musculus]	2	30	2	High	High	High	High	High	High	High	High	High
Q8VC65	Nurim [OS=Mus musculus]	3	38	3	High	High	High	High	High	High	High	High	High
Q00623	Apolipoprotein A-I [OS=Mus musculus]	3	46	3	High	High	High	High	High	High	High	High	High
Q9CZ83-2	Isoform 2 of 39S ribosomal protein L55, mitochondrial [OS=Mus musculus]	3	44	3	High	High	High	High	High	High	High	High	High
Q91WE2	Protein FAM192A [OS=Mus musculus]	3	26	3	High	High	High	High	High	High	High	High	High
P29595	NEDD8 [OS=Mus musculus]	2	26	2	High	High	High	High	High	High	High	High	High
Q9D3D9	ATP synthase subunit delta, mitochondrial [OS=Mus musculus]	2	38	2	High	High	High	High	High	High	High	High	High
Q8CIB6	Transmembrane protein 230 [OS=Mus musculus]	2	30	2	High	High	High	High	High	High	High	High	High
P03930	ATP synthase protein 8 [OS=Mus musculus]	2	49	2	High	High	High	High	High	High	High	High	High
P63030	Mitochondrial pyruvate carrier 1 [OS=Mus musculus]	3	34	3	High	High	High	High	High	High	High	High	High
Q99LU0	Charged multivesicular body protein 1b-1 [OS=Mus musculus]	3	34	3	High	High	High	High	High	High	High	High	High
Q9CR20	immediate early response 3-interacting protein 1 [OS=Mus musculus]	2	36	2	High	High	High	High	High	High	High	High	High
Q9JIG8	PRA1 family protein 2 [OS=Mus musculus]	2	42	2	High	High	High	High	High	High	High	High	High
O88668	Protein CREG1 [OS=Mus musculus]	2	30	2	High	High	High	High	High	High	High	High	High
Q5RKS2	Small integral membrane protein 7 [OS=Mus musculus]	3	32	3	High	High	High	High	High	High	High	High	High
Q9R1Q7	proteolipid protein 2 [OS=Mus musculus]	2	57	2	High	High	High	High	High	High	High	High	High
Q99N95	39S ribosomal protein L3, mitochondrial [OS=Mus musculus]	3	38	3	High	High	High	High	High	High	High	High	High
Q9D8X5	CCR4-NOT transcription complex subunit 8 [OS=Mus musculus]	2	22	2	High	High	High	High	High	High	High	High	High
Q9CZX9	ER membrane protein complex subunit 4 [OS=Mus musculus]	3	39	3	High	High	High	High	High	High	High	High	High
Q8C052	Microtubule-associated protein 1S [OS=Mus musculus]	2	32	2	High	High	High	High	High	High	High	High	High
O55101	Synaptogyrin-2 [OS=Mus musculus]	2	24	2	High	High	High	High	High	High	High	High	High
Q3UGS4	Mapk-regulated corepressor-interacting protein 1 [OS=Mus musculus]	1	18	1	High	High	High	High	High	High	High	High	High
P62257	ubiquitin-conjugating enzyme E2 H [OS=Mus musculus]	2	25	2	High	High	High	High	High	High	High	High	High
Q8BTZ5	Ankyrin repeat domain-containing protein 46 [OS=Mus musculus]	3	32	3	High	High	High	High	High	High	High	High	High
Q8BGY7	Protein FAM210A [OS=Mus musculus]	2	22	2	High	High	High	High	High	High	High	High	High
Q8BXL7	ADP-ribosylation factor-related protein 1 [OS=Mus musculus]	2	22	2	High	High	High	High	High	High	High	High	High
P17047-2	Isoform LAMP-2B of Lysosome-associated membrane glycoprotein 2 [OS=Mus musculus]	3	26	3	High	High	High	High	High	High	High	High	High
Q9EPK2-2	Isoform 2 of Protein XRP2 [OS=Mus musculus]	3	31	3	High	High	High	High	High	High	High	High	High
Q9CQZ5	NADH dehydrogenase [ubiquinone] 1 alpha subcomplex subunit 6 [OS=Mus musculus]	3	22	3	High	High	High	High	High	High	High	High	High
Q9D289	trafficking protein particle complex subunit 6B [OS=Mus musculus]	2	25	2	High	High	High	High	High	High	High	High	High
Q8C407-2	Isoform 2 of Protein YIPF4 [OS=Mus musculus]	2	32	2	High	High	High	High	High	High	High	High	High
Q8VEA8-1	ras-related protein Rab-7b [OS=Mus musculus]	1	18	1	High	High	High	High	High	High	High	High	High
P19221	Prothrombin [OS=Mus musculus]	2	22	2	High	High	High	High	High	High	High	High	High
Q8CFE6	sodium-coupled neutral amino acid transporter 2 [OS=Mus musculus]	2	28	2	High	High	High	High	High	High	High	High	High
Q9CPQ1	Cytochrome c oxidase subunit 6C [OS=Mus musculus]	4	42	4	High	High	High	High	High	High	High	High	High
Q64362	AKT-interacting protein [OS=Mus musculus]	2	20	2	High	High	High	High	High	High	High	High	High
Q9CQV7-2	Isoform 2 of Mitochondrial import inner membrane translocase subunit TIM14 [OS=Mus musculus]	2	26	2	High	High	High	High	High	High	High	High	High
Q3UL36-1	Arginine and glutamate-rich protein 1 [OS=Mus musculus]	3	32	3	High	High	High	High	High	High	High	High	High
Q9QZB9	Dynactin subunit 5 [OS=Mus musculus]	2	22	2	High	High	High	High	High	High	High	High	High
Q8R143	pituitary tumor-transforming gene 1 protein-interacting protein [OS=Mus musculus]	3	40	3	High	High	High	High	High	High	High	High	High
P02104	Hemoglobin subunit epsilon-Y2 [OS=Mus musculus]	2	42	2	High	High	High	High	High	High	High	High	High
P49962	Signal recognition particle 9 kDa protein [OS=Mus musculus]	2	22	2	High	High	High	High	High	High	High	High	High
Q9CR64-1	Protein kish-A [OS=Mus musculus]	2	31	2	High	High	High	High	High	High	High	High	High
P97352	Protein S100-A13 [OS=Mus musculus]	2	20	2	High	High	High	High	High	High	High	High	High
O09117-1	Synaptophysin-like protein 1 [OS=Mus musculus]	2	33	2	High	High	High	High	High	High	High	High	High
Q9DAA6-1	Exosome complex component csl4 [OS=Mus musculus]	2	20	2	High	High	High	High	High	High	High	High	High
P62862	40S ribosomal protein S30 [OS=Mus musculus]	2	44	2	High	High	High	High	High	High	High	High	High
P01942	Hemoglobin subunit alpha [OS=Mus musculus]	2	33	2	High	High	High	High	High	High	High	High	High
Q9DBG9	Tax1-binding protein 3 [OS=Mus musculus]	1	22	1	High	High	High	High	High	High	High	High	High
P97384	annexin A11 [OS=Mus musculus]	2	42	1	High	High	High	High	High	High	High	High	High
Q9JIX0	Transcription and mRNA export factor ENY2 [OS=Mus musculus]	1	20	1	High	High	High	High	High	High	High	High	High
Q9D8W7	OCIA domain-containing protein 2 [OS=Mus musculus]	1	18	1	High	High	High	High	High	High	High	High	High
P62878	E3 ubiquitin-protein ligase RBX1 [OS=Mus musculus]	2	22	2	High	High	High	High	High	High	High	High	High
P56379	6.8 kDa mitochondrial proteolipid [OS=Mus musculus]	2	80	2	High	High	High	High	High	High	High	High	High
O89013	Leptin receptor gene-related protein [OS=Mus musculus]	1	18	1	High	High	High	High	High	High	High	High	High
Q5RL79	Keratinocyte-associated protein 2 [OS=Mus musculus]	1	30	1	High	High	High	High	High	High	High	High	High
Q9JLZ3	methylglutaconyl-CoA hydratase, mitochondrial [OS=Mus musculus]	2	32	2	High	High	High	High	High	High	High	High	High
P34884	Macrophage Migration inhibitory factor [OS=Mus musculus]	2	38	2	High	High	High	High	High	High	High	High	High
Q9D2R8	28S ribosomal protein S33, mitochondrial [OS=Mus musculus]	1	17	1	High	High	High	High	High	High	High	High	High
Q9CRC0	vitamin K epoxide reductase complex subunit 1 [OS=Mus musculus]	1	18	1	High	High	High	High	High	High	High	High	High
Q9D1Q4	Dolichol-phosphate mannosyltransferase subunit 3 [OS=Mus musculus]	1	18	1	High	High	High	High	High	High	High	High	High
Q9DCL2	MIP18 family protein FAM96A [OS=Mus musculus]	2	22	2	High	High	High	High	High	High	High	High	High
Q3UV17	Keratin, type II cytoskeletal 2 oral [OS=Mus musculus]	2	26	1	High	High	High	High	High	High	High	High	High
Q9CYK1	Tryptophan--tRNA ligase, mitochondrial [OS=Mus musculus]	2	22	2	High	High	High	High	High	High	High	High	High
Q8BFR6	AN1-type zinc finger protein 1 [OS=Mus musculus]	1	18	1	High	High	High	High	High	High	High	High	High
Q9CWR7	metalloreductase STEAP1 [OS=Mus musculus]	2	24	2	High	High	High	High	High	High	High	High	High
Q6TEK5	Vitamin K epoxide reductase complex subunit 1-like protein 1 [OS=Mus musculus]	1	18	1	High	High	High	High	High	High	High	High	High
Q505B7	Protein archease [OS=Mus musculus]	1	18	1	High	High	High	High	High	High	High	High	High
Q9CRB0	Sorting nexin-24 [OS=Mus musculus]	1	18	1	High	High	High	High	High	High	High	High	High
Q6DIC0	Probable global transcription activator SNF2L2 [OS=Mus musculus]	1	18	1	High	High	High	High	High	High	High	High	High
Q9CXX9	CUE domain-containing protein 2 [OS=Mus musculus]	1	18	1	High	High	High	High	High	High	High	High	High
P56382	ATP synthase subunit epsilon, mitochondrial [OS=Mus musculus]	1	18	1	High	High	High	High	High	High	High	High	High
Q3U5F4	YrdC domain-containing protein, mitochondrial [OS=Mus musculus]	5	27	5	Not Found	High	High	High	High	High	High	High	High
P61080	Ubiquitin-conjugating enzyme E2 D1 [OS=Mus musculus]	4	37	3	Not Found	High	High	High	High	High	High	High	High
P56376	Acylphosphatase-1 [OS=Mus musculus]	4	40	4	Not Found	High	High	High	High	High	High	High	High
Q9CQ28-1	Diphthine--ammonia ligase [OS=Mus musculus]	5	42	5	Not Found	High	High	High	High	High	High	High	High
Q80ZQ9	Protein Simiate [OS=Mus musculus]	3	24	3	Not Found	High	High	High	High	High	High	High	High
Q8BGS2	bola-like protein 2 [OS=Mus musculus]	3	34	3	Not Found	High	High	High	High	High	High	High	High
Q9CXE7	Transmembrane emp24 domain-containing protein 5 [OS=Mus musculus]	4	28	4	Not Found	High	High	High	High	High	High	High	High
Q80ZV0	ribonuclease h2 subunit b [OS=Mus musculus]	4	24	4	Not Found	High	High	High	High	High	High	High	High
P56387	Dynein light chain Tctex-type 3 [OS=Mus musculus]	3	22	3	Not Found	High	High	High	High	High	High	High	High
Q9CR58	Kidney mitochondrial carrier protein 1 [OS=Mus musculus]	3	24	3	Not Found	High	High	High	High	High	High	High	High
Q80ZW2	Protein THEM6 [OS=Mus musculus]	1	16	1	Not Found	High	High	High	High	High	High	High	High
P62892	60S ribosomal protein L39 [OS=Mus musculus]	1	15	1	Not Found	High	High	High	High	High	High	High	High
P32883-2	Isoform 2B of GTPase KRas [OS=Mus musculus]	10	122	4	High	Not Found	High	High	High	High	High	High	High
Q9D967	Magnesium-dependent phosphatase 1 [OS=Mus musculus]	6	53	6	High	Not Found	High	High	High	High	High	High	High
Q9CX30-1	Protein YIF1B [OS=Mus musculus]	6	44	6	High	Not Found	High	High	High	High	High	High	High
O09044	Synaptosomal-associated protein 23 [OS=Mus musculus]	6	35	6	High	Not Found	High	High	High	High	High	High	High
Q9Z0V7	Mitochondrial import inner membrane translocase subunit Tim17-B [OS=Mus musculus]	4	44	4	High	Not Found	High	High	High	High	High	High	High
Q3V132	ADP/ATP translocase 4 [OS=Mus musculus]	5	125	1	High	Not Found	High	High	High	High	High	High	High
Q9D0B0	serine/arginine-rich splicing factor 9 [OS=Mus musculus]	5	37	5	High	Not Found	High	High	High	High	High	High	High
O70579	peroxisomal membrane protein PMP34 [OS=Mus musculus]	4	32	4	High	Not Found	High	High	High	High	High	High	High
Q9CQ69	Cytochrome b-c1 complex subunit 8 [OS=Mus musculus]	5	38	5	High	Not Found	High	High	High	High	High	High	High
Q9CQC8-1	Maspardin [OS=Mus musculus]	5	32	5	High	Not Found	High	High	High	High	High	High	High
Q9D0A3	Arpin [OS=Mus musculus]	5	34	5	High	Not Found	High	High	High	High	High	High	High
O35682	myeloid-associated differentiation marker [OS=Mus musculus]	3	28	3	High	Not Found	High	High	High	High	High	High	High
Q8C1E7	Transmembrane protein 120A [OS=Mus musculus]	3	20	3	High	Not Found	High	High	High	High	High	High	High
P51163	uroporphyrinogen-III synthase [OS=Mus musculus]	3	20	3	High	Not Found	High	High	High	High	High	High	High
Q91W53	Golgin subfamily A member 7 [OS=Mus musculus]	2	22	2	High	Not Found	High	High	High	High	High	High	High
Q99J56	Derlin-1 [OS=Mus musculus]	3	22	3	High	Not Found	High	High	High	High	High	High	High
P00397	Cytochrome c oxidase subunit 1 [OS=Mus musculus]	3	24	3	High	Not Found	High	High	High	High	High	High	High
Q9CPX7	28S ribosomal protein S16, mitochondrial [OS=Mus musculus]	3	25	3	High	Not Found	High	High	High	High	High	High	High
Q5XKN4	Protein jagunal homolog 1 [OS=Mus musculus]	2	22	2	High	Not Found	High	High	High	High	High	High	High
Q8K1E6	alpha-ketoglutarate-dependent dioxygenase alkB homolog 3 [OS=Mus musculus]	2	24	2	High	Not Found	High	High	High	High	High	High	High
Q8CD26	Solute carrier family 35 member E1 [OS=Mus musculus]	2	18	2	High	Not Found	High	High	High	High	High	High	High
Q8BFQ6	Disrupted in renal carcinoma protein 2 homolog [OS=Mus musculus]	1	15	1	High	Not Found	High	High	High	High	High	High	High
Q9R0D8	WD repeat-containing protein 54 [OS=Mus musculus]	2	16	2	Not Found	Not Found	High	High	High	High	High	High	High
P62311	U6 snRNA-associated Sm-like protein LSm3 [OS=Mus musculus]	2	22	2	Not Found	Not Found	High	High	High	High	High	High	High
P62715	serine/threonine-protein phosphatase 2A catalytic subunit beta isoform [OS=Mus musculus]	15	257	1	High	High	Not Found	High	High	High	High	High	High
Q8BWM0	Prostaglandin E synthase 2 [OS=Mus musculus]	8	78	8	High	High	Not Found	High	High	High	High	High	High
Q9D1K7	UPF0687 protein C20orf27 homolog [OS=Mus musculus]	6	57	6	High	High	Not Found	High	High	High	High	High	High
Q9CWZ3	RNA-binding protein 8A [OS=Mus musculus]	4	42	4	High	High	Not Found	High	High	High	High	High	High
Q8CG50	Ras-related protein Rab-43 [OS=Mus musculus]	6	66	5	High	High	Not Found	High	High	High	High	High	High
Q9CYH2	Redox-regulatory protein FAM213A [OS=Mus musculus]	7	52	7	High	High	Not Found	High	High	High	High	High	High
Q9JMG7-2	Isoform 2 of Hepatoma-derived growth factor-related protein 3 [OS=Mus musculus]	5	40	5	High	High	Not Found	High	High	High	High	High	High
Q60961	Lysosomal-associated transmembrane protein 4A [OS=Mus musculus]	3	31	3	High	High	Not Found	High	High	High	High	High	High
Q99J93	Interferon-induced transmembrane protein 2 [OS=Mus musculus]	2	40	1	High	High	Not Found	High	High	High	High	High	High
Q9CQY6	Ubiquinol-cytochrome-c reductase complex assembly factor 2 [OS=Mus musculus]	2	26	2	High	High	Not Found	High	High	High	High	High	High
Q9CQP2	Trafficking protein particle complex subunit 2 [OS=Mus musculus]	3	26	3	High	High	Not Found	High	High	High	High	High	High
Q8C2Q3	RNA-binding protein 14 [OS=Mus musculus]	3	20	3	High	High	Not Found	High	High	High	High	High	High
Q9D1C1	Ubiquitin-conjugating enzyme E2 C [OS=Mus musculus]	3	28	3	High	High	Not Found	High	High	High	High	High	High
P97376	Protein FRG1 [OS=Mus musculus]	3	20	3	High	High	Not Found	High	High	High	High	High	High
Q9Z0H7	B-cell lymphoma/leukemia 10 [OS=Mus musculus]	3	42	3	High	High	Not Found	High	High	High	High	High	High
Q8C6G1	Protein C21orf2 homolog [OS=Mus musculus]	3	17	3	High	High	Not Found	High	High	High	High	High	High
Q8C8T8	pre-rRNA-processing protein TSR2 homolog [OS=Mus musculus]	2	20	2	High	High	Not Found	High	High	High	High	High	High
Q9CQ54	NADH dehydrogenase [ubiquinone] 1 subunit C2 [OS=Mus musculus]	1	16	1	High	High	Not Found	High	High	High	High	High	High
Q9R0X0	Mediator of RNA polymerase II transcription subunit 20 [OS=Mus musculus]	1	16	1	High	High	Not Found	High	High	High	High	High	High
Q3UBZ5-1	MIF4G domain-containing protein [OS=Mus musculus]	1	14	1	Not Found	High	Not Found	High	High	High	High	High	High
P01887	Beta-2-microglobulin [OS=Mus musculus]	1	14	1	Not Found	High	Not Found	High	High	High	High	High	High
Q9ERY9	probable ergosterol biosynthetic protein 28 [OS=Mus musculus]	3	28	3	High	Not Found	Not Found	High	High	High	High	High	High
Q8K2Y7	39S ribosomal protein L47, mitochondrial [OS=Mus musculus]	3	16	3	High	Not Found	Not Found	High	High	High	High	High	High
Q9CQJ8	NADH dehydrogenase [ubiquinone] 1 beta subcomplex subunit 9 [OS=Mus musculus]	2	20	2	High	Not Found	Not Found	High	High	High	High	High	High
A2A935-3	Isoform 3 of PR domain zinc finger protein 16 [OS=Mus musculus]	1	14	1	High	Not Found	Not Found	High	High	High	High	High	High
Q8C6U2	PQ-loop repeat-containing protein 3 [OS=Mus musculus]	1	12	1	Not Found	Not Found	Not Found	High	High	High	High	High	High
P35279	Ras-related protein Rab-6A [OS=Mus musculus]	9	189	1	High	High	High	Not Found	High	High	High	High	High
Q9JHQ5	Leucine zipper transcription factor-like protein 1 [OS=Mus musculus]	6	36	6	High	High	High	Not Found	High	High	High	High	High
Q80XC2	tRNA (adenine(58)-N(1))-methyltransferase catalytic subunit TRMT61A [OS=Mus musculus]	5	30	5	High	High	High	Not Found	High	High	High	High	High
Q9DAM7	Transmembrane protein 263 [OS=Mus musculus]	5	49	5	High	High	High	Not Found	High	High	High	High	High
Q9Z2X2	26S proteasome non-ATPase regulatory subunit 10 [OS=Mus musculus]	2	18	2	High	High	High	Not Found	High	High	High	High	High
Q9CRY7	Glycerophosphodiester phosphodiesterase domain-containing protein 1 [OS=Mus musculus]	3	36	3	High	High	High	Not Found	High	High	High	High	High
Q9CQJ1	HIG1 domain family member 2A [OS=Mus musculus]	2	20	2	High	High	High	Not Found	High	High	High	High	High
Q61189	Methylosome subunit pICln [OS=Mus musculus]	3	18	3	High	High	High	Not Found	High	High	High	High	High
P35441	thrombospondin-1 [OS=Mus musculus]	3	24	3	High	High	High	Not Found	High	High	High	High	High
Q9D8P4	39S ribosomal protein L17, mitochondrial [OS=Mus musculus]	3	20	3	High	High	High	Not Found	High	High	High	High	High
Q9CPR1	RWD domain-containing protein 4 [OS=Mus musculus]	2	18	2	High	High	High	Not Found	High	High	High	High	High
Q9CR86	Calcium-regulated heat stable protein 1 [OS=Mus musculus]	1	16	1	High	High	High	Not Found	High	High	High	High	High
Q9JKP7	DNA polymerase epsilon subunit 3 [OS=Mus musculus]	2	20	2	Not Found	High	High	Not Found	High	High	High	High	High
Q8K4X7	1-acyl-sn-glycerol-3-phosphate acyltransferase delta [OS=Mus musculus]	2	18	2	Not Found	High	High	Not Found	High	High	High	High	High
P11983	T-complex protein 1 subunit alpha [OS=Mus musculus]	4	19	4	High	High	Not Found	Not Found	High	High	High	High	High
Q8K194-2	Isoform 2 of U4/U6.U5 small nuclear ribonucleoprotein 27 kDa protein [OS=Mus musculus]	2	18	2	Not Found	High	Not Found	Not Found	High	High	High	High	High
P50637	translocator protein [OS=Mus musculus]	1	12	1	High	Not Found	Not Found	Not Found	High	High	High	High	High
Q78XR0-2	Isoform 2 of Trafficking protein particle complex subunit 6A [OS=Mus musculus]	1	12	1	High	Not Found	Not Found	Not Found	High	High	High	High	High
Q9JL15	Galectin-8 [OS=Mus musculus]	1	12	1	High	Not Found	Not Found	Not Found	High	High	High	High	High
Q03265	ATP synthase subunit alpha, mitochondrial [OS=Mus musculus]	21	166	21	High	High	High	High	Not Found	High	High	High	High
Q9CWS0	N(G),N(G)-dimethylarginine dimethylaminohydrolase 1 [OS=Mus musculus]	9	82	8	High	High	High	High	Not Found	High	High	High	High
Q9QZ88	Vacuolar protein sorting-associated protein 29 [OS=Mus musculus]	8	145	1	High	High	High	High	Not Found	High	High	High	High
P80317	T-complex protein 1 subunit zeta [OS=Mus musculus]	6	54	6	High	High	High	High	Not Found	High	High	High	High
O08997	Copper transport protein ATOX1 [OS=Mus musculus]	3	28	3	High	High	High	High	Not Found	High	High	High	High
Q6ZWZ2	Ubiquitin-conjugating enzyme E2 R2 [OS=Mus musculus]	4	34	4	High	High	High	High	Not Found	High	High	High	High
Q9JL62	glycolipid transfer protein [OS=Mus musculus]	3	24	3	High	High	High	High	Not Found	High	High	High	High
Q9CQ01	Ribonuclease T2 [OS=Mus musculus]	3	22	3	High	High	High	High	Not Found	High	High	High	High
Q8C7V8-1	Coiled-coil domain-containing protein 134 [OS=Mus musculus]	2	22	2	High	High	High	High	Not Found	High	High	High	High
Q9D8C4	Interferon-induced 35 kDa protein homolog [OS=Mus musculus]	1	16	1	High	High	High	High	Not Found	High	High	High	High
O55102	Biogenesis of lysosome-related organelles complex 1 subunit 1 [OS=Mus musculus]	2	24	2	High	High	High	High	Not Found	High	High	High	High
Q78IK2	Up-regulated during skeletal muscle growth protein 5 [OS=Mus musculus]	2	20	2	High	High	High	High	Not Found	High	High	High	High
Q5F285	Transmembrane protein 256 [OS=Mus musculus]	1	22	1	High	High	High	High	Not Found	High	High	High	High
Q9CR56	NF-kappa-B inhibitor-interacting Ras-like protein 2 [OS=Mus musculus]	1	16	1	High	High	High	High	Not Found	High	High	High	High
Q9CZ42-2	Isoform 2 of ATP-dependent (S)-NAD(P)H-hydrate dehydratase [OS=Mus musculus]	10	120	1	High	Not Found	High	High	Not Found	High	High	High	High
Q99KL7	Ras-related protein Rab-28 [OS=Mus musculus]	4	32	4	High	Not Found	High	High	Not Found	High	High	High	High
Q9CR23	Transmembrane protein 9 [OS=Mus musculus]	2	18	2	High	High	Not Found	High	Not Found	High	High	High	High
P62500-1	TSC22 domain family protein 1 [OS=Mus musculus]	1	12	1	Not Found	High	Not Found	High	Not Found	High	High	High	High
P40630-1	Transcription factor A, mitochondrial [OS=Mus musculus]	4	23	4	High	Not Found	Not Found	High	Not Found	High	High	High	High
Q9D8X0	Protein MANBAL [OS=Mus musculus]	1	10	1	High	Not Found	Not Found	Not Found	Not Found	High	High	High	High
Q8BGG6	Motile sperm domain-containing protein 3 [OS=Mus musculus]	1	10	1	High	Not Found	Not Found	Not Found	Not Found	High	High	High	High
O35372	protein cornichon homolog 1 [OS=Mus musculus]	1	8	1	Not Found	Not Found	Not Found	Not Found	Not Found	High	High	High	High
P63330	Serine/threonine-protein phosphatase 2A catalytic subunit alpha isoform [OS=Mus musculus]	16	261	2	High	High	High	High	High	Not Found	High	High	High
P18872-2	Isoform Alpha-2 of Guanine nucleotide-binding protein G(o) subunit alpha [OS=Mus musculus]	18	206	2	High	High	High	High	High	Not Found	High	High	High
Q6GSS7	Histone H2A type 2-A [OS=Mus musculus]	9	271	1	High	High	High	High	High	Not Found	High	High	High
P52927	high mobility group protein HMGI-C [OS=Mus musculus]	4	80	4	High	High	High	High	High	Not Found	High	High	High
P0C0S6	Histone H2A.Z [OS=Mus musculus]	6	150	4	High	High	High	High	High	Not Found	High	High	High
Q9D7M1	Glucose-induced degradation protein 8 homolog [OS=Mus musculus]	4	36	4	High	High	High	High	High	Not Found	High	High	High
Q9D6T0-1	nitric oxide synthase-interacting protein [OS=Mus musculus]	7	46	7	High	High	High	High	High	Not Found	High	High	High
Q9CY94	DNA replication complex GINS protein PSF3 [OS=Mus musculus]	6	40	6	High	High	High	High	High	Not Found	High	High	High
Q921Z5-1	Tumor necrosis factor alpha-induced protein 8 [OS=Mus musculus]	5	62	5	High	High	High	High	High	Not Found	High	High	High
Q8K2Y3	Protein eva-1 homolog B [OS=Mus musculus]	3	32	3	High	High	High	High	High	Not Found	High	High	High
P56812	Programmed cell death protein 5 [OS=Mus musculus]	4	28	4	High	High	High	High	High	Not Found	High	High	High
P46935	E3 ubiquitin-protein ligase NEDD4 [OS=Mus musculus]	6	41	5	High	High	High	High	High	Not Found	High	High	High
Q99LJ6	Glutathione peroxidase 7 [OS=Mus musculus]	5	36	5	High	High	High	High	High	Not Found	High	High	High
P17095-2	High mobility group protein HMG-I/HMG-Y [OS=Mus musculus]	4	86	2	High	High	High	High	High	Not Found	High	High	High
Q91VT4	Carbonyl reductase family member 4 [OS=Mus musculus]	4	40	4	High	High	High	High	High	Not Found	High	High	High
Q9Z2Q5	39S ribosomal protein L40, mitochondrial [OS=Mus musculus]	4	40	4	High	High	High	High	High	Not Found	High	High	High
Q9ERS2	NADH dehydrogenase [ubiquinone] 1 alpha subcomplex subunit 13 [OS=Mus musculus]	4	42	4	High	High	High	High	High	Not Found	High	High	High
Q9D7N6	39S ribosomal protein L30, mitochondrial [OS=Mus musculus]	2	27	2	High	High	High	High	High	Not Found	High	High	High
Q9CQX8	28S ribosomal protein S36, mitochondrial [OS=Mus musculus]	3	27	3	High	High	High	High	High	Not Found	High	High	High
Q9CX13	Protein cornichon homolog 4 [OS=Mus musculus]	1	36	1	High	High	High	High	High	Not Found	High	High	High
Q9QZH3	Peptidyl-prolyl cis-trans isomerase E [OS=Mus musculus]	3	29	3	High	High	High	High	High	Not Found	High	High	High
Q9ER81	Torsin-1A-interacting protein 2, isoform IFRG15 [OS=Mus musculus]	3	22	3	High	High	High	High	High	Not Found	High	High	High
Q9CWU6-1	Ubiquinol-cytochrome-c reductase complex assembly factor 1 [OS=Mus musculus]	3	28	3	High	High	High	High	High	Not Found	High	High	High
Q9DB40-1	Mediator of RNA polymerase II transcription subunit 27 [OS=Mus musculus]	2	30	2	High	High	High	High	High	Not Found	High	High	High
Q8R035-1	Peptidyl-tRNA hydrolase ICT1, mitochondrial [OS=Mus musculus]	2	16	2	High	High	High	High	High	Not Found	High	High	High
Q62241	U1 small nuclear ribonucleoprotein C [OS=Mus musculus]	2	24	2	High	High	High	High	High	Not Found	High	High	High
Q03958	Prefoldin subunit 6 [OS=Mus musculus]	3	32	3	High	High	High	High	High	Not Found	High	High	High
Q5NCF2	trafficking protein particle complex subunit 1 [OS=Mus musculus]	4	35	4	High	High	High	High	High	Not Found	High	High	High
Q9CPU9	Probable low affinity copper uptake protein 2 [OS=Mus musculus]	1	16	1	High	High	High	High	High	Not Found	High	High	High
Q99LT0	Protein dpy-30 homolog [OS=Mus musculus]	3	28	3	High	High	High	High	High	Not Found	High	High	High
P48771	Cytochrome c oxidase subunit 7A2, mitochondrial [OS=Mus musculus]	2	25	2	High	High	High	High	High	Not Found	High	High	High
Q99N92	39S ribosomal protein L27, mitochondrial [OS=Mus musculus]	2	20	2	High	High	High	High	High	Not Found	High	High	High
P19788	matrix Gla protein [OS=Mus musculus]	2	28	2	High	High	High	High	High	Not Found	High	High	High
D3Z4S3	Putative peptidyl-tRNA hydrolase PTRHD1 [OS=Mus musculus]	3	28	3	High	High	High	High	High	Not Found	High	High	High
Q5SUC9	Protein SCO1 homolog, mitochondrial [OS=Mus musculus]	1	16	1	High	High	High	High	High	Not Found	High	High	High
Q91VM3	WD repeat domain phosphoinositide-interacting protein 4 [OS=Mus musculus]	2	22	2	High	High	High	High	High	Not Found	High	High	High
Q8VI63-1	MOB kinase activator 2 [OS=Mus musculus]	4	32	4	High	High	High	High	High	Not Found	High	High	High
Q9D061	Acyl-CoA-binding domain-containing protein 6 [OS=Mus musculus]	4	24	4	High	High	High	High	High	Not Found	High	High	High
Q8JZX9	cdc42 effector protein 2 [OS=Mus musculus]	2	18	2	High	High	High	High	High	Not Found	High	High	High
Q8BK75	Elongator complex protein 6 [OS=Mus musculus]	3	28	3	High	High	High	High	High	Not Found	High	High	High
Q9DCJ5	NADH dehydrogenase [ubiquinone] 1 alpha subcomplex subunit 8 [OS=Mus musculus]	2	17	2	High	High	High	High	High	Not Found	High	High	High
Q9CQ75	NADH dehydrogenase [ubiquinone] 1 alpha subcomplex subunit 2 [OS=Mus musculus]	2	19	2	High	High	High	High	High	Not Found	High	High	High
Q8K190	SAYSvFN domain-containing protein 1 [OS=Mus musculus]	1	18	1	High	High	High	High	High	Not Found	High	High	High
Q9D1I2	Caspase recruitment domain-containing protein 19 [OS=Mus musculus]	3	22	3	High	High	High	High	High	Not Found	High	High	High
P97287	Induced myeloid leukemia cell differentiation protein Mcl-1 homolog [OS=Mus musculus]	1	16	1	High	High	High	High	High	Not Found	High	High	High
Q5SWT3	Solute carrier family 25 member 35 [OS=Mus musculus]	1	16	1	High	High	High	High	High	Not Found	High	High	High
Q99JH1	Ribonuclease P protein subunit p25-like protein [OS=Mus musculus]	1	15	1	High	High	High	High	High	Not Found	High	High	High
O55242-1	sigma non-opioid intracellular receptor 1 [OS=Mus musculus]	1	16	1	High	High	High	High	High	Not Found	High	High	High
Q9ES70	Serine/threonine-protein kinase Nek6 [OS=Mus musculus]	1	16	1	High	High	High	High	High	Not Found	High	High	High
D3Z6H8	S-adenosylmethionine decarboxylase proenzyme 2 [OS=Mus musculus]	1	14	1	Not Found	High	High	High	High	Not Found	High	High	High
P97377-1	cyclin-dependent kinase 2 [OS=Mus musculus]	6	67	4	High	Not Found	High	High	High	Not Found	High	High	High
Q9D6Y7	Mitochondrial peptide methionine sulfoxide reductase [OS=Mus musculus]	5	24	5	High	Not Found	High	High	High	Not Found	High	High	High
Q78YY6	DnaJ homolog subfamily C member 15 [OS=Mus musculus]	3	24	3	High	Not Found	High	High	High	Not Found	High	High	High
Q8BGX2	Mitochondrial import inner membrane translocase subunit Tim29 [OS=Mus musculus]	2	14	2	High	Not Found	High	High	High	Not Found	High	High	High
Q9D291	Desumoylating isopeptidase 2 [OS=Mus musculus]	2	16	2	High	Not Found	High	High	High	Not Found	High	High	High
Q6ZWY8	thymosin beta-10 [OS=Mus musculus]	2	17	2	High	Not Found	High	High	High	Not Found	High	High	High
Q8VCR7	Protein ABHD14B [OS=Mus musculus]	1	14	1	High	Not Found	High	High	High	Not Found	High	High	High
P29387	Guanine nucleotide-binding protein subunit beta-4 [OS=Mus musculus]	6	70	2	High	High	Not Found	High	High	Not Found	High	High	High
Q9CY97-1	RNA polymerase II subunit A C-terminal domain phosphatase SSU72 [OS=Mus musculus]	6	44	6	High	High	Not Found	High	High	Not Found	High	High	High
Q6PE15-1	Mycophenolic acid acyl-glucuronide esterase, mitochondrial [OS=Mus musculus]	5	40	5	High	High	Not Found	High	High	Not Found	High	High	High
Q9DAP7	Histone chaperone ASF1B [OS=Mus musculus]	4	25	3	High	High	Not Found	High	High	Not Found	High	High	High
Q8VDP2-2	Isoform 2 of UPF0428 protein CXorf56 homolog [OS=Mus musculus]	3	28	3	High	High	Not Found	High	High	Not Found	High	High	High
Q99P58	ras-related protein rab-27b [OS=Mus musculus]	3	23	3	High	High	Not Found	High	High	Not Found	High	High	High
Q91VE6	MKI67 FHA domain-interacting nucleolar phosphoprotein [OS=Mus musculus]	4	27	4	High	High	Not Found	High	High	Not Found	High	High	High
Q8BWR2-2	Isoform 2 of PITH domain-containing protein 1 [OS=Mus musculus]	4	23	3	High	High	Not Found	High	High	Not Found	High	High	High
P09925	Surfeit locus protein 1 [OS=Mus musculus]	3	20	3	High	High	Not Found	High	High	Not Found	High	High	High
Q9D8X2	Coiled-coil domain-containing protein 124 [OS=Mus musculus]	4	22	4	High	High	Not Found	High	High	Not Found	High	High	High
P58466	carboxy-terminal domain RNA polymerase II polypeptide A small phosphatase 1 [OS=Mus musculus]	2	16	2	High	High	Not Found	High	High	Not Found	High	High	High
Q9CQY5	Magnesium transporter protein 1 [OS=Mus musculus]	4	32	4	High	High	Not Found	High	High	Not Found	High	High	High
Q8BWY7-2	Isoform 2 of Zinc transporter ZIP11 [OS=Mus musculus]	2	18	2	High	High	Not Found	High	High	Not Found	High	High	High
Q8BFR1	Zinc finger CCCH-type antiviral protein 1-like [OS=Mus musculus]	1	20	1	High	High	Not Found	High	High	Not Found	High	High	High
Q9CQL4	39S ribosomal protein L20, mitochondrial [OS=Mus musculus]	2	17	2	High	Not Found	Not Found	High	High	Not Found	High	High	High
Q9DC04-3	Regulator of G-protein signaling 3 [OS=Mus musculus]	1	12	1	High	Not Found	Not Found	High	High	Not Found	High	High	High
Q91W61	F-box/LRR-repeat protein 15 [OS=Mus musculus]	3	12	3	Not Found	High	High	Not Found	High	Not Found	High	High	High
Q6RUT7	protein CCSMST1 [OS=Mus musculus]	1	11	1	High	Not Found	High	Not Found	High	Not Found	High	High	High
Q9CRA8	Exosome complex component RRP46 [OS=Mus musculus]	7	34	7	High	High	Not Found	Not Found	High	Not Found	High	High	High
P17095-1	Isoform HMG-Y of High mobility group protein HMG-I/HMG-Y [OS=Mus musculus]	3	54	1	High	High	Not Found	Not Found	High	Not Found	High	High	High
Q6P6J0	tRNA-specific adenosine deaminase 2 [OS=Mus musculus]	3	12	3	Not Found	High	Not Found	Not Found	High	Not Found	High	High	High
P0CG15-1	Chromosome transmission fidelity protein 8 homolog [OS=Mus musculus]	1	9	1	High	Not Found	Not Found	Not Found	High	Not Found	High	High	High
Q5HZI9	Solute carrier family 25 member 51 [OS=Mus musculus]	4	28	4	High	High	High	High	Not Found	Not Found	High	High	High
Q99PM9	Uridine-cytidine kinase 2 [OS=Mus musculus]	4	38	3	High	High	High	High	Not Found	Not Found	High	High	High
P38647	Stress-70 protein, mitochondrial [OS=Mus musculus]	3	18	3	High	High	High	High	Not Found	Not Found	High	High	High
Q9QZV9	NTF2-related export protein 1 [OS=Mus musculus]	2	16	2	High	High	High	High	Not Found	Not Found	High	High	High
O88396	GrpE protein homolog 2, mitochondrial [OS=Mus musculus]	1	14	1	High	High	High	High	Not Found	Not Found	High	High	High
Q9D8S9	BolA-like protein 1 [OS=Mus musculus]	3	17	3	Not Found	High	High	High	Not Found	Not Found	High	High	High
Q9CPV5-1	polyamine-modulated factor 1 [OS=Mus musculus]	1	12	1	Not Found	High	High	High	Not Found	Not Found	High	High	High
Q3UD01	Putative ataxin-7-like protein 3B [OS=Mus musculus]	1	10	1	Not Found	High	Not Found	High	Not Found	Not Found	High	High	High
O35153	BET1-like protein [OS=Mus musculus]	1	10	1	High	Not Found	Not Found	High	Not Found	Not Found	High	High	High
Q9CQZ6	NADH dehydrogenase [ubiquinone] 1 beta subcomplex subunit 3 [OS=Mus musculus]	1	7	1	Not Found	Not Found	Not Found	High	Not Found	Not Found	High	High	High
Q9CR13	Protein FMC1 homolog [OS=Mus musculus]	1	8	1	Not Found	Not Found	Not Found	High	Not Found	Not Found	High	High	High
Q9D142	uridine diphosphate glucose pyrophosphatase [OS=Mus musculus]	1	8	1	Not Found	Not Found	High	Not Found	Not Found	Not Found	High	High	High
Q9DB26	Phytanoyl-CoA dioxygenase domain-containing protein 1 [OS=Mus musculus]	2	8	2	High	Not Found	Not Found	Not Found	Not Found	Not Found	High	High	High
Q9CQ39	Mediator of RNA polymerase II transcription subunit 21 [OS=Mus musculus]	1	5	1	Not Found	Not Found	Not Found	Not Found	Not Found	Not Found	High	High	High
P62737	Actin, aortic smooth muscle [OS=Mus musculus]	25	872	3	High	High	High	High	High	High	Not Found	High	High
O88844	Isocitrate dehydrogenase [NADP] cytoplasmic [OS=Mus musculus]	29	444	28	High	High	High	High	High	High	Not Found	High	High
P68369	tubulin alpha-1A chain [OS=Mus musculus]	23	412	2	High	High	High	High	High	High	Not Found	High	High
P50247	Adenosylhomocysteinase [OS=Mus musculus]	22	305	22	High	High	High	High	High	High	Not Found	High	High
P27659	60S ribosomal protein L3 [OS=Mus musculus]	16	221	16	High	High	High	High	High	High	Not Found	High	High
P62196	26S proteasome regulatory subunit 8 [OS=Mus musculus]	21	193	21	High	High	High	High	High	High	Not Found	High	High
Q8BG32	26S proteasome non-ATPase regulatory subunit 11 [OS=Mus musculus]	21	184	21	High	High	High	High	High	High	Not Found	High	High
Q9CQC6	Basic leucine zipper and W2 domain-containing protein 1 [OS=Mus musculus]	23	263	20	High	High	High	High	High	High	Not Found	High	High
Q8BWT1	3-ketoacyl-CoA thiolase, mitochondrial [OS=Mus musculus]	14	133	14	High	High	High	High	High	High	Not Found	High	High
Q9DB77	Cytochrome b-c1 complex subunit 2, mitochondrial [OS=Mus musculus]	18	178	18	High	High	High	High	High	High	Not Found	High	High
P45952	medium-chain specific acyl-CoA dehydrogenase, mitochondrial [OS=Mus musculus]	21	169	21	High	High	High	High	High	High	Not Found	High	High
Q8BFR5	elongation factor Tu, mitochondrial [OS=Mus musculus]	18	110	18	High	High	High	High	High	High	Not Found	High	High
Q9CZ30-1	obg-like ATPase 1 [OS=Mus musculus]	16	139	16	High	High	High	High	High	High	Not Found	High	High
Q9R112	Sulfide:quinone oxidoreductase, mitochondrial [OS=Mus musculus]	16	94	16	High	High	High	High	High	High	Not Found	High	High
P24452	Macrophage-capping protein [OS=Mus musculus]	9	143	9	High	High	High	High	High	High	Not Found	High	High
Q64442	Sorbitol dehydrogenase [OS=Mus musculus]	10	113	10	High	High	High	High	High	High	Not Found	High	High
O35857	Mitochondrial import inner membrane translocase subunit TIM44 [OS=Mus musculus]	13	99	13	High	High	High	High	High	High	Not Found	High	High
Q8WTY4	Anamorsin [OS=Mus musculus]	6	46	6	High	High	High	High	High	High	Not Found	High	High
Q9JK81	UPF0160 protein MYG1, mitochondrial [OS=Mus musculus]	12	92	12	High	High	High	High	High	High	Not Found	High	High
O54734	Dolichyl-diphosphooligosaccharide--protein glycosyltransferase 48 kDa subunit [OS=Mus musculus]	11	86	11	High	High	High	High	High	High	Not Found	High	High
P24288	Branched-chain-amino-acid aminotransferase, cytosolic [OS=Mus musculus]	10	99	10	High	High	High	High	High	High	Not Found	High	High
P35505	Fumarylacetoacetase [OS=Mus musculus]	10	86	10	High	High	High	High	High	High	Not Found	High	High
Q91VK1	Basic leucine zipper and W2 domain-containing protein 2 [OS=Mus musculus]	14	141	11	High	High	High	High	High	High	Not Found	High	High
Q9CXA2	Trans-L-3-hydroxyproline dehydratase [OS=Mus musculus]	10	78	10	High	High	High	High	High	High	Not Found	High	High
Q9JHJ0	tropomodulin-3 [OS=Mus musculus]	12	74	12	High	High	High	High	High	High	Not Found	High	High
Q91YS8	calcium/calmodulin-dependent protein kinase type 1 [OS=Mus musculus]	9	76	6	High	High	High	High	High	High	Not Found	High	High
Q9JK48-2	Isoform 2 of Endophilin-B1 [OS=Mus musculus]	9	72	9	High	High	High	High	High	High	Not Found	High	High
Q99JF5	Diphosphomevalonate decarboxylase [OS=Mus musculus]	9	76	9	High	High	High	High	High	High	Not Found	High	High
P97355	Spermine synthase [OS=Mus musculus]	9	69	9	High	High	High	High	High	High	Not Found	High	High
Q922Y1	UBX domain-containing protein 1 [OS=Mus musculus]	8	60	8	High	High	High	High	High	High	Not Found	High	High
P28653	biglycan [OS=Mus musculus]	9	48	9	High	High	High	High	High	High	Not Found	High	High
Q8K0C9	GDP-mannose 4,6 dehydratase [OS=Mus musculus]	5	49	5	High	High	High	High	High	High	Not Found	High	High
Q9QYS9-7	Isoform 7 of Protein quaking [OS=Mus musculus]	7	72	7	High	High	High	High	High	High	Not Found	High	High
Q8BVU5	ADP-ribose pyrophosphatase, mitochondrial [OS=Mus musculus]	7	50	7	High	High	High	High	High	High	Not Found	High	High
P43135	COUP transcription factor 2 [OS=Mus musculus]	7	33	7	High	High	High	High	High	High	Not Found	High	High
P49586	choline-phosphate cytidylyltransferase A [OS=Mus musculus]	8	72	8	High	High	High	High	High	High	Not Found	High	High
Q8VDS4	Regulation of nuclear pre-mRNA domain-containing protein 1A [OS=Mus musculus]	4	66	1	High	High	High	High	High	High	Not Found	High	High
Q8VDQ8-1	NAD-dependent protein deacetylase sirtuin-2 [OS=Mus musculus]	7	48	7	High	High	High	High	High	High	Not Found	High	High
Q60766	Immunity-related GTPase family M protein 1 [OS=Mus musculus]	5	40	5	High	High	High	High	High	High	Not Found	High	High
Q9DBE8	Alpha-1,3/1,6-mannosyltransferase ALG2 [OS=Mus musculus]	8	42	8	High	High	High	High	High	High	Not Found	High	High
P28656	Nucleosome assembly protein 1-like 1 [OS=Mus musculus]	5	31	5	High	High	High	High	High	High	Not Found	High	High
Q99LD9	Translation initiation factor eIF-2B subunit beta [OS=Mus musculus]	4	42	4	High	High	High	High	High	High	Not Found	High	High
Q9ERN0	Secretory carrier-associated membrane protein 2 [OS=Mus musculus]	2	30	2	High	High	High	High	High	High	Not Found	High	High
P61965	WD repeat-containing protein 5 [OS=Mus musculus]	6	26	6	High	High	High	High	High	High	Not Found	High	High
Q8CG72-1	Poly(ADP-ribose) glycohydrolase ARH3 [OS=Mus musculus]	4	47	4	High	High	High	High	High	High	Not Found	High	High
O88455	7-dehydrocholesterol reductase [OS=Mus musculus]	5	54	5	High	High	High	High	High	High	Not Found	High	High
Q06348	Paired mesoderm homeobox protein 2 [OS=Mus musculus]	5	66	2	High	High	High	High	High	High	Not Found	High	High
Q3UE37	Ubiquitin-conjugating enzyme E2 Z [OS=Mus musculus]	6	40	6	High	High	High	High	High	High	Not Found	High	High
Q920Q6-1	RNA-binding protein Musashi homolog 2 [OS=Mus musculus]	4	32	4	High	High	High	High	High	High	Not Found	High	High
Q99N87	28S ribosomal protein S5, mitochondrial [OS=Mus musculus]	5	30	5	High	High	High	High	High	High	Not Found	High	High
Q9JJZ4	ubiquitin-conjugating enzyme e2 j1 [OS=Mus musculus]	2	24	2	High	High	High	High	High	High	Not Found	High	High
Q9DD03	Ras-related protein Rab-13 [OS=Mus musculus]	2	58	1	High	High	High	High	High	High	Not Found	High	High
Q9R0Q9	Mannose-P-dolichol utilization defect 1 protein [OS=Mus musculus]	3	24	3	High	High	High	High	High	High	Not Found	High	High
Q8BVA5-1	Lipid droplet-associated hydrolase [OS=Mus musculus]	2	24	2	High	High	High	High	High	High	Not Found	High	High
Q99J95-1	Cyclin-dependent kinase 9 [OS=Mus musculus]	2	42	1	High	High	High	High	High	High	Not Found	High	High
P62075	mitochondrial import inner membrane translocase subunit TIM13 [OS=Mus musculus]	3	20	3	Not Found	High	High	High	High	High	Not Found	High	High
Q8CAK1	Putative transferase CAF17 homolog, mitochondrial [OS=Mus musculus]	2	16	2	Not Found	High	High	High	High	High	Not Found	High	High
Q3ULJ0-1	Glycerol-3-phosphate dehydrogenase 1-like protein [OS=Mus musculus]	3	16	3	Not Found	High	High	High	High	High	Not Found	High	High
Q9CQM2	ER lumen protein-retaining receptor 2 [OS=Mus musculus]	5	56	2	High	Not Found	High	High	High	High	Not Found	High	High
Q5PR73	GTP-binding protein Di-Ras2 [OS=Mus musculus]	3	22	3	High	Not Found	High	High	High	High	Not Found	High	High
Q8CD10	calcium uptake protein 2, mitochondrial [OS=Mus musculus]	1	14	1	High	Not Found	High	High	High	High	Not Found	High	High
Q62356	Follistatin-related protein 1 [OS=Mus musculus]	5	24	5	High	High	Not Found	High	High	High	Not Found	High	High
O70572	Sphingomyelin phosphodiesterase 2 [OS=Mus musculus]	2	20	2	High	High	Not Found	High	High	High	Not Found	High	High
Q61334	B-cell receptor-associated protein 29 [OS=Mus musculus]	7	32	7	High	High	High	Not Found	High	High	Not Found	High	High
P99028	Cytochrome b-c1 complex subunit 6, mitochondrial [OS=Mus musculus]	2	22	2	High	High	High	Not Found	High	High	Not Found	High	High
Q9DC70	NADH dehydrogenase [ubiquinone] iron-sulfur protein 7, mitochondrial [OS=Mus musculus]	3	12	3	Not Found	High	High	Not Found	High	High	Not Found	High	High
Q9CPP6	NADH dehydrogenase [ubiquinone] 1 alpha subcomplex subunit 5 [OS=Mus musculus]	2	15	2	Not Found	High	High	Not Found	High	High	Not Found	High	High
Q9D8T0	Protein FAM3A [OS=Mus musculus]	1	12	1	Not Found	High	High	Not Found	High	High	Not Found	High	High
Q9D2V8	Major facilitator superfamily domain-containing protein 10 [OS=Mus musculus]	5	24	5	Not Found	Not Found	High	Not Found	High	High	Not Found	High	High
Q3UN02	Lysocardiolipin acyltransferase 1 [OS=Mus musculus]	3	16	3	Not Found	Not Found	High	Not Found	High	High	Not Found	High	High
Q5U5M8	biogenesis of lysosome-related organelles complex 1 subunit 3 [OS=Mus musculus]	1	10	1	Not Found	Not Found	High	Not Found	High	High	Not Found	High	High
Q924Z5	Translocating chain-associated membrane protein 2 [OS=Mus musculus]	2	12	2	Not Found	Not Found	High	Not Found	High	High	Not Found	High	High
Q9D517	1-acyl-sn-glycerol-3-phosphate acyltransferase gamma [OS=Mus musculus]	2	8	2	Not Found	Not Found	Not Found	Not Found	High	High	Not Found	High	High
Q91VC9	Growth hormone-inducible transmembrane protein [OS=Mus musculus]	2	8	2	Not Found	Not Found	Not Found	Not Found	High	High	Not Found	High	High
Q99MZ7	peroxisomal trans-2-enoyl-CoA reductase [OS=Mus musculus]	4	24	4	High	High	High	High	Not Found	High	Not Found	High	High
Q8BNI4	Derlin-2 [OS=Mus musculus]	2	13	2	Not Found	Not Found	High	High	Not Found	High	Not Found	High	High
Q5XJY4	Presenilins-associated rhomboid-like protein, mitochondrial [OS=Mus musculus]	1	7	1	Not Found	Not Found	High	Not Found	Not Found	High	Not Found	High	High
P28662	Brain protein I3 [OS=Mus musculus]	1	8	1	Not Found	Not Found	High	Not Found	Not Found	High	Not Found	High	High
Q9EQQ2	Protein YIPF5 [OS=Mus musculus]	1	8	1	Not Found	Not Found	High	Not Found	Not Found	High	Not Found	High	High
P70665	sialate O-acetylesterase [OS=Mus musculus]	2	20	2	High	High	High	High	High	Not Found	Not Found	High	High
O88697	Serine/threonine-protein kinase 16 [OS=Mus musculus]	2	11	2	Not Found	High	High	High	High	Not Found	Not Found	High	High
Q8BGT7	Survival of motor neuron-related-splicing factor 30 [OS=Mus musculus]	1	12	1	High	Not Found	High	High	High	Not Found	Not Found	High	High
Q505D7	optic atrophy 3 protein homolog [OS=Mus musculus]	2	12	1	Not Found	Not Found	High	High	High	Not Found	Not Found	High	High
Q9R0Q4	Mortality factor 4-like protein 2 [OS=Mus musculus]	3	21	2	High	High	Not Found	High	High	Not Found	Not Found	High	High
Q9WV95	Pleckstrin homology-like domain family A member 3 [OS=Mus musculus]	2	12	2	Not Found	Not Found	High	Not Found	High	Not Found	Not Found	High	High
Q9CQI9	Mediator of RNA polymerase II transcription subunit 30 [OS=Mus musculus]	2	10	2	High	Not Found	Not Found	Not Found	High	Not Found	Not Found	High	High
Q8R527	Rho-related GTP-binding protein RhoQ [OS=Mus musculus]	3	26	2	Not Found	Not Found	Not Found	Not Found	High	Not Found	Not Found	High	High
Q6IME9	Keratin, type II cytoskeletal 72 [OS=Mus musculus]	1	24	1	High	High	High	High	Not Found	Not Found	Not Found	High	High
Q9WVG7	Protein odd-skipped-related 1 [OS=Mus musculus]	2	6	2	Not Found	Not Found	High	Not Found	Not Found	Not Found	Not Found	High	High
Q9JLJ5	Elongation of very long chain fatty acids protein 1 [OS=Mus musculus]	2	8	2	Not Found	Not Found	High	Not Found	Not Found	Not Found	Not Found	High	High
Q8C0K5	Graves disease carrier protein homolog [OS=Mus musculus]	1	6	1	Not Found	Not Found	High	Not Found	Not Found	Not Found	Not Found	High	High
Q9D3B1	Very-long-chain (3R)-3-hydroxyacyl-CoA dehydratase 2 [OS=Mus musculus]	1	6	1	Not Found	Not Found	High	Not Found	Not Found	Not Found	Not Found	High	High
Q9DCT6	Chromatin complexes subunit BAP18 [OS=Mus musculus]	1	6	1	Not Found	High	Not Found	Not Found	Not Found	Not Found	Not Found	High	High
Q9DCI9	39S ribosomal protein L32, mitochondrial [OS=Mus musculus]	2	6	2	High	Not Found	Not Found	Not Found	Not Found	Not Found	Not Found	High	High
Q3TL26	Dimethyladenosine transferase 2, mitochondrial [OS=Mus musculus]	2	4	2	Not Found	Not Found	Not Found	Not Found	Not Found	Not Found	Not Found	High	High
Q9WVB0-2	Isoform 2 of RNA-binding protein with multiple splicing [OS=Mus musculus]	1	4	1	Not Found	Not Found	Not Found	Not Found	Not Found	Not Found	Not Found	High	High
P60843	Eukaryotic initiation factor 4A-I [OS=Mus musculus]	26	350	13	High	High	High	High	High	High	High	Not Found	High
Q9D8E6	60S ribosomal protein L4 [OS=Mus musculus]	22	239	22	High	High	High	High	High	High	High	Not Found	High
P29758	Ornithine aminotransferase, mitochondrial [OS=Mus musculus]	20	228	20	High	High	High	High	High	High	High	Not Found	High
O55131	Septin-7 [OS=Mus musculus]	20	141	19	High	High	High	High	High	High	High	Not Found	High
Q9EQU5-2	Isoform 2 of Protein SET [OS=Mus musculus]	9	168	2	High	High	High	High	High	High	High	Not Found	High
Q8CI59-2	Isoform 2 of Metalloreductase STEAP3 [OS=Mus musculus]	15	129	15	High	High	High	High	High	High	High	Not Found	High
Q61553	Fascin [OS=Mus musculus]	18	96	18	High	High	High	High	High	High	High	Not Found	High
Q9Z0N1	Eukaryotic translation initiation factor 2 subunit 3, X-linked [OS=Mus musculus]	13	76	13	High	High	High	High	High	High	High	Not Found	High
P09103	Protein disulfide-isomerase [OS=Mus musculus]	13	60	13	High	High	High	High	High	High	High	Not Found	High
Q61249	Immunoglobulin-binding protein 1 [OS=Mus musculus]	9	74	9	High	High	High	High	High	High	High	Not Found	High
Q8VCN9	Tubulin-specific chaperone C [OS=Mus musculus]	11	99	11	High	High	High	High	High	High	High	Not Found	High
Q8R001	Microtubule-associated protein RP/EB family member 2 [OS=Mus musculus]	7	74	6	High	High	High	High	High	High	High	Not Found	High
Q9CXW2	28S ribosomal protein S22, mitochondrial [OS=Mus musculus]	9	67	9	High	High	High	High	High	High	High	Not Found	High
P70236	Dual specificity mitogen-activated protein kinase kinase 6 [OS=Mus musculus]	11	95	7	High	High	High	High	High	High	High	Not Found	High
Q91VA6	Polymerase delta-interacting protein 2 [OS=Mus musculus]	10	76	10	High	High	High	High	High	High	High	Not Found	High
O08800	Serpin B8 [OS=Mus musculus]	8	82	8	High	High	High	High	High	High	High	Not Found	High
P14211	Calreticulin [OS=Mus musculus]	10	52	10	High	High	High	High	High	High	High	Not Found	High
Q8BJZ4	28S ribosomal protein S35, mitochondrial [OS=Mus musculus]	6	58	6	High	High	High	High	High	High	High	Not Found	High
P80315	T-complex protein 1 subunit delta [OS=Mus musculus]	6	42	6	High	High	High	High	High	High	High	Not Found	High
Q9CWZ7	Gamma-soluble NSF attachment protein [OS=Mus musculus]	6	44	6	High	High	High	High	High	High	High	Not Found	High
Q8K0T2	Cytoplasmic dynein 2 light intermediate chain 1 [OS=Mus musculus]	6	42	6	High	High	High	High	High	High	High	Not Found	High
Q80X71	Transmembrane protein 106B [OS=Mus musculus]	6	34	6	High	High	High	High	High	High	High	Not Found	High
Q8R2W9	Pantothenate kinase 3 [OS=Mus musculus]	6	25	6	High	High	High	High	High	High	High	Not Found	High
Q8K2A1	PTB domain-containing engulfment adapter protein 1 [OS=Mus musculus]	6	25	6	High	High	High	High	High	High	High	Not Found	High
Q9DAI2	Intraflagellar transport protein 22 homolog [OS=Mus musculus]	2	27	2	High	High	High	High	High	High	High	Not Found	High
Q9D1R1	Complex I assembly factor TMEM126B, mitochondrial [OS=Mus musculus]	4	30	4	High	High	High	High	High	High	High	Not Found	High
P29416	Beta-hexosaminidase subunit alpha [OS=Mus musculus]	2	18	2	High	High	High	High	High	High	High	Not Found	High
P53612	Geranylgeranyl transferase type-2 subunit beta [OS=Mus musculus]	3	26	3	High	High	High	High	High	High	High	Not Found	High
Q9CYL5	Golgi-associated plant pathogenesis-related protein 1 [OS=Mus musculus]	2	18	2	High	High	High	High	High	High	High	Not Found	High
Q9DB25	dolichyl-phosphate beta-glucosyltransferase [OS=Mus musculus]	3	34	3	High	High	High	High	High	High	High	Not Found	High
Q9CQA5-1	mediator of RNA polymerase II transcription subunit 4 [OS=Mus musculus]	2	18	2	High	High	High	High	High	High	High	Not Found	High
Q9ER71-1	rho-related GTP-binding protein RhoJ [OS=Mus musculus]	2	34	1	High	High	High	High	High	High	High	Not Found	High
Q9DCA5	Ribosome biogenesis protein BRX1 homolog [OS=Mus musculus]	3	35	3	High	High	High	High	High	High	High	Not Found	High
P35279-2	Isoform 2 of Ras-related protein Rab-6A [OS=Mus musculus]	9	179	1	Not Found	High	High	High	High	High	High	Not Found	High
Q8CEE7	Retinol dehydrogenase 13 [OS=Mus musculus]	4	24	4	Not Found	High	High	High	High	High	High	Not Found	High
Q9D7A8	armadillo repeat-containing protein 1 [OS=Mus musculus]	4	28	4	High	Not Found	High	High	High	High	High	Not Found	High
Q64310	surfeit locus protein 4 [OS=Mus musculus]	4	29	4	High	Not Found	High	High	High	High	High	Not Found	High
P62835	ras-related protein Rap-1A [OS=Mus musculus]	11	206	1	High	High	Not Found	High	High	High	High	Not Found	High
Q9Z266-1	SNARE-associated protein Snapin [OS=Mus musculus]	2	18	2	High	High	High	Not Found	High	High	High	Not Found	High
Q07235	Glia-derived nexin [OS=Mus musculus]	4	25	4	High	Not Found	High	Not Found	High	High	High	Not Found	High
Q8BR90	UPF0600 protein C5orf51 homolog [OS=Mus musculus]	4	22	4	High	Not Found	High	Not Found	High	High	High	Not Found	High
Q9Z255	Ubiquitin-conjugating enzyme E2 A [OS=Mus musculus]	1	10	1	Not Found	High	Not Found	Not Found	High	High	High	Not Found	High
P02798	metallothionein-2 [OS=Mus musculus]	1	10	1	Not Found	High	Not Found	Not Found	High	High	High	Not Found	High
Q9D1L9	Ragulator complex protein LAMTOR5 [OS=Mus musculus]	1	10	1	High	Not Found	Not Found	Not Found	High	High	High	Not Found	High
Q99P72-2	Reticulon-4 [OS=Mus musculus]	13	207	13	High	High	High	High	Not Found	High	High	Not Found	High
Q91VM5	RNA binding motif protein, X-linked-like-1 [OS=Mus musculus]	4	24	4	High	High	High	High	Not Found	High	High	Not Found	High
Q6PGH2	Jupiter microtubule associated homolog 2 [OS=Mus musculus]	4	24	4	High	High	High	High	Not Found	High	High	Not Found	High
Q7TMK9	Heterogeneous nuclear ribonucleoprotein Q [OS=Mus musculus]	2	18	2	High	High	High	High	Not Found	High	High	Not Found	High
Q9JHS9	spliceosome-associated protein CWC15 homolog [OS=Mus musculus]	2	14	2	High	High	High	High	Not Found	High	High	Not Found	High
Q9D823	60S ribosomal protein L37 [OS=Mus musculus]	2	13	2	High	High	High	High	Not Found	High	High	Not Found	High
Q9WUP7-1	Ubiquitin carboxyl-terminal hydrolase isozyme L5 [OS=Mus musculus]	14	178	1	Not Found	High	High	High	Not Found	High	High	Not Found	High
Q99L47	Hsc70-interacting protein [OS=Mus musculus]	11	60	11	Not Found	High	High	High	Not Found	High	High	Not Found	High
Q9CR88	28S ribosomal protein S14, mitochondrial [OS=Mus musculus]	2	10	2	High	Not Found	Not Found	High	Not Found	High	High	Not Found	High
Q9CY58	Plasminogen activator inhibitor 1 RNA-binding protein [OS=Mus musculus]	4	23	4	High	High	High	Not Found	Not Found	High	High	Not Found	High
Q9EP52	Twisted gastrulation protein homolog 1 [OS=Mus musculus]	1	10	1	High	Not Found	High	Not Found	Not Found	High	High	Not Found	High
Q9JII5	DAZ-associated protein 1 [OS=Mus musculus]	7	36	7	Not Found	Not Found	High	Not Found	Not Found	High	High	Not Found	High
Q8BFR4	N-acetylglucosamine-6-sulfatase [OS=Mus musculus]	3	14	3	Not Found	Not Found	High	Not Found	Not Found	High	High	Not Found	High
Q9CQV5	28S ribosomal protein S24, mitochondrial [OS=Mus musculus]	3	10	3	Not Found	Not Found	Not Found	Not Found	Not Found	High	High	Not Found	High
Q9ER39	Torsin-1A [OS=Mus musculus]	2	18	2	High	High	High	High	High	Not Found	High	Not Found	High
Q8K4F5	Protein Abhd11 [OS=Mus musculus]	1	14	1	High	High	High	High	High	Not Found	High	Not Found	High
P62876	DNA-directed RNA polymerases I, II, and III subunit RPABC5 [OS=Mus musculus]	1	14	1	High	High	High	High	High	Not Found	High	Not Found	High
Q3TC33	Coiled-coil domain-containing protein 127 [OS=Mus musculus]	4	16	4	High	Not Found	Not Found	High	High	Not Found	High	Not Found	High
Q9CQG1-1	Putative glutathione-specific gamma-glutamylcyclotransferase 2 [OS=Mus musculus]	3	14	3	High	Not Found	Not Found	High	High	Not Found	High	Not Found	High
Q8BMG8	Mitochondrial folate transporter/carrier [OS=Mus musculus]	3	17	3	High	High	High	Not Found	High	Not Found	High	Not Found	High
Q9JIM1-1	Equilibrative nucleoside transporter 1 [OS=Mus musculus]	2	10	2	Not Found	High	High	Not Found	High	Not Found	High	Not Found	High
Q9D924	Iron-sulfur cluster assembly 1 homolog, mitochondrial [OS=Mus musculus]	2	10	2	High	Not Found	High	Not Found	High	Not Found	High	Not Found	High
P63002-2	Isoform 2 of Amino-terminal enhancer of split [OS=Mus musculus]	2	8	2	Not Found	High	Not Found	Not Found	High	Not Found	High	Not Found	High
Q62167	ATP-dependent RNA helicase DDX3X [OS=Mus musculus]	3	15	3	High	High	High	High	Not Found	Not Found	High	Not Found	High
Q8BMK4	Cytoskeleton-associated protein 4 [OS=Mus musculus]	1	12	1	High	High	High	High	Not Found	Not Found	High	Not Found	High
Q9CQR7	Gamma-secretase subunit PEN-2 [OS=Mus musculus]	1	12	1	High	High	High	High	Not Found	Not Found	High	Not Found	High
Q91V08	C-type lectin domain family 2 member D [OS=Mus musculus]	4	14	4	High	Not Found	High	High	Not Found	Not Found	High	Not Found	High
Q9D7J4	Cytochrome c oxidase protein 20 homolog [OS=Mus musculus]	2	10	2	High	Not Found	Not Found	High	Not Found	Not Found	High	Not Found	High
P56542	Deoxyribonuclease-2-alpha [OS=Mus musculus]	2	10	2	High	Not Found	Not Found	High	Not Found	Not Found	High	Not Found	High
P11352	Glutathione peroxidase 1 [OS=Mus musculus]	2	10	2	High	Not Found	Not Found	High	Not Found	Not Found	High	Not Found	High
P22366-1	Myeloid differentiation primary response protein MyD88 [OS=Mus musculus]	3	8	3	Not Found	Not Found	Not Found	High	Not Found	Not Found	High	Not Found	High
Q9CR27	WASH complex subunit 3 [OS=Mus musculus]	3	16	3	High	Not Found	High	Not Found	Not Found	Not Found	High	Not Found	High
Q99KR7	Peptidyl-prolyl cis-trans isomerase F, mitochondrial [OS=Mus musculus]	1	6	1	Not Found	Not Found	High	Not Found	Not Found	Not Found	High	Not Found	High
P18872	Guanine nucleotide-binding protein G(O) subunit alpha [OS=Mus musculus]	14	180	1	Not Found	Not Found	Not Found	Not Found	Not Found	Not Found	High	Not Found	High
P97807-1	fumarate hydratase, mitochondrial [OS=Mus musculus]	18	158	18	High	High	High	High	High	High	Not Found	Not Found	High
P10630-2	Isoform 2 of Eukaryotic initiation factor 4A-II [OS=Mus musculus]	21	230	8	High	High	High	High	High	High	Not Found	Not Found	High
P50580	proliferation-associated protein 2G4 [OS=Mus musculus]	20	168	20	High	High	High	High	High	High	Not Found	Not Found	High
Q8BMD8	Calcium-binding mitochondrial carrier protein SCaMC-1 [OS=Mus musculus]	20	153	20	High	High	High	High	High	High	Not Found	Not Found	High
Q63844	mitogen-activated protein kinase 3 [OS=Mus musculus]	18	190	11	High	High	High	High	High	High	Not Found	Not Found	High
Q8BH97	Reticulocalbin-3 [OS=Mus musculus]	16	124	16	High	High	High	High	High	High	Not Found	Not Found	High
Q9D379	epoxide hydrolase 1 [OS=Mus musculus]	23	143	23	High	High	High	High	High	High	Not Found	Not Found	High
Q9CZ44-3	Isoform 3 of NSFL1 cofactor p47 [OS=Mus musculus]	14	134	14	High	High	High	High	High	High	Not Found	Not Found	High
P35486	Pyruvate dehydrogenase E1 component subunit alpha, somatic form, mitochondrial [OS=Mus musculus]	17	146	17	High	High	High	High	High	High	Not Found	Not Found	High
P61164	Alpha-centractin [OS=Mus musculus]	15	122	7	High	High	High	High	High	High	Not Found	Not Found	High
P58774-2	Isoform 2 of Tropomyosin beta chain [OS=Mus musculus]	16	156	6	High	High	High	High	High	High	Not Found	Not Found	High
Q8BKE6	Cytochrome P450 20A1 [OS=Mus musculus]	14	98	14	High	High	High	High	High	High	Not Found	Not Found	High
P55302	alpha-2-macroglobulin receptor-associated protein [OS=Mus musculus]	13	79	13	High	High	High	High	High	High	Not Found	Not Found	High
O35685	nuclear migration protein nudC [OS=Mus musculus]	13	89	13	High	High	High	High	High	High	Not Found	Not Found	High
O88986	2-amino-3-ketobutyrate coenzyme A ligase, mitochondrial [OS=Mus musculus]	13	97	13	High	High	High	High	High	High	Not Found	Not Found	High
Q9QYR9	Acyl-coenzyme A thioesterase 2, mitochondrial [OS=Mus musculus]	12	104	5	High	High	High	High	High	High	Not Found	Not Found	High
Q8BGC4	Prostaglandin reductase-3 [OS=Mus musculus]	13	97	13	High	High	High	High	High	High	Not Found	Not Found	High
P53798	squalene synthase [OS=Mus musculus]	11	70	11	High	High	High	High	High	High	Not Found	Not Found	High
Q9Z2I9	Succinate--CoA ligase [ADP-forming] subunit beta, mitochondrial [OS=Mus musculus]	16	106	16	High	High	High	High	High	High	Not Found	Not Found	High
P55264	Adenosine kinase [OS=Mus musculus]	12	86	12	High	High	High	High	High	High	Not Found	Not Found	High
Q3UM45	Protein phosphatase 1 regulatory subunit 7 [OS=Mus musculus]	10	75	10	High	High	High	High	High	High	Not Found	Not Found	High
Q99K70	ras-related GTP-binding protein C [OS=Mus musculus]	11	50	11	High	High	High	High	High	High	Not Found	Not Found	High
Q9Z2Q6	Septin-5 [OS=Mus musculus]	12	67	12	High	High	High	High	High	High	Not Found	Not Found	High
Q8JZV7	N-acetylglucosamine-6-phosphate deacetylase [OS=Mus musculus]	9	48	9	High	High	High	High	High	High	Not Found	Not Found	High
P31938	Dual specificity mitogen-activated protein kinase kinase 1 [OS=Mus musculus]	10	64	7	High	High	High	High	High	High	Not Found	Not Found	High
P23591	GDP-L-fucose synthase [OS=Mus musculus]	10	72	10	High	High	High	High	High	High	Not Found	Not Found	High
Q9WUR2	Enoyl-CoA delta isomerase 2, mitochondrial [OS=Mus musculus]	9	76	9	High	High	High	High	High	High	Not Found	Not Found	High
Q61398	Procollagen C-endopeptidase enhancer 1 [OS=Mus musculus]	10	54	10	High	High	High	High	High	High	Not Found	Not Found	High
Q8C0E2-1	Vacuolar protein sorting-associated protein 26B [OS=Mus musculus]	10	73	9	High	High	High	High	High	High	Not Found	Not Found	High
Q9JKP5	Muscleblind-like protein 1 [OS=Mus musculus]	6	95	1	High	High	High	High	High	High	Not Found	Not Found	High
Q8BY71	histone acetyltransferase type B catalytic subunit [OS=Mus musculus]	7	50	7	High	High	High	High	High	High	Not Found	Not Found	High
Q3UGP9	Leucine-rich repeat-containing protein 58 [OS=Mus musculus]	10	52	10	High	High	High	High	High	High	Not Found	Not Found	High
P35585	AP-1 complex subunit mu-1 [OS=Mus musculus]	10	58	10	High	High	High	High	High	High	Not Found	Not Found	High
Q9Z0S1	3'(2'),5'-bisphosphate nucleotidase 1 [OS=Mus musculus]	8	62	8	High	High	High	High	High	High	Not Found	Not Found	High
P42669	Transcriptional activator protein Pur-alpha [OS=Mus musculus]	6	58	6	High	High	High	High	High	High	Not Found	Not Found	High
Q99M87-1	DnaJ homolog subfamily A member 3, mitochondrial [OS=Mus musculus]	7	54	7	High	High	High	High	High	High	Not Found	Not Found	High
Q9CR26	Vacuolar protein sorting-associated protein VTA1 homolog [OS=Mus musculus]	9	52	9	High	High	High	High	High	High	Not Found	Not Found	High
Q9Z0R9	fatty acid desaturase 2 [OS=Mus musculus]	6	49	6	High	High	High	High	High	High	Not Found	Not Found	High
Q8K2I1	protein farnesyltransferase subunit beta [OS=Mus musculus]	9	49	9	High	High	High	High	High	High	Not Found	Not Found	High
Q8BMS9	Ras association domain-containing protein 2 [OS=Mus musculus]	8	52	8	High	High	High	High	High	High	Not Found	Not Found	High
Q61239	protein farnesyltransferase/geranylgeranyltransferase type-1 subunit alpha [OS=Mus musculus]	8	47	8	High	High	High	High	High	High	Not Found	Not Found	High
Q80V26	Inositol monophosphatase 3 [OS=Mus musculus]	7	42	7	High	High	High	High	High	High	Not Found	Not Found	High
Q9ER41	Torsin-1B [OS=Mus musculus]	8	59	8	High	High	High	High	High	High	Not Found	Not Found	High
Q8BH69	Selenide, water dikinase 1 [OS=Mus musculus]	11	75	11	High	High	High	High	High	High	Not Found	Not Found	High
Q9DCS3	Enoyl-[acyl-carrier-protein] reductase, mitochondrial [OS=Mus musculus]	7	46	7	High	High	High	High	High	High	Not Found	Not Found	High
Q8BP48	Methionine aminopeptidase 1 [OS=Mus musculus]	7	46	7	High	High	High	High	High	High	Not Found	Not Found	High
Q91ZE0	Trimethyllysine dioxygenase, mitochondrial [OS=Mus musculus]	8	68	8	High	High	High	High	High	High	Not Found	Not Found	High
Q99LR1	Monoacylglycerol lipase ABHD12 [OS=Mus musculus]	7	53	7	High	High	High	High	High	High	Not Found	Not Found	High
Q99JW2	Aminoacylase-1 [OS=Mus musculus]	8	46	8	High	High	High	High	High	High	Not Found	Not Found	High
P70318	Nucleolysin TIAR [OS=Mus musculus]	8	50	6	High	High	High	High	High	High	Not Found	Not Found	High
Q9DB43	Zinc finger protein-like 1 [OS=Mus musculus]	5	44	5	High	High	High	High	High	High	Not Found	Not Found	High
Q9CPX6	ubiquitin-like-conjugating enzyme ATG3 [OS=Mus musculus]	6	30	6	High	High	High	High	High	High	Not Found	Not Found	High
Q3TXU5	deoxyhypusine synthase [OS=Mus musculus]	5	28	5	High	High	High	High	High	High	Not Found	Not Found	High
Q8BK72	28S ribosomal protein S27, mitochondrial [OS=Mus musculus]	4	31	4	High	High	High	High	High	High	Not Found	Not Found	High
O35435	Dihydroorotate dehydrogenase (Quinone), mitochondrial [OS=Mus musculus]	7	30	7	High	High	High	High	High	High	Not Found	Not Found	High
Q8CFE2	Histone PARylation factor 1 [OS=Mus musculus]	7	34	7	High	High	High	High	High	High	Not Found	Not Found	High
Q6DID7	Protein wntless homolog [OS=Mus musculus]	7	42	7	High	High	High	High	High	High	Not Found	Not Found	High
Q8BFV2	PCI domain-containing protein 2 [OS=Mus musculus]	6	38	6	High	High	High	High	High	High	Not Found	Not Found	High
Q99KN2	Probable cytosolic iron-sulfur protein assembly protein Ciao1 [OS=Mus musculus]	4	26	4	High	High	High	High	High	High	Not Found	Not Found	High
Q8K2M0	39S ribosomal protein L38, mitochondrial [OS=Mus musculus]	7	50	7	High	High	High	High	High	High	Not Found	Not Found	High
Q8BGF3	WD repeat-containing protein 92 [OS=Mus musculus]	4	25	4	High	High	High	High	High	High	Not Found	Not Found	High
Q99LC3	NADH dehydrogenase [ubiquinone] 1 alpha subcomplex subunit 10, mitochondrial [OS=Mus musculus]	5	26	5	High	High	High	High	High	High	Not Found	Not Found	High
Q31125	Zinc transporter SLC39A7 [OS=Mus musculus]	3	34	3	High	High	High	High	High	High	Not Found	Not Found	High
Q9ET30	Transmembrane 9 superfamily member 3 [OS=Mus musculus]	5	40	5	High	High	High	High	High	High	Not Found	Not Found	High
Q9QYI5	DnaJ homolog subfamily B member 2 [OS=Mus musculus]	4	28	3	High	High	High	High	High	High	Not Found	Not Found	High
P14094	Sodium/potassium-transporting ATPase subunit beta-1 [OS=Mus musculus]	4	31	4	High	High	High	High	High	High	Not Found	Not Found	High
Q8R3F5	Malonyl-CoA-acyl carrier protein transacylase, mitochondrial [OS=Mus musculus]	3	28	3	High	High	High	High	High	High	Not Found	Not Found	High
Q8BGR9	Ubiquitin-like domain-containing CTD phosphatase 1 [OS=Mus musculus]	3	23	3	High	High	High	High	High	High	Not Found	Not Found	High
Q91WT4	DnaJ homolog subfamily C member 17 [OS=Mus musculus]	3	22	3	High	High	High	High	High	High	Not Found	Not Found	High
P28667	MARCKS-related protein [OS=Mus musculus]	2	18	2	High	High	High	High	High	High	Not Found	Not Found	High
Q8VDG7	Platelet-activating factor acetylhydrolase 2, cytoplasmic [OS=Mus musculus]	3	28	3	High	High	High	High	High	High	Not Found	Not Found	High
Q03147	Cyclin-dependent kinase 7 [OS=Mus musculus]	3	20	3	High	High	High	High	High	High	Not Found	Not Found	High
Q9Z1R4	Uncharacterized protein C6orf47 homolog [OS=Mus musculus]	3	24	3	High	High	High	High	High	High	Not Found	Not Found	High
Q9CWE0	Mitochondrial fission regulator 1-like [OS=Mus musculus]	2	16	2	High	High	High	High	High	High	Not Found	Not Found	High
P82343-1	N-acylglucosamine 2-epimerase [OS=Mus musculus]	2	16	2	High	High	High	High	High	High	Not Found	Not Found	High
Q99M28	RNA-binding protein with serine-rich domain 1 [OS=Mus musculus]	1	14	1	High	High	High	High	High	High	Not Found	Not Found	High
Q99PM3	Transcription initiation factor IIA subunit 1 [OS=Mus musculus]	1	14	1	High	High	High	High	High	High	Not Found	Not Found	High
P68372	Tubulin beta-4B chain [OS=Mus musculus]	26	481	3	Not Found	High	High	High	High	High	Not Found	Not Found	High
Q99J21-2	Isoform 2 of Mucolipin-1 [OS=Mus musculus]	2	18	2	Not Found	High	High	High	High	High	Not Found	Not Found	High
P17809	Solute carrier family 2, facilitated glucose transporter member 1 [OS=Mus musculus]	4	24	4	Not Found	High	High	High	High	High	Not Found	Not Found	High
A2APY7-1	Arginine-hydroxylase NDUFAF5, mitochondrial [OS=Mus musculus]	3	12	3	Not Found	High	High	High	High	High	Not Found	Not Found	High
Q99JY4	traB domain-containing protein [OS=Mus musculus]	1	12	1	Not Found	High	High	High	High	High	Not Found	Not Found	High
Q9Z0G0	PDZ domain-containing protein GIPC1 [OS=Mus musculus]	11	58	11	High	Not Found	High	High	High	High	Not Found	Not Found	High
Q921W4-1	Quinone oxidoreductase-like protein 1 [OS=Mus musculus]	7	38	7	High	Not Found	High	High	High	High	Not Found	Not Found	High
Q8BFZ9	Erlin-2 [OS=Mus musculus]	8	49	6	High	Not Found	High	High	High	High	Not Found	Not Found	High
Q99J09	Methylosome protein 50 [OS=Mus musculus]	5	26	5	High	Not Found	High	High	High	High	Not Found	Not Found	High
O08573	Galectin-9 [OS=Mus musculus]	5	30	5	High	Not Found	High	High	High	High	Not Found	Not Found	High
P52912	nucleolysin TIA-1 [OS=Mus musculus]	5	28	3	High	Not Found	High	High	High	High	Not Found	Not Found	High
Q9D9M2	Ubiquitin carboxyl-terminal hydrolase 12 [OS=Mus musculus]	2	16	2	High	Not Found	High	High	High	High	Not Found	Not Found	High
P70279	Surfeit locus protein 6 [OS=Mus musculus]	1	12	1	High	Not Found	High	High	High	High	Not Found	Not Found	High
Q9CQJ2	PIH1 domain-containing protein 1 [OS=Mus musculus]	3	16	3	High	High	Not Found	High	High	High	Not Found	Not Found	High
P17225	Polypyrimidine tract-binding protein 1 [OS=Mus musculus]	3	18	3	High	High	Not Found	High	High	High	Not Found	Not Found	High
Q9D0I4	Syntaxin-17 [OS=Mus musculus]	1	12	1	High	High	Not Found	High	High	High	Not Found	Not Found	High
O35448	Lysosomal thioesterase PPT2 [OS=Mus musculus]	2	12	2	High	Not Found	Not Found	High	High	High	Not Found	Not Found	High
P54775	26S proteasome regulatory subunit 6B [OS=Mus musculus]	21	110	21	High	High	High	Not Found	High	High	Not Found	Not Found	High
Q91VJ2	Caveolae-associated protein 3 [OS=Mus musculus]	6	37	6	High	High	High	Not Found	High	High	Not Found	Not Found	High
Q8C570	mRNA export factor [OS=Mus musculus]	8	46	8	High	High	High	Not Found	High	High	Not Found	Not Found	High
Q8BFT2	HAUS augmin-like complex subunit 4 [OS=Mus musculus]	4	20	4	High	High	High	Not Found	High	High	Not Found	Not Found	High
P97493	Thioredoxin, mitochondrial [OS=Mus musculus]	3	16	3	High	High	High	Not Found	High	High	Not Found	Not Found	High
Q8BVI5	Syntaxin-16 [OS=Mus musculus]	2	20	2	High	High	High	Not Found	High	High	Not Found	Not Found	High
Q8C0M9	isoaspartyl peptidase/L-asparaginase [OS=Mus musculus]	1	12	1	High	High	High	Not Found	High	High	Not Found	Not Found	High
Q9DBL9	1-acylglycerol-3-phosphate O-acyltransferase ABHD5 [OS=Mus musculus]	1	12	1	High	High	High	Not Found	High	High	Not Found	Not Found	High
Q3TAS6	ER membrane protein complex subunit 10 [OS=Mus musculus]	2	15	2	High	High	High	Not Found	High	High	Not Found	Not Found	High
Q7TMJ8-1	Phosphoinositide-3-kinase-interacting protein 1 [OS=Mus musculus]	1	12	1	High	High	High	Not Found	High	High	Not Found	Not Found	High
Q8C172	Ceramide synthase 6 [OS=Mus musculus]	2	10	2	Not Found	High	High	Not Found	High	High	Not Found	Not Found	High
Q9JLJ2	4-trimethylaminobutyraldehyde dehydrogenase [OS=Mus musculus]	15	59	15	High	Not Found	High	Not Found	High	High	Not Found	Not Found	High
O35474	EGF-like repeat and discoidin I-like domain-containing protein 3 [OS=Mus musculus]	3	16	3	High	Not Found	High	Not Found	High	High	Not Found	Not Found	High
Q9CQW0	ER membrane protein complex subunit 6 [OS=Mus musculus]	1	9	1	High	Not Found	High	Not Found	High	High	Not Found	Not Found	High
Q91ZW2	GDP-fucose protein O-fucosyltransferase 1 [OS=Mus musculus]	7	36	7	Not Found	Not Found	High	Not Found	High	High	Not Found	Not Found	High
Q9JLR1	Protein transport protein Sec61 subunit alpha isoform 2 [OS=Mus musculus]	6	52	1	Not Found	Not Found	High	Not Found	High	High	Not Found	Not Found	High
Q8CHK3	Lysophospholipid acyltransferase 7 [OS=Mus musculus]	3	16	3	Not Found	Not Found	High	Not Found	High	High	Not Found	Not Found	High
Q920L1	Fatty acid desaturase 1 [OS=Mus musculus]	4	20	4	Not Found	Not Found	High	Not Found	High	High	Not Found	Not Found	High
Q9DBX2	Phosducin-like protein [OS=Mus musculus]	4	18	4	High	High	Not Found	Not Found	High	High	Not Found	Not Found	High
Q8C142	Low density lipoprotein receptor adapter protein 1 [OS=Mus musculus]	1	8	1	Not Found	High	Not Found	Not Found	High	High	Not Found	Not Found	High
Q9DCJ1	target of rapamycin complex subunit LST8 [OS=Mus musculus]	2	6	2	Not Found	Not Found	Not Found	Not Found	High	High	Not Found	Not Found	High
P19536	Cytochrome c oxidase subunit 5B, mitochondrial [OS=Mus musculus]	3	12	3	Not Found	Not Found	Not Found	Not Found	High	High	Not Found	Not Found	High
P46471	26S proteasome regulatory subunit 7 [OS=Mus musculus]	26	186	26	High	High	High	High	Not Found	High	Not Found	Not Found	High
P28658	Ataxin-10 [OS=Mus musculus]	21	112	21	High	High	High	High	Not Found	High	Not Found	Not Found	High
Q9Z2I8	Succinate--CoA ligase [GDP-forming] subunit beta, mitochondrial [OS=Mus musculus]	18	94	18	High	High	High	High	Not Found	High	Not Found	Not Found	High
P60229	Eukaryotic translation initiation factor 3 subunit E [OS=Mus musculus]	18	133	18	High	High	High	High	Not Found	High	Not Found	Not Found	High
Q99JY9	actin-related protein 3 [OS=Mus musculus]	18	118	18	High	High	High	High	Not Found	High	Not Found	Not Found	High
Q99JY0	Trifunctional enzyme subunit beta, mitochondrial [OS=Mus musculus]	14	92	14	High	High	High	High	Not Found	High	Not Found	Not Found	High
Q07076	Annexin A7 [OS=Mus musculus]	14	101	14	High	High	High	High	Not Found	High	Not Found	Not Found	High
P46664	adenylosuccinate synthetase isozyme 2 [OS=Mus musculus]	14	94	14	High	High	High	High	Not Found	High	Not Found	Not Found	High
Q63932	Dual specificity mitogen-activated protein kinase kinase 2 [OS=Mus musculus]	10	66	7	High	High	High	High	Not Found	High	Not Found	Not Found	High
P57722-1	Poly(rC)-binding protein 3 [OS=Mus musculus]	9	166	3	High	High	High	High	Not Found	High	Not Found	Not Found	High
Q9Z1N5	spliceosome RNA helicase DDX39B [OS=Mus musculus]	11	86	5	High	High	High	High	Not Found	High	Not Found	Not Found	High
Q6R0H7	Guanine nucleotide-binding protein G(S) subunit alpha isoforms XLas [OS=Mus musculus]	14	100	13	High	High	High	High	Not Found	High	Not Found	Not Found	High
Q3THS6	S-adenosylmethionine synthase isoform type-2 [OS=Mus musculus]	10	66	10	High	High	High	High	Not Found	High	Not Found	Not Found	High
O88712-1	C-terminal-binding protein 1 [OS=Mus musculus]	9	57	7	High	High	High	High	Not Found	High	Not Found	Not Found	High
O55091	protein IMPACT [OS=Mus musculus]	11	57	11	High	High	High	High	Not Found	High	Not Found	Not Found	High
Q05186	Reticulocalbin-1 [OS=Mus musculus]	10	53	10	High	High	High	High	Not Found	High	Not Found	Not Found	High
Q9QZB7	Actin-related protein 10 [OS=Mus musculus]	7	31	7	High	High	High	High	Not Found	High	Not Found	Not Found	High
Q80VD1	Protein Fam98b [OS=Mus musculus]	7	38	7	High	High	High	High	Not Found	High	Not Found	Not Found	High
P18572-1	Basigin [OS=Mus musculus]	8	42	8	High	High	High	High	Not Found	High	Not Found	Not Found	High
Q9D7H3	RNA 3'-terminal phosphate cyclase [OS=Mus musculus]	7	35	7	High	High	High	High	Not Found	High	Not Found	Not Found	High
Q8VC70	RNA-binding motif, single-stranded-interacting protein 2 [OS=Mus musculus]	5	29	5	High	High	High	High	Not Found	High	Not Found	Not Found	High
Q80X73	Protein pelota homolog [OS=Mus musculus]	4	22	4	High	High	High	High	Not Found	High	Not Found	Not Found	High
Q922H4	Mannose-1-phosphate guanyltransferase alpha [OS=Mus musculus]	5	24	5	High	High	High	High	Not Found	High	Not Found	Not Found	High
Q9CZP5	Mitochondrial chaperone BCS1 [OS=Mus musculus]	3	22	3	High	High	High	High	Not Found	High	Not Found	Not Found	High
P59235	Nucleoporin Nup43 [OS=Mus musculus]	4	24	4	High	High	High	High	Not Found	High	Not Found	Not Found	High
Q3TYX3	SET and MYND domain-containing protein 5 [OS=Mus musculus]	4	28	4	High	High	High	High	Not Found	High	Not Found	Not Found	High
Q80UU2	Ribonuclease P protein subunit p38 [OS=Mus musculus]	3	24	3	High	High	High	High	Not Found	High	Not Found	Not Found	High
Q9JKV1	Proteasomal ubiquitin receptor ADRM1 [OS=Mus musculus]	4	28	4	High	High	High	High	Not Found	High	Not Found	Not Found	High
Q9WU56	tRNA pseudouridine synthase A, mitochondrial [OS=Mus musculus]	3	16	3	High	High	High	High	Not Found	High	Not Found	Not Found	High
Q9CR95	adaptin ear-binding coat-associated protein 1 [OS=Mus musculus]	1	12	1	High	High	High	High	Not Found	High	Not Found	Not Found	High
Q8R0F3	sulfatase-modifying factor 1 [OS=Mus musculus]	1	12	1	High	High	High	High	Not Found	High	Not Found	Not Found	High
Q8K3W0-2	BRISC and BRCA1-A complex member 2 [OS=Mus musculus]	4	22	4	Not Found	High	High	High	Not Found	High	Not Found	Not Found	High
Q61735-2	Isoform 2 of Leukocyte surface antigen CD47 [OS=Mus musculus]	2	20	2	Not Found	High	High	High	Not Found	High	Not Found	Not Found	High
P52430	Serum paraoxonase/arylesterase 1 [OS=Mus musculus]	1	10	1	Not Found	High	High	High	Not Found	High	Not Found	Not Found	High
Q9D8W5	26s proteasome non-atpase regulatory subunit 12 [OS=Mus musculus]	20	82	20	High	Not Found	High	High	Not Found	High	Not Found	Not Found	High
Q91VC3	Eukaryotic initiation factor 4A-III [OS=Mus musculus]	17	96	13	High	Not Found	High	High	Not Found	High	Not Found	Not Found	High
Q62419	Endophilin-A2 [OS=Mus musculus]	15	70	15	High	Not Found	High	High	Not Found	High	Not Found	Not Found	High
Q9Z1D1	Eukaryotic translation initiation factor 3 subunit G [OS=Mus musculus]	12	48	12	High	Not Found	High	High	Not Found	High	Not Found	Not Found	High
P63037	DnaJ homolog subfamily A member 1 [OS=Mus musculus]	11	41	11	High	Not Found	High	High	Not Found	High	Not Found	Not Found	High
Q3THG9	Alanyl-tRNA editing protein Aarsd1 [OS=Mus musculus]	5	27	5	High	Not Found	High	High	Not Found	High	Not Found	Not Found	High
E9Q4P1	WD repeat and FYVE domain-containing protein 1 [OS=Mus musculus]	5	26	5	High	Not Found	High	High	Not Found	High	Not Found	Not Found	High
O70475	UDP-glucose 6-dehydrogenase [OS=Mus musculus]	6	22	6	High	Not Found	High	High	Not Found	High	Not Found	Not Found	High
Q91XD6	Vacuolar protein-sorting-associated protein 36 [OS=Mus musculus]	6	32	6	High	Not Found	High	High	Not Found	High	Not Found	Not Found	High
Q4VBE8	WD repeat-containing protein 18 [OS=Mus musculus]	5	24	5	High	Not Found	High	High	Not Found	High	Not Found	Not Found	High
Q9CWR2	Histone-lysine N-methyltransferase SMYD3 [OS=Mus musculus]	5	28	5	High	Not Found	High	High	Not Found	High	Not Found	Not Found	High
Q8K2X3	CST complex subunit STN1 [OS=Mus musculus]	3	14	3	High	Not Found	High	High	Not Found	High	Not Found	Not Found	High
Q8R1G6-1	PDZ and LIM domain protein 2 [OS=Mus musculus]	2	12	2	High	Not Found	High	High	Not Found	High	Not Found	Not Found	High
Q9JKJ9	24-hydroxycholesterol 7-alpha-hydroxylase [OS=Mus musculus]	2	10	2	High	Not Found	High	High	Not Found	High	Not Found	Not Found	High
Q8BYL4	Tyrosine--tRNA ligase, mitochondrial [OS=Mus musculus]	6	24	6	Not Found	Not Found	High	High	Not Found	High	Not Found	Not Found	High
Q80WW9	DDRGK domain-containing protein 1 [OS=Mus musculus]	3	14	3	Not Found	Not Found	High	High	Not Found	High	Not Found	Not Found	High
Q8R3D1	TBC1 domain family member 13 [OS=Mus musculus]	3	18	3	Not Found	Not Found	High	High	Not Found	High	Not Found	Not Found	High
Q3UDR8	protein YIPF3 [OS=Mus musculus]	1	8	1	Not Found	Not Found	High	High	Not Found	High	Not Found	Not Found	High
Q8CCK0	Core histone macro-H2A.2 [OS=Mus musculus]	1	8	1	Not Found	Not Found	High	High	Not Found	High	Not Found	Not Found	High
Q3URS9	Coiled-coil domain-containing protein 51 [OS=Mus musculus]	2	8	2	Not Found	High	Not Found	High	Not Found	High	Not Found	Not Found	High
Q8C1Y8	vacuolar fusion protein CCZ1 homolog [OS=Mus musculus]	2	12	2	Not Found	High	Not Found	High	Not Found	High	Not Found	Not Found	High
Q9WTM5	RuvB-like 2 [OS=Mus musculus]	20	92	20	High	High	High	Not Found	Not Found	High	Not Found	Not Found	High
Q9Z2W0	Aspartyl aminopeptidase [OS=Mus musculus]	16	72	16	High	High	High	Not Found	Not Found	High	Not Found	Not Found	High
P47738	Aldehyde dehydrogenase, mitochondrial [OS=Mus musculus]	17	91	17	High	High	High	Not Found	Not Found	High	Not Found	Not Found	High
P62960	Nuclease-sensitive element-binding protein 1 [OS=Mus musculus]	11	63	8	High	High	High	Not Found	Not Found	High	Not Found	Not Found	High
Q6PHZ2-5	Isoform 4 of Calcium/calmodulin-dependent protein kinase type II subunit delta [OS=Mus musculus]	13	75	11	High	High	High	Not Found	Not Found	High	Not Found	Not Found	High
Q9QYJ0	DnaJ homolog subfamily A member 2 [OS=Mus musculus]	12	64	12	High	High	High	Not Found	Not Found	High	Not Found	Not Found	High
Q9CYD3	Cartilage-associated protein [OS=Mus musculus]	9	55	9	High	High	High	Not Found	Not Found	High	Not Found	Not Found	High
Q9D1Q6	Endoplasmic reticulum resident protein 44 [OS=Mus musculus]	10	62	9	High	High	High	Not Found	Not Found	High	Not Found	Not Found	High
Q8K1J6-1	CCA tRNA nucleotidyltransferase 1, mitochondrial [OS=Mus musculus]	9	44	9	High	High	High	Not Found	Not Found	High	Not Found	Not Found	High
Q9EPC1	alpha-parvin [OS=Mus musculus]	10	46	9	High	High	High	Not Found	Not Found	High	Not Found	Not Found	High
Q9WUQ2	Prolactin regulatory element-binding protein [OS=Mus musculus]	5	24	5	High	High	High	Not Found	Not Found	High	Not Found	Not Found	High
Q8BWY3	Eukaryotic peptide chain release factor subunit 1 [OS=Mus musculus]	7	26	7	High	High	High	Not Found	Not Found	High	Not Found	Not Found	High
Q9WUM4	coronin-1C [OS=Mus musculus]	7	26	7	High	High	High	Not Found	Not Found	High	Not Found	Not Found	High
P22907-1	porphobilinogen deaminase [OS=Mus musculus]	6	24	6	High	High	High	Not Found	Not Found	High	Not Found	Not Found	High
Q9R099	Transducin beta-like protein 2 [OS=Mus musculus]	6	24	6	High	High	High	Not Found	Not Found	High	Not Found	Not Found	High
P52432	DNA-directed RNA polymerases I and III subunit RPAC1 [OS=Mus musculus]	4	18	4	High	High	High	Not Found	Not Found	High	Not Found	Not Found	High
Q9D7N9	Adipocyte plasma membrane-associated protein [OS=Mus musculus]	5	28	5	High	High	High	Not Found	Not Found	High	Not Found	Not Found	High
Q3TWW8	Serine/arginine-rich splicing factor 6 [OS=Mus musculus]	6	42	5	High	High	High	Not Found	Not Found	High	Not Found	Not Found	High
Q6P1F6	Serine/threonine-protein phosphatase 2A 55 kDa regulatory subunit B alpha isoform [OS=Mus musculus]	5	20	5	High	High	High	Not Found	Not Found	High	Not Found	Not Found	High
Q8BHS6	Armadillo repeat-containing X-linked protein 3 [OS=Mus musculus]	3	11	3	High	High	High	Not Found	Not Found	High	Not Found	Not Found	High
Q80UG5-1	Septin-9 [OS=Mus musculus]	5	18	5	High	High	High	Not Found	Not Found	High	Not Found	Not Found	High
Q9WTU6	Mitogen-activated protein kinase 9 [OS=Mus musculus]	3	34	2	High	High	High	Not Found	Not Found	High	Not Found	Not Found	High
Q3UFY8	Mitochondrial ribonuclease P protein 1 [OS=Mus musculus]	2	14	2	High	High	High	Not Found	Not Found	High	Not Found	Not Found	High
Q9Z0L8-1	Gamma-glutamyl hydrolase [OS=Mus musculus]	2	12	2	High	High	High	Not Found	Not Found	High	Not Found	Not Found	High
Q9JLR9	HIG1 domain family member 1A, mitochondrial [OS=Mus musculus]	1	10	1	High	High	High	Not Found	Not Found	High	Not Found	Not Found	High
Q8BJU2	tetraspanin-9 [OS=Mus musculus]	1	12	1	High	High	High	Not Found	Not Found	High	Not Found	Not Found	High
Q99L00-1	HAUS augmin-like complex subunit 8 [OS=Mus musculus]	1	9	1	High	High	High	Not Found	Not Found	High	Not Found	Not Found	High
Q8BUY9	Geranylgeranyl transferase type-1 subunit beta [OS=Mus musculus]	2	12	2	High	High	High	Not Found	Not Found	High	Not Found	Not Found	High
Q8BFZ3	Beta-actin-like protein 2 [OS=Mus musculus]	10	627	2	Not Found	High	High	Not Found	Not Found	High	Not Found	Not Found	High
Q8R5C5	Beta-centractin [OS=Mus musculus]	14	84	6	Not Found	High	High	Not Found	Not Found	High	Not Found	Not Found	High
P32921-2	Isoform 2 of Tryptophan--tRNA ligase, cytoplasmic [OS=Mus musculus]	11	40	11	Not Found	High	High	Not Found	Not Found	High	Not Found	Not Found	High
P84091	AP-2 complex subunit mu [OS=Mus musculus]	8	31	8	Not Found	High	High	Not Found	Not Found	High	Not Found	Not Found	High
P53986	Monocarboxylate transporter 1 [OS=Mus musculus]	6	32	6	Not Found	High	High	Not Found	Not Found	High	Not Found	Not Found	High
Q91X78	erlin-1 [OS=Mus musculus]	5	36	3	Not Found	High	High	Not Found	Not Found	High	Not Found	Not Found	High
Q91YP0	L-2-hydroxyglutarate dehydrogenase, mitochondrial [OS=Mus musculus]	5	26	5	Not Found	High	High	Not Found	Not Found	High	Not Found	Not Found	High
Q8R3H7	Heparan sulfate 2-O-sulfotransferase 1 [OS=Mus musculus]	4	14	4	Not Found	High	High	Not Found	Not Found	High	Not Found	Not Found	High
Q9CQJ4	E3 ubiquitin-protein ligase RING2 [OS=Mus musculus]	3	13	3	Not Found	High	High	Not Found	Not Found	High	Not Found	Not Found	High
Q8BP40	Lysophosphatidic acid phosphatase type 6 [OS=Mus musculus]	2	10	2	Not Found	High	High	Not Found	Not Found	High	Not Found	Not Found	High
Q9D0I6	WD repeat, SAM and U-box domain-containing protein 1 [OS=Mus musculus]	1	8	1	Not Found	High	High	Not Found	Not Found	High	Not Found	Not Found	High
Q80SZ7	guanine nucleotide-binding protein g(i)/g(s)/g(o) subunit gamma-5 [OS=Mus musculus]	1	8	1	Not Found	High	High	Not Found	Not Found	High	Not Found	Not Found	High
P68368	Tubulin alpha-4A chain [OS=Mus musculus]	19	325	3	High	Not Found	High	Not Found	Not Found	High	Not Found	Not Found	High
O88685	26S proteasome regulatory subunit 6A [OS=Mus musculus]	19	76	19	High	Not Found	High	Not Found	Not Found	High	Not Found	Not Found	High
Q9CZ13	Cytochrome b-c1 complex subunit 1, mitochondrial [OS=Mus musculus]	13	72	13	High	Not Found	High	Not Found	Not Found	High	Not Found	Not Found	High
P26443	Glutamate dehydrogenase 1, mitochondrial [OS=Mus musculus]	18	60	18	High	Not Found	High	Not Found	Not Found	High	Not Found	Not Found	High
O35887	Calumenin [OS=Mus musculus]	13	70	13	High	Not Found	High	Not Found	Not Found	High	Not Found	Not Found	High
Q9R0X4	Acyl-coenzyme A thioesterase 9, mitochondrial [OS=Mus musculus]	18	87	18	High	Not Found	High	Not Found	Not Found	High	Not Found	Not Found	High
P61202-1	COP9 signalosome complex subunit 2 [OS=Mus musculus]	16	52	16	High	Not Found	High	Not Found	Not Found	High	Not Found	Not Found	High
P63005-1	Platelet-activating factor acetylhydrolase IB subunit alpha [OS=Mus musculus]	12	68	11	High	Not Found	High	Not Found	Not Found	High	Not Found	Not Found	High
Q68FH4	N-acetylgalactosamine kinase [OS=Mus musculus]	11	48	11	High	Not Found	High	Not Found	Not Found	High	Not Found	Not Found	High
O55137	acyl-coenzyme A thioesterase 1 [OS=Mus musculus]	10	80	2	High	Not Found	High	Not Found	Not Found	High	Not Found	Not Found	High
Q9D8U8	sorting nexin-5 [OS=Mus musculus]	11	50	10	High	Not Found	High	Not Found	Not Found	High	Not Found	Not Found	High
P47809	Dual specificity mitogen-activated protein kinase kinase 4 [OS=Mus musculus]	8	44	8	High	Not Found	High	Not Found	Not Found	High	Not Found	Not Found	High
Q99KJ8	dynactin subunit 2 [OS=Mus musculus]	12	42	12	High	Not Found	High	Not Found	Not Found	High	Not Found	Not Found	High
Q61081	Hsp90 co-chaperone Cdc37 [OS=Mus musculus]	9	41	9	High	Not Found	High	Not Found	Not Found	High	Not Found	Not Found	High
Q921S7	39S ribosomal protein L37, mitochondrial [OS=Mus musculus]	8	32	8	High	Not Found	High	Not Found	Not Found	High	Not Found	Not Found	High
Q8R127	saccharopine dehydrogenase-like oxidoreductase [OS=Mus musculus]	8	32	8	High	Not Found	High	Not Found	Not Found	High	Not Found	Not Found	High
Q64437	Alcohol dehydrogenase class 4 mu/sigma chain [OS=Mus musculus]	8	56	6	High	Not Found	High	Not Found	Not Found	High	Not Found	Not Found	High
Q9JKC8	ap-3 complex subunit mu-1 [OS=Mus musculus]	8	34	8	High	Not Found	High	Not Found	Not Found	High	Not Found	Not Found	High
P47226-1	Testin [OS=Mus musculus]	7	30	7	High	Not Found	High	Not Found	Not Found	High	Not Found	Not Found	High
Q9CXT8	mitochondrial-processing peptidase subunit beta [OS=Mus musculus]	7	26	7	High	Not Found	High	Not Found	Not Found	High	Not Found	Not Found	High
Q8R0F6	Integrin-linked kinase-associated serine/threonine phosphatase 2C [OS=Mus musculus]	7	28	7	High	Not Found	High	Not Found	Not Found	High	Not Found	Not Found	High
Q922H2	[Pyruvate dehydrogenase (acetyl-transferring)] kinase isozyme 3, mitochondrial [OS=Mus musculus]	6	20	6	High	Not Found	High	Not Found	Not Found	High	Not Found	Not Found	High
P54822	adenylosuccinate lyase [OS=Mus musculus]	6	26	6	High	Not Found	High	Not Found	Not Found	High	Not Found	Not Found	High
P97298	Pigment epithelium-derived factor [OS=Mus musculus]	4	18	4	High	Not Found	High	Not Found	Not Found	High	Not Found	Not Found	High
Q8VDS8-1	Syntaxin-18 [OS=Mus musculus]	4	16	4	High	Not Found	High	Not Found	Not Found	High	Not Found	Not Found	High
Q9CZV8-3	Isoform 3 of F-box/LRR-repeat protein 20 [OS=Mus musculus]	3	16	3	High	Not Found	High	Not Found	Not Found	High	Not Found	Not Found	High
P19426-1	Negative elongation factor E [OS=Mus musculus]	3	13	3	High	Not Found	High	Not Found	Not Found	High	Not Found	Not Found	High
Q8BYB9	Protein O-glucosyltransferase 1 [OS=Mus musculus]	5	22	5	High	Not Found	High	Not Found	Not Found	High	Not Found	Not Found	High
Q62087	Serum paraoxonase/lactonase 3 [OS=Mus musculus]	3	12	3	High	Not Found	High	Not Found	Not Found	High	Not Found	Not Found	High
Q9ES46	Beta-parvin [OS=Mus musculus]	4	20	3	High	Not Found	High	Not Found	Not Found	High	Not Found	Not Found	High
Q9CYA0	Cysteine-rich with EGF-like domain protein 2 [OS=Mus musculus]	3	14	3	High	Not Found	High	Not Found	Not Found	High	Not Found	Not Found	High
P03958	adenosine deaminase [OS=Mus musculus]	3	16	3	High	Not Found	High	Not Found	Not Found	High	Not Found	Not Found	High
Q5SS80-1	Dehydrogenase/reductase SDR family member 13 [OS=Mus musculus]	3	12	3	High	Not Found	High	Not Found	Not Found	High	Not Found	Not Found	High
Q7TSJ2-1	Microtubule-associated protein 6 [OS=Mus musculus]	3	12	3	High	Not Found	High	Not Found	Not Found	High	Not Found	Not Found	High
Q60866	Phosphotriesterase-related protein [OS=Mus musculus]	3	10	3	High	Not Found	High	Not Found	Not Found	High	Not Found	Not Found	High
Q8C6E0	cilia- and flagella-associated protein 36 [OS=Mus musculus]	2	8	2	High	Not Found	High	Not Found	Not Found	High	Not Found	Not Found	High
Q8CHQ0	F-box only protein 4 [OS=Mus musculus]	3	8	3	High	Not Found	High	Not Found	Not Found	High	Not Found	Not Found	High
Q9D6K9	Ceramide synthase 5 [OS=Mus musculus]	2	10	2	High	Not Found	High	Not Found	Not Found	High	Not Found	Not Found	High
P97765	WW domain-binding protein 2 [OS=Mus musculus]	1	14	1	High	Not Found	High	Not Found	Not Found	High	Not Found	Not Found	High
Q922Q9-1	Chitinase domain-containing protein 1 [OS=Mus musculus]	2	10	2	High	Not Found	High	Not Found	Not Found	High	Not Found	Not Found	High
Q3UCV8	Ubiquitin thioesterase otulin [OS=Mus musculus]	2	10	2	High	Not Found	High	Not Found	Not Found	High	Not Found	Not Found	High
Q99L45	Eukaryotic translation initiation factor 2 subunit 2 [OS=Mus musculus]	17	90	17	Not Found	Not Found	High	Not Found	Not Found	High	Not Found	Not Found	High
Q9DBC7	cAMP-dependent protein kinase type I-alpha regulatory subunit [OS=Mus musculus]	12	56	12	Not Found	Not Found	High	Not Found	Not Found	High	Not Found	Not Found	High
Q6P8X1	Sorting nexin-6 [OS=Mus musculus]	12	39	11	Not Found	Not Found	High	Not Found	Not Found	High	Not Found	Not Found	High
Q8R016	bleomycin hydrolase [OS=Mus musculus]	12	33	12	Not Found	Not Found	High	Not Found	Not Found	High	Not Found	Not Found	High
O08917	Flotillin-1 [OS=Mus musculus]	10	30	10	Not Found	Not Found	High	Not Found	Not Found	High	Not Found	Not Found	High
Q8C1B7	Septin-11 [OS=Mus musculus]	10	51	8	Not Found	Not Found	High	Not Found	Not Found	High	Not Found	Not Found	High
O35074	prostacyclin synthase [OS=Mus musculus]	9	34	9	Not Found	Not Found	High	Not Found	Not Found	High	Not Found	Not Found	High
Q91YI0	argininosuccinate lyase [OS=Mus musculus]	7	27	7	Not Found	Not Found	High	Not Found	Not Found	High	Not Found	Not Found	High
P39749	Flap endonuclease 1 [OS=Mus musculus]	8	34	8	Not Found	Not Found	High	Not Found	Not Found	High	Not Found	Not Found	High
Q9JKB3-2	Isoform 2 of Y-box-binding protein 3 [OS=Mus musculus]	5	22	2	Not Found	Not Found	High	Not Found	Not Found	High	Not Found	Not Found	High
Q61187	tumor susceptibility gene 101 protein [OS=Mus musculus]	7	26	7	Not Found	Not Found	High	Not Found	Not Found	High	Not Found	Not Found	High
Q8C878	NEDD8-activating enzyme E1 catalytic subunit [OS=Mus musculus]	7	26	7	Not Found	Not Found	High	Not Found	Not Found	High	Not Found	Not Found	High
P49443	Protein phosphatase 1A [OS=Mus musculus]	7	30	6	Not Found	Not Found	High	Not Found	Not Found	High	Not Found	Not Found	High
Q8BGE6	Cysteine protease ATG4B [OS=Mus musculus]	7	22	7	Not Found	Not Found	High	Not Found	Not Found	High	Not Found	Not Found	High
P70460	Vasodilator-stimulated phosphoprotein [OS=Mus musculus]	6	16	6	Not Found	Not Found	High	Not Found	Not Found	High	Not Found	Not Found	High
Q8BPB5	EGF-containing fibulin-like extracellular matrix protein 1 [OS=Mus musculus]	6	22	6	Not Found	Not Found	High	Not Found	Not Found	High	Not Found	Not Found	High
Q9DBZ1	Inhibitor of nuclear factor kappa-B kinase-interacting protein [OS=Mus musculus]	6	46	4	Not Found	Not Found	High	Not Found	Not Found	High	Not Found	Not Found	High
P50431	Serine hydroxymethyltransferase, cytosolic [OS=Mus musculus]	4	17	4	Not Found	Not Found	High	Not Found	Not Found	High	Not Found	Not Found	High
Q9Z2N8	Actin-like protein 6A [OS=Mus musculus]	6	24	6	Not Found	Not Found	High	Not Found	Not Found	High	Not Found	Not Found	High
Q9QYF9	protein NDRG3 [OS=Mus musculus]	6	22	6	Not Found	Not Found	High	Not Found	Not Found	High	Not Found	Not Found	High
P46978	Dolichyl-diphosphooligosaccharide--protein glycosyltransferase subunit STT3A [OS=Mus musculus]	5	18	5	Not Found	Not Found	High	Not Found	Not Found	High	Not Found	Not Found	High
Q8R570	Synaptosomal-associated protein 47 [OS=Mus musculus]	4	18	4	Not Found	Not Found	High	Not Found	Not Found	High	Not Found	Not Found	High
Q8BNU0-1	Armadillo repeat-containing protein 6 [OS=Mus musculus]	6	18	6	Not Found	Not Found	High	Not Found	Not Found	High	Not Found	Not Found	High
Q8BXZ1	Protein disulfide-isomerase TMX3 [OS=Mus musculus]	3	12	3	Not Found	Not Found	High	Not Found	Not Found	High	Not Found	Not Found	High
Q9CWG8-1	Protein arginine methyltransferase NDUFAF7, mitochondrial [OS=Mus musculus]	6	22	6	Not Found	Not Found	High	Not Found	Not Found	High	Not Found	Not Found	High
Q61578	NADPH:adrenodoxin oxidoreductase, mitochondrial [OS=Mus musculus]	7	26	7	Not Found	Not Found	High	Not Found	Not Found	High	Not Found	Not Found	High
Q9EPJ9	ADP-ribosylation factor GTPase-activating protein 1 [OS=Mus musculus]	7	24	7	Not Found	Not Found	High	Not Found	Not Found	High	Not Found	Not Found	High
Q60759	Glutaryl-CoA dehydrogenase, mitochondrial [OS=Mus musculus]	4	16	4	Not Found	Not Found	High	Not Found	Not Found	High	Not Found	Not Found	High
Q9JJK2	lanC-like protein 2 [OS=Mus musculus]	5	20	5	Not Found	Not Found	High	Not Found	Not Found	High	Not Found	Not Found	High
Q9QYI4	DnaJ homolog subfamily B member 12 [OS=Mus musculus]	5	16	5	Not Found	Not Found	High	Not Found	Not Found	High	Not Found	Not Found	High
O88271	Craniofacial development protein 1 [OS=Mus musculus]	3	12	3	Not Found	Not Found	High	Not Found	Not Found	High	Not Found	Not Found	High
Q78JE5	F-box only protein 22 [OS=Mus musculus]	4	20	4	Not Found	Not Found	High	Not Found	Not Found	High	Not Found	Not Found	High
P41778-1	pre-B-cell leukemia transcription factor 1 [OS=Mus musculus]	3	12	3	Not Found	Not Found	High	Not Found	Not Found	High	Not Found	Not Found	High
Q62433	Protein NDRG1 [OS=Mus musculus]	4	14	4	Not Found	Not Found	High	Not Found	Not Found	High	Not Found	Not Found	High
P58021	Transmembrane 9 superfamily member 2 [OS=Mus musculus]	4	17	4	Not Found	Not Found	High	Not Found	Not Found	High	Not Found	Not Found	High
Q9WUZ9	Ectonucleoside triphosphate diphosphohydrolase 5 [OS=Mus musculus]	5	12	5	Not Found	Not Found	High	Not Found	Not Found	High	Not Found	Not Found	High
Q9JJA4	ribosome biogenesis protein WDR12 [OS=Mus musculus]	4	12	4	Not Found	Not Found	High	Not Found	Not Found	High	Not Found	Not Found	High
Q61263	sterol O-acyltransferase 1 [OS=Mus musculus]	6	22	6	Not Found	Not Found	High	Not Found	Not Found	High	Not Found	Not Found	High
P16460	Argininosuccinate synthase [OS=Mus musculus]	5	18	5	Not Found	Not Found	High	Not Found	Not Found	High	Not Found	Not Found	High
Q8C5H8-1	NAD kinase 2, mitochondrial [OS=Mus musculus]	5	16	5	Not Found	Not Found	High	Not Found	Not Found	High	Not Found	Not Found	High
Q8R3G1	Nuclear inhibitor of protein phosphatase 1 [OS=Mus musculus]	6	18	6	Not Found	Not Found	High	Not Found	Not Found	High	Not Found	Not Found	High
Q62165	Dystroglycan [OS=Mus musculus]	3	10	3	Not Found	Not Found	High	Not Found	Not Found	High	Not Found	Not Found	High
Q9ER73	Elongator complex protein 4 [OS=Mus musculus]	4	20	4	Not Found	Not Found	High	Not Found	Not Found	High	Not Found	Not Found	High
Q64435	UDP-glucuronosyltransferase 1-6 [OS=Mus musculus]	5	18	4	Not Found	Not Found	High	Not Found	Not Found	High	Not Found	Not Found	High
Q9QWR8	alpha-N-acetylgalactosaminidase [OS=Mus musculus]	4	16	4	Not Found	Not Found	High	Not Found	Not Found	High	Not Found	Not Found	High
Q6P5F7-1	Protein tweety homolog 3 [OS=Mus musculus]	2	16	2	Not Found	Not Found	High	Not Found	Not Found	High	Not Found	Not Found	High
P20664	DNA primase small subunit [OS=Mus musculus]	4	16	4	Not Found	Not Found	High	Not Found	Not Found	High	Not Found	Not Found	High
P70295	Ancient ubiquitous protein 1 [OS=Mus musculus]	3	12	3	Not Found	Not Found	High	Not Found	Not Found	High	Not Found	Not Found	High
[truncated: 862 more rows]
