# Supplementary material for: Human pancreatic cancer cell exosomes, but not human normal cell exosomes, act as an initiator in cell transformation
Source: eLife. 2019 May 28;8:e40226. doi: 10.7554/eLife.40226 (PMC6538373; doi:10.7554/eLife.40226)
Supplement: Figure 5—figure supplement 1—source data 1. — Variants found in 190 oncogenes across all 12 samples analyzed in Figure 5. [file elife-40226-fig5-figsupp1-data1.xlsx]

## Sheet: S5_190oncogenes_updated
Chromosome	Position	Reference base	Alternate base	Untreated (F1)	Untreated (F2)	Untreated (F3)	TPA (F1)	TPA (F2)	TPA (F3)	MCA/TPA (F1)	MCA/TPA (F2)	MCA/TPA (F3)	ExC/TPA (F1)	ExC/TPA (F2)	ExC/TPA (F3)	Allele	Annotation	Annotation_Impact	Gene_Name	Gene_ID	Feature_Type	Feature_ID	Transcript_BioType	Rank	HGVS.c	HGVS.p	cDNA.pos / cDNA.length	CDS.pos / CDS.length	AA.pos / AA.length	Distance	ERRORS / WARNINGS / INFO	ID
chr1	11132381	G	A							1						A	missense_variant	MODERATE	Prex2	ENSMUSG00000048960	transcript	ENSMUST00000027056.11	protein_coding	protein_coding	c.1513G>A	p.Ala505Thr	1841/11053	1513/4797	505/1598			.
chr1	11140255	G	T					1								T	missense_variant	MODERATE	Prex2	ENSMUSG00000048960	transcript	ENSMUST00000027056.11	protein_coding	protein_coding	c.1781G>T	p.Ser594Ile	2109/11053	1781/4797	594/1598			.
chr1	11153575	G	A								1					A	missense_variant	MODERATE	Prex2	ENSMUSG00000048960	transcript	ENSMUST00000027056.11	protein_coding	protein_coding	c.2122G>A	p.Gly708Arg	2450/11053	2122/4797	708/1598			.
chr1	11160164	G	A												1	A	missense_variant	MODERATE	Prex2	ENSMUSG00000048960	transcript	ENSMUST00000027056.11	protein_coding	protein_coding	c.2413G>A	p.Asp805Asn	2741/11053	2413/4797	805/1598			.
chr1	11162255	G	T									1				T	missense_variant	MODERATE	Prex2	ENSMUSG00000048960	transcript	ENSMUST00000027056.11	protein_coding	protein_coding	c.2545G>T	p.Ala849Ser	2873/11053	2545/4797	849/1598			.
chr1	11162388	C	A												1	A	missense_variant	MODERATE	Prex2	ENSMUSG00000048960	transcript	ENSMUST00000027056.11	protein_coding	protein_coding	c.2678C>A	p.Ser893Tyr	3006/11053	2678/4797	893/1598			.
chr1	11170058	A	T											1		T	missense_variant	MODERATE	Prex2	ENSMUSG00000048960	transcript	ENSMUST00000027056.11	protein_coding	protein_coding	c.2897A>T	p.Asn966Ile	3225/11053	2897/4797	966/1598			.
chr1	11186699	C	T							1						T	stop_gained	HIGH	Prex2	ENSMUSG00000048960	transcript	ENSMUST00000027056.11	protein_coding	protein_coding	c.3634C>T	p.Gln1212*	3962/11053	3634/4797	1212/1598			.
chr1	11231766	A	G					1								G	missense_variant	MODERATE	Prex2	ENSMUSG00000048960	transcript	ENSMUST00000027056.11	protein_coding	protein_coding	c.4292A>G	p.Glu1431Gly	4620/11053	4292/4797	1431/1598			.
chr1	11265683	T	C							1						C	missense_variant	MODERATE	Prex2	ENSMUSG00000048960	transcript	ENSMUST00000027056.11	protein_coding	protein_coding	c.4327T>C	p.Phe1443Leu	4655/11053	4327/4797	1443/1598			.
chr1	13152838	G	A								1					A	stop_gained	HIGH	Ncoa2	ENSMUSG00000005886	transcript	ENSMUST00000006037.12	protein_coding	protein_coding	c.3562C>T	p.Gln1188*	3784/4897	3562/4389	1188/1462			.
chr1	13152889	G	A												1	A	stop_gained	HIGH	Ncoa2	ENSMUSG00000005886	transcript	ENSMUST00000006037.12	protein_coding	protein_coding	c.3511C>T	p.Gln1171*	3733/4897	3511/4389	1171/1462			.
chr1	13174306	C	A											1		A	missense_variant	MODERATE	Ncoa2	ENSMUSG00000005886	transcript	ENSMUST00000006037.12	protein_coding	protein_coding	c.2167G>T	p.Ala723Ser	2389/4897	2167/4389	723/1462			.
chr1	13174497	C	A				1	1								A	missense_variant	MODERATE	Ncoa2	ENSMUSG00000005886	transcript	ENSMUST00000006037.12	protein_coding	protein_coding	c.1976G>T	p.Ser659Ile	2198/4897	1976/4389	659/1462			.
chr1	13175164	G	T					1								T	missense_variant	MODERATE	Ncoa2	ENSMUSG00000005886	transcript	ENSMUST00000006037.12	protein_coding	protein_coding	c.1309C>A	p.Pro437Thr	1531/4897	1309/4389	437/1462			.
chr1	13181263	G	A							1						A	missense_variant	MODERATE	Ncoa2	ENSMUSG00000005886	transcript	ENSMUST00000006037.12	protein_coding	protein_coding	c.785C>T	p.Pro262Leu	1007/4897	785/4389	262/1462			.
chr1	13221435	T	C											1		C	missense_variant	MODERATE	Ncoa2	ENSMUSG00000005886	transcript	ENSMUST00000006037.12	protein_coding	protein_coding	c.131A>G	p.Lys44Arg	353/4897	131/4389	44/1462			.
chr1	13221468	C	T					1								T	missense_variant	MODERATE	Ncoa2	ENSMUSG00000005886	transcript	ENSMUST00000006037.12	protein_coding	protein_coding	c.98G>A	p.Ser33Asn	320/4897	98/4389	33/1462			.
chr1	38181443	G	T					1								T	missense_variant	MODERATE	Aff3	ENSMUSG00000037138	transcript	ENSMUST00000095027.8	protein_coding	protein_coding	c.3385C>A	p.Pro1129Thr	3429/5857	3385/3690	1129/1229			.
chr1	38209575	G	T											1		T	missense_variant	MODERATE	Aff3	ENSMUSG00000037138	transcript	ENSMUST00000095027.8	protein_coding	protein_coding	c.2450C>A	p.Pro817Gln	2494/5857	2450/3690	817/1229			.
chr1	38329904	G	T									1				T	stop_gained	HIGH	Aff3	ENSMUSG00000037138	transcript	ENSMUST00000095027.8	protein_coding	protein_coding	c.1007C>A	p.Ser336*	1051/5857	1007/3690	336/1229			.
chr1	38534927	G	C						1							C	missense_variant	MODERATE	Aff3	ENSMUSG00000037138	transcript	ENSMUST00000095027.8	protein_coding	protein_coding	c.852C>G	p.Phe284Leu	896/5857	852/3690	284/1229			.
chr1	38538945	G	A												1	A	missense_variant	MODERATE	Aff3	ENSMUSG00000037138	transcript	ENSMUST00000212668.1	protein_coding	protein_coding	c.110C>T	p.Ser37Leu	170/420	110/360	37/119		WARNING_TRANSCRIPT_NO_STOP_CODON	.
chr1	54987413	G	A				1									A	missense_variant	MODERATE	Sf3b1	ENSMUSG00000025982	transcript	ENSMUST00000027127.13	protein_coding	protein_coding	c.3836C>T	p.Ala1279Val	3951/6195	3836/3915	1279/1304			.
chr1	54987429	T	C						1							C	missense_variant	MODERATE	Sf3b1	ENSMUSG00000025982	transcript	ENSMUST00000027127.13	protein_coding	protein_coding	c.3820A>G	p.Ile1274Val	3935/6195	3820/3915	1274/1304			.
chr1	55000824	C	A											1		A	missense_variant	MODERATE	Sf3b1	ENSMUSG00000025982	transcript	ENSMUST00000027127.13	protein_coding	protein_coding	c.1897G>T	p.Ala633Ser	2012/6195	1897/3915	633/1304			.
chr1	55003484	G	C										1			C	missense_variant	MODERATE	Sf3b1	ENSMUSG00000025982	transcript	ENSMUST00000027127.13	protein_coding	protein_coding	c.1246C>G	p.Pro416Ala	1361/6195	1246/3915	416/1304			.
chr1	55006266	G	A							1						A	missense_variant	MODERATE	Sf3b1	ENSMUSG00000025982	transcript	ENSMUST00000027127.13	protein_coding	protein_coding	c.1022C>T	p.Thr341Met	1137/6195	1022/3915	341/1304			.
chr1	55016451	C	T							1						T	missense_variant	MODERATE	Sf3b1	ENSMUSG00000025982	transcript	ENSMUST00000027127.13	protein_coding	protein_coding	c.340G>A	p.Asp114Asn	455/6195	340/3915	114/1304			.
chr1	55019373	T	C	1												C	missense_variant	MODERATE	Sf3b1	ENSMUSG00000025982	transcript	ENSMUST00000027127.13	protein_coding	protein_coding	c.56A>G	p.Gln19Arg	171/6195	56/3915	19/1304			.
chr1	68040296	G	T					1								T	missense_variant	MODERATE	Erbb4	ENSMUSG00000062209	transcript	ENSMUST00000121473.7	protein_coding	protein_coding	c.3624C>A	p.Asn1208Lys	3927/12037	3624/3879	1208/1292			.
chr1	68043952	C	A												1	A	stop_gained	HIGH	Erbb4	ENSMUSG00000062209	transcript	ENSMUST00000119142.7	protein_coding	protein_coding	c.3139G>T	p.Glu1047*	3139/11782	3139/3927	1047/1308			.
chr1	68071651	C	T							1						T	missense_variant	MODERATE	Erbb4	ENSMUSG00000062209	transcript	ENSMUST00000121473.7	protein_coding	protein_coding	c.3002G>A	p.Ser1001Asn	3305/12037	3002/3879	1001/1292			.
chr1	68075562	C	T				1									T	missense_variant&splice_region_variant	MODERATE	Erbb4	ENSMUSG00000062209	transcript	ENSMUST00000121473.7	protein_coding	protein_coding	c.2722G>A	p.Val908Ile	3025/12037	2722/3879	908/1292			.
chr1	68259203	A	G									1				G	missense_variant	MODERATE	Erbb4	ENSMUSG00000062209	transcript	ENSMUST00000121473.7	protein_coding	protein_coding	c.2057T>C	p.Leu686Ser	2360/12037	2057/3879	686/1292			.
chr1	68298363	C	T												1	T	missense_variant	MODERATE	Erbb4	ENSMUSG00000062209	transcript	ENSMUST00000121473.7	protein_coding	protein_coding	c.1795G>A	p.Gly599Arg	2098/12037	1795/3879	599/1292			.
chr1	68331292	C	A									1				A	missense_variant&splice_region_variant	MODERATE	Erbb4	ENSMUSG00000062209	transcript	ENSMUST00000121473.7	protein_coding	protein_coding	c.1126G>T	p.Asp376Tyr	1429/12037	1126/3879	376/1292			.
chr1	74882521	C	T												1	T	missense_variant	MODERATE	Fev	ENSMUSG00000055197	transcript	ENSMUST00000068631.3	protein_coding	protein_coding	c.269G>A	p.Arg90His	478/1490	269/714	90/237			.
chr1	90213846	C	T								1					T	missense_variant	MODERATE	Ackr3	ENSMUSG00000044337	transcript	ENSMUST00000065587.4	protein_coding	protein_coding	c.26C>T	p.Ala9Val	160/3065	26/1089	9/362			.
chr1	90214185	T	C								1					C	missense_variant	MODERATE	Ackr3	ENSMUSG00000044337	transcript	ENSMUST00000065587.4	protein_coding	protein_coding	c.365T>C	p.Leu122Pro	499/3065	365/1089	122/362			.
chr1	90214739	C	T												1	T	missense_variant	MODERATE	Ackr3	ENSMUSG00000044337	transcript	ENSMUST00000065587.4	protein_coding	protein_coding	c.919C>T	p.His307Tyr	1053/3065	919/1089	307/362			.
chr1	106712622	G	A										1			A	missense_variant	MODERATE	Bcl2	ENSMUSG00000057329	transcript	ENSMUST00000112751.1	protein_coding	protein_coding	c.259C>T	p.Pro87Ser	1653/7191	259/711	87/236			.
chr1	106712636	G	A							1						A	missense_variant	MODERATE	Bcl2	ENSMUSG00000057329	transcript	ENSMUST00000112751.1	protein_coding	protein_coding	c.245C>T	p.Ala82Val	1639/7191	245/711	82/236			.
chr1	132014382	G	A									1				A	splice_acceptor_variant&intron_variant	HIGH	Elk4	ENSMUSG00000026436	transcript	ENSMUST00000027696.9	protein_coding	protein_coding	c.-9-1G>A							.
chr1	132017681	G	A										1			A	missense_variant	MODERATE	Elk4	ENSMUSG00000026436	transcript	ENSMUST00000027696.9	protein_coding	protein_coding	c.296G>A	p.Gly99Asp	579/1586	296/1293	99/430			.
chr1	132017764	C	T							1						T	missense_variant	MODERATE	Elk4	ENSMUSG00000026436	transcript	ENSMUST00000027696.9	protein_coding	protein_coding	c.379C>T	p.Pro127Ser	662/1586	379/1293	127/430			.
chr1	133018813	G	T											1		T	missense_variant	MODERATE	Mdm4	ENSMUSG00000054387	transcript	ENSMUST00000067398.12	protein_coding	protein_coding	c.42C>A	p.Asp14Glu	181/1914	42/1473	14/490			.
chr1	156641016	G	A										1			A	missense_variant	MODERATE	Abl2	ENSMUSG00000026596	transcript	ENSMUST00000027888.12	protein_coding	protein_coding	c.1849G>A	p.Ala617Thr	1849/3549	1849/3549	617/1182			.
chr1	169997997	C	T											1		T	missense_variant	MODERATE	Ddr2	ENSMUSG00000026674	transcript	ENSMUST00000027985.7	protein_coding	protein_coding	c.1033G>A	p.Ala345Thr	1345/2928	1033/2565	345/854			.
chr1	170035973	G	A											1		A	missense_variant	MODERATE	Ddr2	ENSMUSG00000026674	transcript	ENSMUST00000027985.7	protein_coding	protein_coding	c.22C>T	p.Pro8Ser	334/2928	22/2565	8/854			.
chr1	170961034	C	T											1		T	missense_variant	MODERATE	Fcgr2b	ENSMUSG00000026656	transcript	ENSMUST00000027966.13	protein_coding	protein_coding	c.1003G>A	p.Asp335Asn	1127/3544	1003/1023	335/340			.
chr1	170961054	A	G							1						G	missense_variant	MODERATE	Fcgr2b	ENSMUSG00000026656	transcript	ENSMUST00000027966.13	protein_coding	protein_coding	c.983T>C	p.Leu328Pro	1107/3544	983/1023	328/340			.
chr1	170963394	G	A						1							A	missense_variant	MODERATE	Fcgr2b	ENSMUSG00000026656	transcript	ENSMUST00000027966.13	protein_coding	protein_coding	c.829C>T	p.Pro277Ser	953/3544	829/1023	277/340			.
chr1	177025414	G	A								1					A	missense_variant	MODERATE	Akt3	ENSMUSG00000019699	transcript	ENSMUST00000111160.8	protein_coding	protein_coding	c.1390C>T	p.Arg464Trp	1436/4735	1390/1440	464/479			.
chr1	177109631	C	A								1					A	stop_gained	HIGH	Akt3	ENSMUSG00000019699	transcript	ENSMUST00000111160.8	protein_coding	protein_coding	c.280G>T	p.Glu94*	326/4735	280/1440	94/479			.
chr1	177131045	C	T							1						T	missense_variant	MODERATE	Akt3	ENSMUSG00000019699	transcript	ENSMUST00000111160.8	protein_coding	protein_coding	c.98G>A	p.Gly33Asp	144/4735	98/1440	33/479			.
chr10	4857190	C	T									1				T	missense_variant	MODERATE	Esr1	ENSMUSG00000019768	transcript	ENSMUST00000067086.13	protein_coding	protein_coding	c.1105C>T	p.Pro369Ser	1311/4344	1105/1800	369/599			.
chr10	4966289	C	A									1				A	missense_variant	MODERATE	Esr1	ENSMUSG00000019768	transcript	ENSMUST00000105588.7	protein_coding	protein_coding	c.1475C>A	p.Ser492Tyr	1686/2733	1475/1500	492/499			.
chr10	4997890	G	A					1								A	missense_variant	MODERATE	Esr1	ENSMUSG00000019768	transcript	ENSMUST00000067086.13	protein_coding	protein_coding	c.1442G>A	p.Arg481His	1648/4344	1442/1800	481/599			.
chr10	5001344	C	T							1						T	missense_variant	MODERATE	Esr1	ENSMUSG00000019768	transcript	ENSMUST00000067086.13	protein_coding	protein_coding	c.1721C>T	p.Thr574Ile	1927/4344	1721/1800	574/599			.
chr10	21882640	T	C									1				C	start_lost	HIGH	Sgk1	ENSMUSG00000019970	transcript	ENSMUST00000120509.7	protein_coding	protein_coding	c.2T>C	p.Met1?	457/3096	2/1575	1/524			.
chr10	21994804	G	A									1				A	missense_variant	MODERATE	Sgk1	ENSMUSG00000019970	transcript	ENSMUST00000020145.11	protein_coding	protein_coding	c.55G>A	p.Gly19Arg	139/2456	55/1296	19/431			.
chr10	29454230	T	C							1						C	missense_variant	MODERATE	Rspo3	ENSMUSG00000019880	transcript	ENSMUST00000092623.3	protein_coding	protein_coding	c.734A>G	p.Glu245Gly	1273/2394	734/834	245/277			.
chr10	42196827	C	T								1					T	missense_variant	MODERATE	Foxo3	ENSMUSG00000048756	transcript	ENSMUST00000056974.3	protein_coding	protein_coding	c.1693G>A	p.Gly565Ser	2018/2889	1693/2019	565/672			.
chr10	42196895	G	A												1	A	missense_variant	MODERATE	Foxo3	ENSMUSG00000048756	transcript	ENSMUST00000056974.3	protein_coding	protein_coding	c.1625C>T	p.Ala542Val	1950/2889	1625/2019	542/672			.
chr10	42197844	C	T							1						T	missense_variant	MODERATE	Foxo3	ENSMUSG00000048756	transcript	ENSMUST00000056974.3	protein_coding	protein_coding	c.676G>A	p.Gly226Ser	1001/2889	676/2019	226/672			.
chr10	42247731	G	A								1					A	missense_variant	MODERATE	Foxo3	ENSMUSG00000048756	transcript	ENSMUST00000105501.1	protein_coding	protein_coding	c.674C>T	p.Pro225Leu	1016/1316	674/735	225/244			.
chr10	42274977	G	A								1					A	missense_variant	MODERATE	Foxo3	ENSMUSG00000048756	transcript	ENSMUST00000056974.3	protein_coding	protein_coding	c.457C>T	p.Arg153Trp	782/2889	457/2019	153/672			.
chr10	52046080	C	A											1		A	missense_variant	MODERATE	Ros1	ENSMUSG00000019893	transcript	ENSMUST00000020045.9	protein_coding	protein_coding	c.6959G>T	p.Gly2320Val	7247/7401	6959/7023	2320/2340			.
chr10	52046115	G	T											1		T	missense_variant	MODERATE	Ros1	ENSMUSG00000019893	transcript	ENSMUST00000020045.9	protein_coding	protein_coding	c.6924C>A	p.Phe2308Leu	7212/7401	6924/7023	2308/2340			.
chr10	52099996	C	T										1			T	splice_donor_variant&intron_variant	HIGH	Ros1	ENSMUSG00000019893	transcript	ENSMUST00000020045.9	protein_coding	protein_coding	c.4648+1G>A							.
chr10	52100051	G	T							1						T	missense_variant	MODERATE	Ros1	ENSMUSG00000019893	transcript	ENSMUST00000020045.9	protein_coding	protein_coding	c.4594C>A	p.Pro1532Thr	4882/7401	4594/7023	1532/2340			.
chr10	52100090	A	G							1						G	missense_variant	MODERATE	Ros1	ENSMUSG00000019893	transcript	ENSMUST00000020045.9	protein_coding	protein_coding	c.4555T>C	p.Tyr1519His	4843/7401	4555/7023	1519/2340			.
chr10	52115957	A	G									1				G	missense_variant	MODERATE	Ros1	ENSMUSG00000019893	transcript	ENSMUST00000020045.9	protein_coding	protein_coding	c.4232T>C	p.Ile1411Thr	4520/7401	4232/7023	1411/2340			.
chr10	52142169	G	A								1					A	stop_gained	HIGH	Ros1	ENSMUSG00000019893	transcript	ENSMUST00000020045.9	protein_coding	protein_coding	c.2455C>T	p.Gln819*	2743/7401	2455/7023	819/2340			.
chr10	52142171	A	G											1		G	missense_variant	MODERATE	Ros1	ENSMUSG00000019893	transcript	ENSMUST00000020045.9	protein_coding	protein_coding	c.2453T>C	p.Leu818Pro	2741/7401	2453/7023	818/2340			.
chr10	52154821	G	T									1				T	missense_variant	MODERATE	Ros1	ENSMUSG00000019893	transcript	ENSMUST00000020045.9	protein_coding	protein_coding	c.1750C>A	p.Leu584Ile	2038/7401	1750/7023	584/2340			.
chr10	52166073	T	A	1												A	missense_variant	MODERATE	Ros1	ENSMUSG00000019893	transcript	ENSMUST00000020045.9	protein_coding	protein_coding	c.782A>T	p.Tyr261Phe	1070/7401	782/7023	261/2340			.
chr10	52170089	G	C									1				C	missense_variant	MODERATE	Ros1	ENSMUSG00000019893	transcript	ENSMUST00000020045.9	protein_coding	protein_coding	c.344C>G	p.Pro115Arg	632/7401	344/7023	115/2340			.
chr10	83190982	G	A	1												A	missense_variant	MODERATE	Chst11	ENSMUSG00000034612	transcript	ENSMUST00000040110.7	protein_coding	protein_coding	c.242G>A	p.Arg81Lys	609/5527	242/1059	81/352			.
chr10	83191643	C	A										1			A	missense_variant	MODERATE	Chst11	ENSMUSG00000034612	transcript	ENSMUST00000040110.7	protein_coding	protein_coding	c.903C>A	p.Phe301Leu	1270/5527	903/1059	301/352			.
chr10	117690742	A	G							1						G	missense_variant	MODERATE	Mdm2	ENSMUSG00000020184	transcript	ENSMUST00000020408.14	protein_coding	protein_coding	c.938T>C	p.Leu313Pro	1232/3086	938/1470	313/489			.
chr10	117692691	T	C											1		C	missense_variant	MODERATE	Mdm2	ENSMUSG00000020184	transcript	ENSMUST00000020408.14	protein_coding	protein_coding	c.707A>G	p.Gln236Arg	1001/3086	707/1470	236/489			.
chr10	117696392	T	C		1	1										C	missense_variant	MODERATE	Mdm2	ENSMUSG00000020184	transcript	ENSMUST00000020408.14	protein_coding	protein_coding	c.388A>G	p.Ser130Gly	682/3086	388/1470	130/489			.
chr10	127064712	A	T								1					T	missense_variant	MODERATE	Cdk4	ENSMUSG00000006728	transcript	ENSMUST00000006911.11	protein_coding	protein_coding	c.346A>T	p.Thr116Ser	588/2053	346/912	116/303			.
chr10	127066113	G	A						1							A	missense_variant	MODERATE	Cdk4	ENSMUSG00000006728	transcript	ENSMUST00000120226.7	protein_coding	protein_coding	c.344G>A	p.Cys115Tyr	517/714	344/477	115/158			.
chr10	127296047	C	T				1									T	missense_variant	MODERATE	Ddit3	ENSMUSG00000025408	transcript	ENSMUST00000026475.14	protein_coding	protein_coding	c.463C>T	p.Arg155Trp	649/890	463/507	155/168			.
chr10	127296076	C	A											1		A	missense_variant	MODERATE	Ddit3	ENSMUSG00000025408	transcript	ENSMUST00000026475.14	protein_coding	protein_coding	c.492C>A	p.Ser164Arg	678/890	492/507	164/168			.
chr10	127337570	G	A									1				A	missense_variant	MODERATE	Gli1	ENSMUSG00000025407	transcript	ENSMUST00000026474.3	protein_coding	protein_coding	c.218C>T	p.Pro73Leu	389/3665	218/3336	73/1111			.
chr10	127647776	G	A												1	A	missense_variant	MODERATE	Stat6	ENSMUSG00000002147	transcript	ENSMUST00000092074.11	protein_coding	protein_coding	c.208G>A	p.Glu70Lys	493/3775	208/2514	70/837			.
chr10	127655490	C	A											1		A	stop_gained	HIGH	Stat6	ENSMUSG00000002147	transcript	ENSMUST00000092074.11	protein_coding	protein_coding	c.1499C>A	p.Ser500*	1784/3775	1499/2514	500/837			.
chr10	127659434	C	T								1					T	missense_variant&splice_region_variant	MODERATE	Stat6	ENSMUSG00000002147	transcript	ENSMUST00000092074.11	protein_coding	protein_coding	c.2134C>T	p.Pro712Ser	2419/3775	2134/2514	712/837			.
chr10	127659485	C	T					1								T	stop_gained	HIGH	Stat6	ENSMUSG00000002147	transcript	ENSMUST00000092074.11	protein_coding	protein_coding	c.2185C>T	p.Gln729*	2470/3775	2185/2514	729/837			.
chr10	128569405	C	A							1						A	missense_variant	MODERATE	Erbb3	ENSMUSG00000018166	transcript	ENSMUST00000082059.6	protein_coding	protein_coding	c.3983G>T	p.Ser1328Ile	4134/6016	3983/4020	1328/1339			.
chr10	128570305	A	G											1		G	missense_variant	MODERATE	Erbb3	ENSMUSG00000018166	transcript	ENSMUST00000082059.6	protein_coding	protein_coding	c.3242T>C	p.Leu1081Pro	3393/6016	3242/4020	1081/1339			.
chr10	128571241	C	T									1				T	missense_variant	MODERATE	Erbb3	ENSMUSG00000018166	transcript	ENSMUST00000082059.6	protein_coding	protein_coding	c.3049G>A	p.Glu1017Lys	3200/6016	3049/4020	1017/1339			.
chr10	128578139	C	A						1							A	missense_variant	MODERATE	Erbb3	ENSMUSG00000018166	transcript	ENSMUST00000082059.6	protein_coding	protein_coding	c.1574G>T	p.Arg525Leu	1725/6016	1574/4020	525/1339			.
chr10	128578223	C	A											1		A	missense_variant	MODERATE	Erbb3	ENSMUSG00000018166	transcript	ENSMUST00000082059.6	protein_coding	protein_coding	c.1490G>T	p.Gly497Val	1641/6016	1490/4020	497/1339			.
chr10	128578467	G	T												1	T	missense_variant	MODERATE	Erbb3	ENSMUSG00000018166	transcript	ENSMUST00000082059.6	protein_coding	protein_coding	c.1407C>A	p.Asn469Lys	1558/6016	1407/4020	469/1339			.
chr10	128585116	C	A									1				A	missense_variant	MODERATE	Erbb3	ENSMUSG00000018166	transcript	ENSMUST00000082059.6	protein_coding	protein_coding	c.317G>T	p.Arg106Leu	468/6016	317/4020	106/1339			.
chr11	16871834	C	A									1				A	missense_variant	MODERATE	Egfr	ENSMUSG00000020122	transcript	ENSMUST00000020329.12	protein_coding	protein_coding	c.1166C>A	p.Pro389Gln	1438/10208	1166/3633	389/1210			.
chr11	16872866	T	C										1			C	missense_variant	MODERATE	Egfr	ENSMUSG00000020122	transcript	ENSMUST00000020329.12	protein_coding	protein_coding	c.1228T>C	p.Trp410Arg	1500/10208	1228/3633	410/1210			.
chr11	16889989	C	A								1					A	missense_variant	MODERATE	Egfr	ENSMUSG00000020122	transcript	ENSMUST00000020329.12	protein_coding	protein_coding	c.2002C>A	p.Leu668Ile	2274/10208	2002/3633	668/1210			.
chr11	16904306	G	A						1							A	missense_variant&splice_region_variant	MODERATE	Egfr	ENSMUSG00000020122	transcript	ENSMUST00000020329.12	protein_coding	protein_coding	c.2477G>A	p.Gly826Asp	2749/10208	2477/3633	826/1210			.
chr11	16910798	G	A										1			A	missense_variant	MODERATE	Egfr	ENSMUSG00000020122	transcript	ENSMUST00000020329.12	protein_coding	protein_coding	c.3173G>A	p.Cys1058Tyr	3445/10208	3173/3633	1058/1210			.
chr11	23282613	G	A											1		A	missense_variant	MODERATE	Xpo1	ENSMUSG00000020290	transcript	ENSMUST00000109551.7	protein_coding	protein_coding	c.1132G>A	p.Ala378Thr	1332/4906	1132/3216	378/1071			.
chr11	23284688	C	T												1	T	missense_variant	MODERATE	Xpo1	ENSMUSG00000020290	transcript	ENSMUST00000109551.7	protein_coding	protein_coding	c.1525C>T	p.His509Tyr	1725/4906	1525/3216	509/1071			.
chr11	23285838	G	A											1		A	missense_variant	MODERATE	Xpo1	ENSMUSG00000020290	transcript	ENSMUST00000109551.7	protein_coding	protein_coding	c.1925G>A	p.Gly642Asp	2125/4906	1925/3216	642/1071			.
chr11	23293888	G	A					1								A	missense_variant	MODERATE	Xpo1	ENSMUSG00000020290	transcript	ENSMUST00000109551.7	protein_coding	protein_coding	c.2794G>A	p.Asp932Asn	2994/4906	2794/3216	932/1071			.
chr11	23294075	C	G					1								G	missense_variant	MODERATE	Xpo1	ENSMUSG00000020290	transcript	ENSMUST00000109551.7	protein_coding	protein_coding	c.2899C>G	p.Pro967Ala	3099/4906	2899/3216	967/1071			.
chr11	23742419	A	G							1						G	missense_variant	MODERATE	Rel	ENSMUSG00000020275	transcript	ENSMUST00000102864.4	protein_coding	protein_coding	c.1613T>C	p.Phe538Ser	1894/7466	1613/1767	538/588			.
chr11	23742961	G	T										1			T	stop_gained	HIGH	Rel	ENSMUSG00000020275	transcript	ENSMUST00000102864.4	protein_coding	protein_coding	c.1071C>A	p.Tyr357*	1352/7466	1071/1767	357/588			.
chr11	23745569	C	T				1									T	missense_variant	MODERATE	Rel	ENSMUSG00000020275	transcript	ENSMUST00000102864.4	protein_coding	protein_coding	c.713G>A	p.Arg238His	994/7466	713/1767	238/588			.
chr11	24085468	G	A									1				A	missense_variant	MODERATE	Bcl11a	ENSMUSG00000000861	transcript	ENSMUST00000109514.7	protein_coding	protein_coding	c.203G>A	p.Arg68Gln	421/5989	203/2508	68/835			.
chr11	24158345	C	T					1								T	stop_gained	HIGH	Bcl11a	ENSMUSG00000000861	transcript	ENSMUST00000109514.7	protein_coding	protein_coding	c.478C>T	p.Gln160*	696/5989	478/2508	160/835			.
chr11	33162958	C	A	1												A	missense_variant	MODERATE	Npm1	ENSMUSG00000057113	transcript	ENSMUST00000075641.9	protein_coding	protein_coding	c.22G>T	p.Asp8Tyr	249/1633	22/879	8/292			.
chr11	33162969	G	T												1	T	stop_gained	HIGH	Npm1	ENSMUSG00000057113	transcript	ENSMUST00000075641.9	protein_coding	protein_coding	c.11C>A	p.Ser4*	238/1633	11/879	4/292			.
chr11	49626256	G	A										1			A	missense_variant&splice_region_variant	MODERATE	Flt4	ENSMUSG00000020357	transcript	ENSMUST00000020617.2	protein_coding	protein_coding	c.677G>A	p.Gly226Asp	1184/6255	677/4092	226/1363			.
chr11	49630348	G	T											1		T	missense_variant	MODERATE	Flt4	ENSMUSG00000020357	transcript	ENSMUST00000020617.2	protein_coding	protein_coding	c.1183G>T	p.Gly395Trp	1690/6255	1183/4092	395/1363			.
chr11	49630645	C	T								1					T	missense_variant	MODERATE	Flt4	ENSMUSG00000020357	transcript	ENSMUST00000020617.2	protein_coding	protein_coding	c.1391C>T	p.Thr464Ile	1898/6255	1391/4092	464/1363			.
chr11	49634073	A	G	1												G	missense_variant	MODERATE	Flt4	ENSMUSG00000020357	transcript	ENSMUST00000020617.2	protein_coding	protein_coding	c.1745A>G	p.Asn582Ser	2252/6255	1745/4092	582/1363			.
chr11	49635626	G	T												1	T	missense_variant	MODERATE	Flt4	ENSMUSG00000020357	transcript	ENSMUST00000020617.2	protein_coding	protein_coding	c.2431G>T	p.Gly811Cys	2938/6255	2431/4092	811/1363			.
chr11	49636323	G	A										1			A	missense_variant	MODERATE	Flt4	ENSMUSG00000020357	transcript	ENSMUST00000020617.2	protein_coding	protein_coding	c.2640G>A	p.Met880Ile	3147/6255	2640/4092	880/1363			.
chr11	49637328	C	T						1							T	missense_variant	MODERATE	Flt4	ENSMUSG00000020357	transcript	ENSMUST00000020617.2	protein_coding	protein_coding	c.2977C>T	p.Arg993Trp	3484/6255	2977/4092	993/1363			.
chr11	49637812	A	G										1			G	missense_variant	MODERATE	Flt4	ENSMUSG00000020357	transcript	ENSMUST00000020617.2	protein_coding	protein_coding	c.3028A>G	p.Thr1010Ala	3535/6255	3028/4092	1010/1363			.
chr11	53406674	A	G		1	1										G	missense_variant&splice_region_variant	MODERATE	Aff4	ENSMUSG00000049470	transcript	ENSMUST00000060945.11	protein_coding	protein_coding	c.2722A>G	p.Arg908Gly	3023/10099	2722/3483	908/1160			.
chr11	53415456	G	A									1				A	missense_variant	MODERATE	Aff4	ENSMUSG00000049470	transcript	ENSMUST00000060945.11	protein_coding	protein_coding	c.3424G>A	p.Ala1142Thr	3725/10099	3424/3483	1142/1160			.
chr11	65693561	C	T				1									T	missense_variant	MODERATE	Map2k4	ENSMUSG00000033352	transcript	ENSMUST00000046963.9	protein_coding	protein_coding	c.895G>A	p.Ala299Thr	948/3695	895/1194	299/397			.
chr11	65696333	T	G					1								G	missense_variant	MODERATE	Map2k4	ENSMUSG00000033352	transcript	ENSMUST00000046963.9	protein_coding	protein_coding	c.840A>C	p.Gln280His	893/3695	840/1194	280/397			.
chr11	65719497	G	A												1	A	missense_variant	MODERATE	Map2k4	ENSMUSG00000033352	transcript	ENSMUST00000046963.9	protein_coding	protein_coding	c.494C>T	p.Ala165Val	547/3695	494/1194	165/397			.
chr11	65735317	A	G								1					G	missense_variant	MODERATE	Map2k4	ENSMUSG00000033352	transcript	ENSMUST00000046963.9	protein_coding	protein_coding	c.262T>C	p.Ser88Pro	315/3695	262/1194	88/397			.
chr11	69588463	G	A										1			A	missense_variant	MODERATE	Trp53	ENSMUSG00000059552	transcript	ENSMUST00000108658.9	protein_coding	protein_coding	c.466G>A	p.Ala156Thr	623/1771	466/1173	156/390			.
chr11	69588512	G	A					1								A	missense_variant	MODERATE	Trp53	ENSMUSG00000059552	transcript	ENSMUST00000108658.9	protein_coding	protein_coding	c.515G>A	p.Arg172His	672/1771	515/1173	172/390			.
chr11	69588719	T	C					1								C	missense_variant	MODERATE	Trp53	ENSMUSG00000059552	transcript	ENSMUST00000108658.9	protein_coding	protein_coding	c.644T>C	p.Val215Ala	801/1771	644/1173	215/390			.
chr11	80015141	A	G												1	G	splice_acceptor_variant&intron_variant	HIGH	Suz12	ENSMUSG00000017548	transcript	ENSMUST00000017692.14	protein_coding	protein_coding	c.830-2A>G							.
chr11	80015158	T	C												1	C	missense_variant	MODERATE	Suz12	ENSMUSG00000017548	transcript	ENSMUST00000017692.14	protein_coding	protein_coding	c.845T>C	p.Leu282Pro	1059/4373	845/2226	282/741			.
chr11	80024915	A	T								1					T	stop_gained	HIGH	Suz12	ENSMUSG00000017548	transcript	ENSMUST00000017692.14	protein_coding	protein_coding	c.1213A>T	p.Lys405*	1427/4373	1213/2226	405/741			.
chr11	80025304	A	G											1		G	missense_variant	MODERATE	Suz12	ENSMUSG00000017548	transcript	ENSMUST00000017692.14	protein_coding	protein_coding	c.1436A>G	p.Asn479Ser	1650/4373	1436/2226	479/741			.
chr11	85339603	G	A											1		A	missense_variant	MODERATE	Ppm1d	ENSMUSG00000020525	transcript	ENSMUST00000020835.15	protein_coding	protein_coding	c.1046G>A	p.Gly349Asp	1275/2899	1046/1797	349/598			.
chr11	85346132	G	A							1						A	missense_variant	MODERATE	Ppm1d	ENSMUSG00000020525	transcript	ENSMUST00000020835.15	protein_coding	protein_coding	c.1736G>A	p.Gly579Asp	1965/2899	1736/1797	579/598			.
chr11	95284072	C	A										1			A	missense_variant	MODERATE	Kat7	ENSMUSG00000038909	transcript	ENSMUST00000103159.9	protein_coding	protein_coding	c.845G>T	p.Cys282Phe	997/3248	845/1569	282/522			.
chr11	95289830	G	A												1	A	missense_variant	MODERATE	Kat7	ENSMUSG00000038909	transcript	ENSMUST00000103159.9	protein_coding	protein_coding	c.527C>T	p.Ala176Val	679/3248	527/1569	176/522			.
chr11	95303217	G	T											1		T	missense_variant	MODERATE	Kat7	ENSMUSG00000038909	transcript	ENSMUST00000107733.9	protein_coding	protein_coding	c.256C>A	p.Pro86Thr	453/3470	256/1746	86/581			.
chr11	98420937	C	T										1			T	missense_variant	MODERATE	Erbb2	ENSMUSG00000062312	transcript	ENSMUST00000058295.5	protein_coding	protein_coding	c.298C>T	p.Arg100Cys	491/5012	298/3771	100/1256			.
chr11	98427134	G	A									1				A	missense_variant	MODERATE	Erbb2	ENSMUSG00000062312	transcript	ENSMUST00000058295.5	protein_coding	protein_coding	c.1300G>A	p.Gly434Arg	1493/5012	1300/3771	434/1256			.
chr11	98434221	G	A								1					A	missense_variant	MODERATE	Erbb2	ENSMUSG00000062312	transcript	ENSMUST00000058295.5	protein_coding	protein_coding	c.2504G>A	p.Ser835Asn	2697/5012	2504/3771	835/1256			.
chr11	98434536	A	G									1				G	missense_variant	MODERATE	Erbb2	ENSMUSG00000062312	transcript	ENSMUST00000058295.5	protein_coding	protein_coding	c.2689A>G	p.Arg897Gly	2882/5012	2689/3771	897/1256			.
chr11	98434805	T	C										1			C	missense_variant	MODERATE	Erbb2	ENSMUSG00000062312	transcript	ENSMUST00000058295.5	protein_coding	protein_coding	c.2732T>C	p.Val911Ala	2925/5012	2732/3771	911/1256			.
chr11	98435305	G	T							1						T	missense_variant	MODERATE	Erbb2	ENSMUSG00000062312	transcript	ENSMUST00000058295.5	protein_coding	protein_coding	c.2906G>T	p.Arg969Ile	3099/5012	2906/3771	969/1256			.
chr11	99145486	G	T									1				T	missense_variant	MODERATE	Ccr7	ENSMUSG00000037944	transcript	ENSMUST00000103134.3	protein_coding	protein_coding	c.609C>A	p.Ser203Arg	688/1978	609/1137	203/378			.
chr11	99145590	C	T					1								T	missense_variant	MODERATE	Ccr7	ENSMUSG00000037944	transcript	ENSMUST00000103134.3	protein_coding	protein_coding	c.505G>A	p.Ala169Thr	584/1978	505/1137	169/378			.
chr11	99145605	C	T					1								T	missense_variant	MODERATE	Ccr7	ENSMUSG00000037944	transcript	ENSMUST00000103134.3	protein_coding	protein_coding	c.490G>A	p.Ala164Thr	569/1978	490/1137	164/378			.
chr11	100889530	C	A								1					A	missense_variant	MODERATE	Stat3	ENSMUSG00000004040	transcript	ENSMUST00000127638.7	protein_coding	protein_coding	c.2205G>T	p.Met735Ile	2513/4516	2205/2313	735/770			.
chr11	100893130	G	C	1												C	missense_variant	MODERATE	Stat3	ENSMUSG00000004040	transcript	ENSMUST00000127638.7	protein_coding	protein_coding	c.2045C>G	p.Ala682Gly	2353/4516	2045/2313	682/770			.
chr11	100894771	C	T											1		T	stop_gained	HIGH	Stat3	ENSMUSG00000004040	transcript	ENSMUST00000127638.7	protein_coding	protein_coding	c.1530G>A	p.Trp510*	1838/4516	1530/2313	510/770			.
chr11	100894798	C	A						1							A	missense_variant	MODERATE	Stat3	ENSMUSG00000004040	transcript	ENSMUST00000127638.7	protein_coding	protein_coding	c.1503G>T	p.Trp501Cys	1811/4516	1503/2313	501/770			.
chr11	101771749	A	G					1								G	missense_variant	MODERATE	Etv4	ENSMUSG00000017724	transcript	ENSMUST00000164750.7	protein_coding	protein_coding	c.898T>C	p.Tyr300His	1152/2336	898/1458	300/485			.
chr11	101777123	G	A								1					A	stop_gained	HIGH	Etv4	ENSMUSG00000017724	transcript	ENSMUST00000164750.7	protein_coding	protein_coding	c.226C>T	p.Gln76*	480/2336	226/1458	76/485			.
chr11	106312378	G	A									1				A	stop_gained	HIGH	Cd79b	ENSMUSG00000040592	transcript	ENSMUST00000044228.10	protein_coding	protein_coding	c.670C>T	p.Gln224*	768/1431	670/867	224/288			.
chr11	109653797	A	G							1						G	missense_variant	MODERATE	Prkar1a	ENSMUSG00000020612	transcript	ENSMUST00000049527.6	protein_coding	protein_coding	c.13A>G	p.Ser5Gly	172/3359	13/1146	5/381			.
chr11	109653856	G	T								1					T	missense_variant	MODERATE	Prkar1a	ENSMUSG00000020612	transcript	ENSMUST00000049527.6	protein_coding	protein_coding	c.72G>T	p.Lys24Asn	231/3359	72/1146	24/381			.
chr11	109660033	C	T										1			T	missense_variant	MODERATE	Prkar1a	ENSMUSG00000020612	transcript	ENSMUST00000049527.6	protein_coding	protein_coding	c.212C>T	p.Thr71Ile	371/3359	212/1146	71/381			.
chr11	109665900	G	A							1						A	missense_variant	MODERATE	Prkar1a	ENSMUSG00000020612	transcript	ENSMUST00000049527.6	protein_coding	protein_coding	c.805G>A	p.Asp269Asn	964/3359	805/1146	269/381			.
chr11	116023420	C	A									1				A	missense_variant	MODERATE	H3f3b	ENSMUSG00000016559	transcript	ENSMUST00000016703.7	protein_coding	protein_coding	c.398G>T	p.Gly133Val	534/1993	398/411	133/136			.
chr12	52516254	G	A											1		A	missense_variant	MODERATE	Arhgap5	ENSMUSG00000035133	transcript	ENSMUST00000110725.1	protein_coding	protein_coding	c.7G>A	p.Ala3Thr	178/5197	4512-07-01	3/1503			.
chr12	52516639	T	C							1						C	missense_variant	MODERATE	Arhgap5	ENSMUSG00000035133	transcript	ENSMUST00000110725.1	protein_coding	protein_coding	c.392T>C	p.Met131Thr	563/5197	392/4512	131/1503			.
chr12	52519101	G	A											1		A	missense_variant	MODERATE	Arhgap5	ENSMUSG00000035133	transcript	ENSMUST00000110725.1	protein_coding	protein_coding	c.2854G>A	p.Asp952Asn	3025/5197	2854/4512	952/1503			.
chr12	52542525	C	T								1					T	missense_variant	MODERATE	Arhgap5	ENSMUSG00000035133	transcript	ENSMUST00000110725.1	protein_coding	protein_coding	c.3757C>T	p.Arg1253Cys	3928/5197	3757/4512	1253/1503			.
chr12	52562426	A	G												1	G	missense_variant&splice_region_variant	MODERATE	Arhgap5	ENSMUSG00000035133	transcript	ENSMUST00000110725.1	protein_coding	protein_coding	c.4183A>G	p.Arg1395Gly	4354/5197	4183/4512	1395/1503			.
chr12	57542562	T	C												1	C	missense_variant	MODERATE	Foxa1	ENSMUSG00000035451	transcript	ENSMUST00000044380.6	protein_coding	protein_coding	c.871A>G	p.Lys291Glu	1257/3188	871/1407	291/468			.
chr12	73043683	C	T							1						T	missense_variant	MODERATE	Six1	ENSMUSG00000051367	transcript	ENSMUST00000050029.7	protein_coding	protein_coding	c.707G>A	p.Ser236Asn	1460/3316	707/855	236/284			.
chr12	73926625	A	G											1		G	missense_variant	MODERATE	Hif1a	ENSMUSG00000021109	transcript	ENSMUST00000021530.7	protein_coding	protein_coding	c.104A>G	p.Glu35Gly	490/4724	104/2511	35/836			.
chr12	73936234	G	A					1								A	missense_variant	MODERATE	Hif1a	ENSMUSG00000021109	transcript	ENSMUST00000021530.7	protein_coding	protein_coding	c.818G>A	p.Arg273His	1204/4724	818/2511	273/836			.
chr12	73939625	C	A												1	A	missense_variant	MODERATE	Hif1a	ENSMUSG00000021109	transcript	ENSMUST00000021530.7	protein_coding	protein_coding	c.1125C>A	p.Phe375Leu	1511/4724	1125/2511	375/836			.
chr12	91537197	A	G										1			G	missense_variant	MODERATE	Tshr	ENSMUSG00000020963	transcript	ENSMUST00000021346.13	protein_coding	protein_coding	c.908A>G	p.Glu303Gly	999/4311	908/2295	303/764			.
chr12	105218283	C	T										1			T	missense_variant	MODERATE	Tcl1	ENSMUSG00000041359	transcript	ENSMUST00000041316.14	protein_coding	protein_coding	c.301G>A	p.Val101Met	386/1398	301/351	101/116			.
chr12	107915670	G	T						1							T	missense_variant	MODERATE	Bcl11b	ENSMUSG00000048251	transcript	ENSMUST00000066060.10	protein_coding	protein_coding	c.2385C>A	p.Phe795Leu	2844/8111	2385/2655	795/884			.
chr12	107915710	C	T					1								T	missense_variant	MODERATE	Bcl11b	ENSMUSG00000048251	transcript	ENSMUST00000066060.10	protein_coding	protein_coding	c.2345G>A	p.Gly782Asp	2804/8111	2345/2655	782/884			.
chr12	107916932	A	G											1		G	missense_variant	MODERATE	Bcl11b	ENSMUSG00000048251	transcript	ENSMUST00000066060.10	protein_coding	protein_coding	c.1123T>C	p.Ser375Pro	1582/8111	1123/2655	375/884			.
chr12	112659134	G	T								1					T	missense_variant	MODERATE	Akt1	ENSMUSG00000001729	transcript	ENSMUST00000001780.9	protein_coding	protein_coding	c.430C>A	p.Arg144Ser	800/2690	430/1443	144/480			.
chr12	112662216	G	T										1			T	missense_variant	MODERATE	Akt1	ENSMUSG00000001729	transcript	ENSMUST00000001780.9	protein_coding	protein_coding	c.139C>A	p.Gln47Lys	509/2690	139/1443	47/480			.
chr12	112662297	T	C								1					C	missense_variant	MODERATE	Akt1	ENSMUSG00000001729	transcript	ENSMUST00000001780.9	protein_coding	protein_coding	c.58A>G	p.Lys20Glu	428/2690	58/1443	20/480			.
chr13	21180859	G	A		1	1										A	missense_variant	MODERATE	Trim27	ENSMUSG00000021326	transcript	ENSMUST00000021761.11	protein_coding	protein_coding	c.365G>A	p.Arg122His	647/3923	365/1542	122/513			.
chr13	21192158	T	G								1					G	missense_variant	MODERATE	Trim27	ENSMUSG00000021326	transcript	ENSMUST00000021761.11	protein_coding	protein_coding	c.1075T>G	p.Cys359Gly	1357/3923	1075/1542	359/513			.
chr13	21192281	T	C								1					C	missense_variant	MODERATE	Trim27	ENSMUSG00000021326	transcript	ENSMUST00000021761.11	protein_coding	protein_coding	c.1198T>C	p.Ser400Pro	1480/3923	1198/1542	400/513			.
chr13	21192521	G	A	1												A	missense_variant	MODERATE	Trim27	ENSMUSG00000021326	transcript	ENSMUST00000021761.11	protein_coding	protein_coding	c.1438G>A	p.Gly480Arg	1720/3923	1438/1542	480/513			.
chr13	30750587	T	G										1			G	missense_variant	MODERATE	Irf4	ENSMUSG00000021356	transcript	ENSMUST00000021784.8	protein_coding	protein_coding	c.8T>G	p.Leu3Trp	110/4715	8/1353	3/450			.
chr13	52611176	A	G		1	1										G	missense_variant	MODERATE	Syk	ENSMUSG00000021457	transcript	ENSMUST00000055087.6	protein_coding	protein_coding	c.338A>G	p.Gln113Arg	583/5122	338/1890	113/629			.
chr13	52622692	T	C											1		C	missense_variant	MODERATE	Syk	ENSMUSG00000021457	transcript	ENSMUST00000055087.6	protein_coding	protein_coding	c.727T>C	p.Tyr243His	972/5122	727/1890	243/629			.
chr13	52624775	A	G							1						G	missense_variant&splice_region_variant	MODERATE	Syk	ENSMUSG00000021457	transcript	ENSMUST00000055087.6	protein_coding	protein_coding	c.896A>G	p.Lys299Arg	1141/5122	896/1890	299/629			.
chr13	52632955	G	T							1						T	missense_variant	MODERATE	Syk	ENSMUSG00000021457	transcript	ENSMUST00000055087.6	protein_coding	protein_coding	c.1053G>T	p.Glu351Asp	1298/5122	1053/1890	351/629			.
chr13	52641986	A	G								1					G	missense_variant	MODERATE	Syk	ENSMUSG00000021457	transcript	ENSMUST00000055087.6	protein_coding	protein_coding	c.1685A>G	p.Tyr562Cys	1930/5122	1685/1890	562/629			.
chr13	52643128	T	A						1							A	missense_variant	MODERATE	Syk	ENSMUSG00000021457	transcript	ENSMUST00000055087.6	protein_coding	protein_coding	c.1793T>A	p.Leu598Gln	2038/5122	1793/1890	598/629			.
chr13	73627902	G	C									1				C	missense_variant	MODERATE	Tert	ENSMUSG00000021611	transcript	ENSMUST00000022104.7	protein_coding	protein_coding	c.771G>C	p.Glu257Asp	800/3426	771/3369	257/1122			.
chr13	73628497	C	G							1						G	missense_variant	MODERATE	Tert	ENSMUSG00000021611	transcript	ENSMUST00000022104.7	protein_coding	protein_coding	c.1366C>G	p.Arg456Gly	1395/3426	1366/3369	456/1122			.
chr13	73635555	C	G					1								G	missense_variant	MODERATE	Tert	ENSMUSG00000021611	transcript	ENSMUST00000022104.7	protein_coding	protein_coding	c.1875C>G	p.Asn625Lys	1904/3426	1875/3369	625/1122			.
chr13	73636474	T	G								1					G	missense_variant	MODERATE	Tert	ENSMUSG00000021611	transcript	ENSMUST00000022104.7	protein_coding	protein_coding	c.2038T>G	p.Trp680Gly	2067/3426	2038/3369	680/1122			.
chr13	73637260	G	T										1			T	missense_variant	MODERATE	Tert	ENSMUSG00000021611	transcript	ENSMUST00000022104.7	protein_coding	protein_coding	c.2155G>T	p.Val719Phe	2184/3426	2155/3369	719/1122			.
chr13	111750506	C	A								1					A	missense_variant	MODERATE	Map3k1	ENSMUSG00000021754	transcript	ENSMUST00000109267.8	protein_coding	protein_coding	c.4269G>T	p.Met1423Ile	4293/6978	4269/4482	1423/1493			.
chr13	112497835	A	G									1				G	missense_variant	MODERATE	Il6st	ENSMUSG00000021756	transcript	ENSMUST00000070731.10	protein_coding	protein_coding	c.1660A>G	p.Ile554Val	1698/5207	1660/2754	554/917			.
chr14	30042779	C	G											1		G	missense_variant	MODERATE	Cacna1d	ENSMUSG00000015968	transcript	ENSMUST00000112250.3	protein_coding	protein_coding	c.6194G>C	p.Ser2065Thr	6249/8680	6194/6501	2065/2166			.
chr14	30045296	C	A												1	A	missense_variant	MODERATE	Cacna1d	ENSMUSG00000015968	transcript	ENSMUST00000112250.3	protein_coding	protein_coding	c.5805G>T	p.Arg1935Ser	5860/8680	5805/6501	1935/2166			.
chr14	30072131	C	A										1			A	missense_variant	MODERATE	Cacna1d	ENSMUSG00000015968	transcript	ENSMUST00000112250.3	protein_coding	protein_coding	c.4618G>T	p.Ala1540Ser	4673/8680	4618/6501	1540/2166			.
chr14	30089842	C	T									1				T	missense_variant	MODERATE	Cacna1d	ENSMUSG00000015968	transcript	ENSMUST00000112250.3	protein_coding	protein_coding	c.3916G>A	p.Val1306Met	3971/8680	3916/6501	1306/2166			.
chr14	30102358	A	G					1								G	missense_variant	MODERATE	Cacna1d	ENSMUSG00000015968	transcript	ENSMUST00000112250.3	protein_coding	protein_coding	c.3167T>C	p.Val1056Ala	3222/8680	3167/6501	1056/2166			.
chr14	30102362	C	A					1								A	missense_variant	MODERATE	Cacna1d	ENSMUSG00000015968	transcript	ENSMUST00000112250.3	protein_coding	protein_coding	c.3163G>T	p.Gly1055Trp	3218/8680	3163/6501	1055/2166			.
chr14	30179291	C	T		1	1										T	missense_variant	MODERATE	Cacna1d	ENSMUSG00000015968	transcript	ENSMUST00000112250.3	protein_coding	protein_coding	c.871G>A	p.Val291Ile	926/8680	871/6501	291/2166			.
chr14	30196740	C	G										1			G	missense_variant	MODERATE	Cacna1d	ENSMUSG00000015968	transcript	ENSMUST00000112250.3	protein_coding	protein_coding	c.673G>C	p.Val225Leu	728/8680	673/6501	225/2166			.
chr14	34414765	C	A											1		A	missense_variant	MODERATE	Bmpr1a	ENSMUSG00000021796	transcript	ENSMUST00000049005.14	protein_coding	protein_coding	c.1468G>T	p.Asp490Tyr	2015/5956	1468/1599	490/532			.
chr14	34434733	T	C												1	C	missense_variant&splice_region_variant	MODERATE	Bmpr1a	ENSMUSG00000021796	transcript	ENSMUST00000049005.14	protein_coding	protein_coding	c.335A>G	p.Asp112Gly	882/5956	335/1599	112/532			.
chr14	34447831	T	C									1				C	missense_variant	MODERATE	Bmpr1a	ENSMUSG00000021796	transcript	ENSMUST00000049005.14	protein_coding	protein_coding	c.8A>G	p.Gln3Arg	555/5956	8/1599	3/532			.
chr14	73029550	A	G							1						G	missense_variant	MODERATE	Cysltr2	ENSMUSG00000033470	transcript	ENSMUST00000044664.10	protein_coding	protein_coding	c.719T>C	p.Phe240Ser	1380/1802	719/930	240/309			.
chr15	30634755	C	T					1								T	missense_variant	MODERATE	Ctnnd2	ENSMUSG00000022240	transcript	ENSMUST00000081728.5	protein_coding	protein_coding	c.548C>T	p.Ala183Val	1082/5914	548/3741	183/1246			.
chr15	30966770	C	T												1	T	stop_gained	HIGH	Ctnnd2	ENSMUSG00000022240	transcript	ENSMUST00000081728.5	protein_coding	protein_coding	c.2866C>T	p.Arg956*	3400/5914	2866/3741	956/1246			.
chr15	30966911	C	T										1			T	missense_variant	MODERATE	Ctnnd2	ENSMUSG00000022240	transcript	ENSMUST00000081728.5	protein_coding	protein_coding	c.3007C>T	p.Arg1003Trp	3541/5914	3007/3741	1003/1246			.
chr15	36598076	G	A					1								A	missense_variant	MODERATE	Pabpc1	ENSMUSG00000022283	transcript	ENSMUST00000001809.14	protein_coding	protein_coding	c.1499C>T	p.Ala500Val	1966/2817	1499/1911	500/636			.
chr15	36605769	G	A										1			A	missense_variant	MODERATE	Pabpc1	ENSMUSG00000022283	transcript	ENSMUST00000001809.14	protein_coding	protein_coding	c.362C>T	p.Ala121Val	829/2817	362/1911	121/636			.
chr15	36608371	T	C												1	C	missense_variant	MODERATE	Pabpc1	ENSMUSG00000022283	transcript	ENSMUST00000001809.14	protein_coding	protein_coding	c.136A>G	p.Met46Val	603/2817	136/1911	46/636			.
chr15	36608439	G	A										1			A	missense_variant	MODERATE	Pabpc1	ENSMUSG00000022283	transcript	ENSMUST00000001809.14	protein_coding	protein_coding	c.68C>T	p.Thr23Ile	535/2817	68/1911	23/636			.
chr15	51965013	T	C										1			C	missense_variant	MODERATE	Rad21	ENSMUSG00000022314	transcript	ENSMUST00000022927.9	protein_coding	protein_coding	c.1658A>G	p.Gln553Arg	1903/3604	1658/1908	553/635			.
chr15	76703980	G	A								1					A	missense_variant	MODERATE	Recql4	ENSMUSG00000033762	transcript	ENSMUST00000036852.7	protein_coding	protein_coding	c.3500C>T	p.Ala1167Val	3583/3922	3500/3651	1167/1216			.
chr15	76704518	T	A								1					A	missense_variant	MODERATE	Recql4	ENSMUSG00000033762	transcript	ENSMUST00000036852.7	protein_coding	protein_coding	c.3221A>T	p.Lys1074Met	3304/3922	3221/3651	1074/1216			.
chr15	76704799	C	T				1									T	missense_variant	MODERATE	Recql4	ENSMUSG00000033762	transcript	ENSMUST00000036852.7	protein_coding	protein_coding	c.3017G>A	p.Gly1006Asp	3100/3922	3017/3651	1006/1216			.
chr15	76705226	T	A					1								A	missense_variant	MODERATE	Recql4	ENSMUSG00000033762	transcript	ENSMUST00000036852.7	protein_coding	protein_coding	c.2747A>T	p.Gln916Leu	2830/3922	2747/3651	916/1216			.
chr15	76705945	C	A												1	A	splice_donor_variant&intron_variant	HIGH	Recql4	ENSMUSG00000033762	transcript	ENSMUST00000036852.7	protein_coding	protein_coding	c.2266+1G>T							.
chr15	81013462	G	T								1					T	missense_variant	MODERATE	Mkl1	ENSMUSG00000042292	transcript	ENSMUST00000109579.8	protein_coding	protein_coding	c.2718C>A	p.Ser906Arg	2983/4154	2718/2895	906/964			.
chr15	81017118	G	T						1							T	missense_variant	MODERATE	Mkl1	ENSMUSG00000042292	transcript	ENSMUST00000109579.8	protein_coding	protein_coding	c.1276C>A	p.Pro426Thr	1541/4154	1276/2895	426/964			.
chr15	81017124	G	A							1						A	missense_variant	MODERATE	Mkl1	ENSMUSG00000042292	transcript	ENSMUST00000109579.8	protein_coding	protein_coding	c.1270C>T	p.Pro424Ser	1535/4154	1270/2895	424/964			.
chr15	81022484	C	T				1									T	missense_variant	MODERATE	Mkl1	ENSMUSG00000042292	transcript	ENSMUST00000109579.8	protein_coding	protein_coding	c.319G>A	p.Glu107Lys	584/4154	319/2895	107/964			.
chr15	98835298	C	A				1									A	missense_variant	MODERATE	Kmt2d	ENSMUSG00000048154	transcript	ENSMUST00000023741.15	protein_coding	protein_coding	c.16375G>T	p.Gly5459Cys	16603/19823	16375/16767	5459/5588			.
chr15	98841511	G	T					1								T	missense_variant	MODERATE	Kmt2d	ENSMUSG00000048154	transcript	ENSMUST00000023741.15	protein_coding	protein_coding	c.14434C>A	p.Leu4812Ile	14662/19823	14434/16767	4812/5588			.
chr15	98849285	C	T												1	T	missense_variant	MODERATE	Kmt2d	ENSMUSG00000048154	transcript	ENSMUST00000023741.15	protein_coding	protein_coding	c.10157G>A	p.Cys3386Tyr	10385/19823	10157/16767	3386/5588			.
chr15	98849844	C	T											1		T	missense_variant	MODERATE	Kmt2d	ENSMUSG00000048154	transcript	ENSMUST00000023741.15	protein_coding	protein_coding	c.9598G>A	p.Ala3200Thr	9826/19823	9598/16767	3200/5588			.
chr15	98850075	G	A								1					A	missense_variant	MODERATE	Kmt2d	ENSMUSG00000048154	transcript	ENSMUST00000023741.15	protein_coding	protein_coding	c.9367C>T	p.Pro3123Ser	9595/19823	9367/16767	3123/5588			.
chr15	98850138	G	T						1							T	missense_variant	MODERATE	Kmt2d	ENSMUSG00000048154	transcript	ENSMUST00000023741.15	protein_coding	protein_coding	c.9304C>A	p.Arg3102Ser	9532/19823	9304/16767	3102/5588			.
chr15	98850206	C	A											1		A	missense_variant	MODERATE	Kmt2d	ENSMUSG00000048154	transcript	ENSMUST00000023741.15	protein_coding	protein_coding	c.9236G>T	p.Arg3079Leu	9464/19823	9236/16767	3079/5588			.
chr15	98851488	C	T						1							T	missense_variant	MODERATE	Kmt2d	ENSMUSG00000048154	transcript	ENSMUST00000023741.15	protein_coding	protein_coding	c.8147G>A	p.Gly2716Asp	8375/19823	8147/16767	2716/5588			.
chr15	98852961	A	G	1												G	missense_variant	MODERATE	Kmt2d	ENSMUSG00000048154	transcript	ENSMUST00000023741.15	protein_coding	protein_coding	c.6850T>C	p.Phe2284Leu	7078/19823	6850/16767	2284/5588			.
chr15	98853543	C	A										1			A	missense_variant	MODERATE	Kmt2d	ENSMUSG00000048154	transcript	ENSMUST00000023741.15	protein_coding	protein_coding	c.6268G>T	p.Ala2090Ser	6496/19823	6268/16767	2090/5588			.
chr15	98855096	C	A										1			A	missense_variant	MODERATE	Kmt2d	ENSMUSG00000048154	transcript	ENSMUST00000184363.2	protein_coding	protein_coding	c.542G>T	p.Ser181Ile	542/751	542/751	181/249		WARNING_TRANSCRIPT_INCOMPLETE	.
chr15	98855111	G	A											1		A	missense_variant	MODERATE	Kmt2d	ENSMUSG00000048154	transcript	ENSMUST00000184363.2	protein_coding	protein_coding	c.527C>T	p.Ala176Val	527/751	527/751	176/249		WARNING_TRANSCRIPT_INCOMPLETE	.
chr15	98858117	C	T										1			T	missense_variant	MODERATE	Kmt2d	ENSMUSG00000048154	transcript	ENSMUST00000023741.15	protein_coding	protein_coding	c.4211G>A	p.Cys1404Tyr	4439/19823	4211/16767	1404/5588			.
chr15	98859512	T	A								1					A	stop_gained&splice_region_variant	HIGH	Kmt2d	ENSMUSG00000048154	transcript	ENSMUST00000023741.15	protein_coding	protein_coding	c.4102A>T	p.Lys1368*	4330/19823	4102/16767	1368/5588			.
chr15	98862594	C	T						1							T	missense_variant	MODERATE	Kmt2d	ENSMUSG00000048154	transcript	ENSMUST00000023741.15	protein_coding	protein_coding	c.2782G>A	p.Ala928Thr	3010/19823	2782/16767	928/5588			.
chr15	98862817	A	C	1												C	missense_variant	MODERATE	Kmt2d	ENSMUSG00000048154	transcript	ENSMUST00000023741.15	protein_coding	protein_coding	c.2651T>G	p.Leu884Arg	2879/19823	2651/16767	884/5588			.
chr15	98864432	G	A												1	A	missense_variant	MODERATE	Kmt2d	ENSMUSG00000048154	transcript	ENSMUST00000023741.15	protein_coding	protein_coding	c.1172C>T	p.Ala391Val	1400/19823	1172/16767	391/5588			.
chr15	98865900	T	G						1							G	splice_acceptor_variant&intron_variant	HIGH	Kmt2d	ENSMUSG00000048154	transcript	ENSMUST00000023741.15	protein_coding	protein_coding	c.401-2A>C							.
chr16	4084649	G	T											1		T	missense_variant	MODERATE	Crebbp	ENSMUSG00000022521	transcript	ENSMUST00000023165.8	protein_coding	protein_coding	c.6725C>A	p.Pro2242Gln	7499/10820	6725/7326	2242/2441			.
chr16	4085825	T	A								1					A	missense_variant	MODERATE	Crebbp	ENSMUSG00000022521	transcript	ENSMUST00000023165.8	protein_coding	protein_coding	c.5549A>T	p.Lys1850Met	6323/10820	5549/7326	1850/2441			.
chr16	4085960	T	C											1		C	missense_variant	MODERATE	Crebbp	ENSMUSG00000022521	transcript	ENSMUST00000023165.8	protein_coding	protein_coding	c.5414A>G	p.His1805Arg	6188/10820	5414/7326	1805/2441			.
chr16	4087870	C	A												1	A	missense_variant	MODERATE	Crebbp	ENSMUSG00000022521	transcript	ENSMUST00000023165.8	protein_coding	protein_coding	c.4986G>T	p.Met1662Ile	5760/10820	4986/7326	1662/2441			.
chr16	4101643	C	T						1							T	missense_variant	MODERATE	Crebbp	ENSMUSG00000022521	transcript	ENSMUST00000205344.1	protein_coding	protein_coding	c.2335G>A	p.Asp779Asn	2335/3322	2335/3322	779/1106		WARNING_TRANSCRIPT_INCOMPLETE	.
chr16	4109193	C	A	1												A	missense_variant	MODERATE	Crebbp	ENSMUSG00000022521	transcript	ENSMUST00000023165.8	protein_coding	protein_coding	c.3279G>T	p.Gln1093His	4053/10820	3279/7326	1093/2441			.
chr16	4137458	C	A							1						A	missense_variant	MODERATE	Crebbp	ENSMUSG00000022521	transcript	ENSMUST00000023165.8	protein_coding	protein_coding	c.1235G>T	p.Arg412Leu	2009/10820	1235/7326	412/2441			.
chr16	4179941	G	T		1	1										T	missense_variant	MODERATE	Crebbp	ENSMUSG00000022521	transcript	ENSMUST00000023165.8	protein_coding	protein_coding	c.278C>A	p.Pro93His	1052/10820	278/7326	93/2441			.
chr16	4213139	C	T					1								T	missense_variant&splice_region_variant	MODERATE	Crebbp	ENSMUSG00000022521	transcript	ENSMUST00000023165.8	protein_coding	protein_coding	c.85G>A	p.Asp29Asn	859/10820	85/7326	29/2441			.
chr16	4213162	C	T						1							T	missense_variant	MODERATE	Crebbp	ENSMUSG00000022521	transcript	ENSMUST00000023165.8	protein_coding	protein_coding	c.62G>A	p.Gly21Asp	836/10820	62/7326	21/2441			.
chr16	11313988	C	A								1					A	missense_variant	MODERATE	Tnfrsf17	ENSMUSG00000022496	transcript	ENSMUST00000023140.5	protein_coding	protein_coding	c.36C>A	p.Asp12Glu	177/815	36/558	12/185			.
chr16	11315305	C	A										1			A	missense_variant	MODERATE	Tnfrsf17	ENSMUSG00000022496	transcript	ENSMUST00000023140.5	protein_coding	protein_coding	c.246C>A	p.Asp82Glu	387/815	246/558	82/185			.
chr16	21898590	G	A								1					A	missense_variant	MODERATE	Map3k13	ENSMUSG00000033618	transcript	ENSMUST00000042065.6	protein_coding	protein_coding	c.574G>A	p.Ala192Thr	574/6709	574/2880	192/959			.
chr16	21905162	G	A								1					A	missense_variant	MODERATE	Map3k13	ENSMUSG00000033618	transcript	ENSMUST00000042065.6	protein_coding	protein_coding	c.893G>A	p.Gly298Asp	893/6709	893/2880	298/959			.
chr16	21908730	C	A	1												A	missense_variant	MODERATE	Map3k13	ENSMUSG00000033618	transcript	ENSMUST00000042065.6	protein_coding	protein_coding	c.1341C>A	p.His447Gln	1341/6709	1341/2880	447/959			.
chr16	21911041	A	T												1	T	missense_variant	MODERATE	Map3k13	ENSMUSG00000033618	transcript	ENSMUST00000042065.6	protein_coding	protein_coding	c.1421A>T	p.Lys474Met	1421/6709	1421/2880	474/959			.
chr16	21926363	G	A							1						A	missense_variant	MODERATE	Map3k13	ENSMUSG00000033618	transcript	ENSMUST00000042065.6	protein_coding	protein_coding	c.2671G>A	p.Glu891Lys	2671/6709	2671/2880	891/959			.
chr16	22392999	C	A												1	A	stop_gained	HIGH	Etv5	ENSMUSG00000013089	transcript	ENSMUST00000168774.7	protein_coding	protein_coding	c.1081G>T	p.Glu361*	1113/3773	1081/1587	361/528			.
chr16	22399344	C	T	1												T	missense_variant	MODERATE	Etv5	ENSMUSG00000013089	transcript	ENSMUST00000168774.7	protein_coding	protein_coding	c.1000G>A	p.Gly334Arg	1032/3773	1000/1587	334/528			.
chr16	23972606	G	C					1								C	missense_variant	MODERATE	Bcl6	ENSMUSG00000022508	transcript	ENSMUST00000023151.5	protein_coding	protein_coding	c.997C>G	p.Gln333Glu	1325/3525	997/2124	333/707			.
chr16	23973184	C	A									1				A	missense_variant	MODERATE	Bcl6	ENSMUSG00000022508	transcript	ENSMUST00000023151.5	protein_coding	protein_coding	c.419G>T	p.Arg140Leu	747/3525	419/2124	140/707			.
chr16	24761729	C	T							1						T	missense_variant	MODERATE	Lpp	ENSMUSG00000033306	transcript	ENSMUST00000038053.12	protein_coding	protein_coding	c.569C>T	p.Ala190Val	1119/15647	569/1842	190/613			.
chr16	24977222	G	T								1					T	missense_variant	MODERATE	Lpp	ENSMUSG00000033306	transcript	ENSMUST00000038053.12	protein_coding	protein_coding	c.1615G>T	p.Val539Leu	2165/15647	1615/1842	539/613			.
chr16	25863755	A	T						1							T	missense_variant	MODERATE	Trp63	ENSMUSG00000022510	transcript	ENSMUST00000115310.8	protein_coding	protein_coding	c.847A>T	p.Arg283Trp	1372/5366	847/2043	283/680			.
chr16	25868203	C	A							1						A	missense_variant	MODERATE	Trp63	ENSMUSG00000022510	transcript	ENSMUST00000115310.8	protein_coding	protein_coding	c.1166C>A	p.Ser389Tyr	1691/5366	1166/2043	389/680			.
chr16	25876638	C	T											1		T	missense_variant	MODERATE	Trp63	ENSMUSG00000022510	transcript	ENSMUST00000115308.8	protein_coding	protein_coding	c.1349C>T	p.Ala450Val	1874/2380	1349/1452	450/483			.
chr16	25884873	G	A										1			A	missense_variant	MODERATE	Trp63	ENSMUSG00000022510	transcript	ENSMUST00000115310.8	protein_coding	protein_coding	c.1570G>A	p.Ala524Thr	2095/5366	1570/2043	524/680			.
chr16	25884906	T	C	1												C	missense_variant	MODERATE	Trp63	ENSMUSG00000022510	transcript	ENSMUST00000115310.8	protein_coding	protein_coding	c.1603T>C	p.Ser535Pro	2128/5366	1603/2043	535/680			.
chr16	37015117	C	A						1							A	missense_variant	MODERATE	Polq	ENSMUSG00000034206	transcript	ENSMUST00000054034.6	protein_coding	protein_coding	c.379C>A	p.Leu127Ile	493/8552	379/7635	127/2544			.
chr16	37017275	T	C											1		C	missense_variant	MODERATE	Polq	ENSMUSG00000034206	transcript	ENSMUST00000054034.6	protein_coding	protein_coding	c.548T>C	p.Leu183Ser	662/8552	548/7635	183/2544			.
chr16	37060127	G	T											1		T	missense_variant	MODERATE	Polq	ENSMUSG00000034206	transcript	ENSMUST00000054034.6	protein_coding	protein_coding	c.2652G>T	p.Gln884His	2766/8552	2652/7635	884/2544			.
chr16	37061649	G	A											1		A	missense_variant	MODERATE	Polq	ENSMUSG00000034206	transcript	ENSMUST00000054034.6	protein_coding	protein_coding	c.4174G>A	p.Glu1392Lys	4288/8552	4174/7635	1392/2544			.
chr16	37062304	G	T		1	1										T	missense_variant	MODERATE	Polq	ENSMUSG00000034206	transcript	ENSMUST00000054034.6	protein_coding	protein_coding	c.4829G>T	p.Arg1610Leu	4943/8552	4829/7635	1610/2544			.
chr16	37062867	G	A							1						A	missense_variant	MODERATE	Polq	ENSMUSG00000034206	transcript	ENSMUST00000054034.6	protein_coding	protein_coding	c.5392G>A	p.Glu1798Lys	5506/8552	5392/7635	1798/2544			.
chr16	37071583	G	T									1				T	missense_variant	MODERATE	Polq	ENSMUSG00000034206	transcript	ENSMUST00000054034.6	protein_coding	protein_coding	c.5846G>T	p.Trp1949Leu	5960/8552	5846/7635	1949/2544			.
chr16	37094589	G	A							1						A	missense_variant	MODERATE	Polq	ENSMUSG00000034206	transcript	ENSMUST00000054034.6	protein_coding	protein_coding	c.7610G>A	p.Gly2537Glu	7724/8552	7610/7635	2537/2544			.
chr16	91226500	T	C							1						C	missense_variant	MODERATE	Olig2	ENSMUSG00000039830	transcript	ENSMUST00000035608.8	protein_coding	protein_coding	c.101T>C	p.Phe34Ser	260/2437	101/972	34/323			.
chr16	91226731	T	C											1		C	missense_variant	MODERATE	Olig2	ENSMUSG00000039830	transcript	ENSMUST00000035608.8	protein_coding	protein_coding	c.332T>C	p.Leu111Pro	491/2437	332/972	111/323			.
chr16	91226830	G	A						1							A	missense_variant	MODERATE	Olig2	ENSMUSG00000039830	transcript	ENSMUST00000035608.8	protein_coding	protein_coding	c.431G>A	p.Arg144His	590/2437	431/972	144/323			.
chr16	91227316	A	C									1				C	missense_variant	MODERATE	Olig2	ENSMUSG00000039830	transcript	ENSMUST00000035608.8	protein_coding	protein_coding	c.917A>C	p.His306Pro	1076/2437	917/972	306/323			.
chr16	92644250	T	C				1									C	missense_variant	MODERATE	Runx1	ENSMUSG00000022952	transcript	ENSMUST00000023673.13	protein_coding	protein_coding	c.670A>G	p.Arg224Gly	944/5861	670/1398	224/465			.
chr16	92695596	T	C									1				C	missense_variant	MODERATE	Runx1	ENSMUSG00000022952	transcript	ENSMUST00000023673.13	protein_coding	protein_coding	c.200A>G	p.Glu67Gly	474/5861	200/1398	67/465			.
chr16	95361311	T	C					1								C	missense_variant	MODERATE	Erg	ENSMUSG00000040732	transcript	ENSMUST00000113846.9	protein_coding	protein_coding	c.956A>G	p.Gln319Arg	1107/3249	956/1461	319/486			.
chr16	95368663	A	G								1					G	missense_variant	MODERATE	Erg	ENSMUSG00000040732	transcript	ENSMUST00000113846.9	protein_coding	protein_coding	c.929T>C	p.Leu310Pro	1080/3249	929/1461	310/486			.
chr16	95377367	C	T					1								T	missense_variant	MODERATE	Erg	ENSMUSG00000040732	transcript	ENSMUST00000113846.9	protein_coding	protein_coding	c.700G>A	p.Ala234Thr	851/3249	700/1461	234/486			.
chr17	10217749	T	C					1								C	missense_variant	MODERATE	Qk	ENSMUSG00000062078	transcript	ENSMUST00000097414.9	protein_coding	protein_coding	c.601A>G	p.Asn201Asp	1089/4658	601/1026	201/341			.
chr17	10273950	C	A									1				A	missense_variant	MODERATE	Qk	ENSMUSG00000062078	transcript	ENSMUST00000097414.9	protein_coding	protein_coding	c.399G>T	p.Lys133Asn	887/4658	399/1026	133/341			.
chr17	13803960	A	G						1							G	missense_variant	MODERATE	Mllt4	ENSMUSG00000068036	transcript	ENSMUST00000139666.7	protein_coding	protein_coding	c.127A>G	p.Met43Val	253/7732	127/5463	43/1820			.
chr17	13804000	C	T											1		T	missense_variant	MODERATE	Mllt4	ENSMUSG00000068036	transcript	ENSMUST00000139666.7	protein_coding	protein_coding	c.167C>T	p.Ala56Val	293/7732	167/5463	56/1820			.
chr17	13804079	C	A												1	A	missense_variant	MODERATE	Mllt4	ENSMUSG00000068036	transcript	ENSMUST00000139666.7	protein_coding	protein_coding	c.246C>A	p.Asp82Glu	372/7732	246/5463	82/1820			.
chr17	13804098	C	A										1			A	missense_variant	MODERATE	Mllt4	ENSMUSG00000068036	transcript	ENSMUST00000139666.7	protein_coding	protein_coding	c.265C>A	p.Pro89Thr	391/7732	265/5463	89/1820			.
chr17	13809054	A	C					1								C	missense_variant	MODERATE	Mllt4	ENSMUSG00000068036	transcript	ENSMUST00000139666.7	protein_coding	protein_coding	c.537A>C	p.Gln179His	663/7732	537/5463	179/1820			.
chr17	13818235	A	G							1						G	missense_variant	MODERATE	Mllt4	ENSMUSG00000068036	transcript	ENSMUST00000139666.7	protein_coding	protein_coding	c.854A>G	p.Tyr285Cys	980/7732	854/5463	285/1820			.
chr17	13823356	G	A												1	A	missense_variant	MODERATE	Mllt4	ENSMUSG00000068036	transcript	ENSMUST00000139666.7	protein_coding	protein_coding	c.1075G>A	p.Val359Ile	1201/7732	1075/5463	359/1820			.
chr17	13850794	A	G											1		G	missense_variant	MODERATE	Mllt4	ENSMUSG00000068036	transcript	ENSMUST00000139666.7	protein_coding	protein_coding	c.2293A>G	p.Thr765Ala	2419/7732	2293/5463	765/1820			.
chr17	13885344	C	A												1	A	missense_variant	MODERATE	Mllt4	ENSMUSG00000068036	transcript	ENSMUST00000139666.7	protein_coding	protein_coding	c.3647C>A	p.Pro1216His	3773/7732	3647/5463	1216/1820			.
chr17	13888615	C	A												1	A	missense_variant	MODERATE	Mllt4	ENSMUSG00000068036	transcript	ENSMUST00000139666.7	protein_coding	protein_coding	c.4444C>A	p.Gln1482Lys	4570/7732	4444/5463	1482/1820			.
chr17	27561491	A	G											1		G	missense_variant	MODERATE	Hmga1	ENSMUSG00000046711	transcript	ENSMUST00000117600.7	protein_coding	protein_coding	c.250A>G	p.Arg84Gly	378/1635	250/324	84/107			.
chr17	29491786	A	T										1			T	missense_variant	MODERATE	Pim1	ENSMUSG00000024014	transcript	ENSMUST00000024811.7	protein_coding	protein_coding	c.362A>T	p.Glu121Val	694/2638	362/942	121/313			.
chr17	29491905	T	C											1		C	missense_variant	MODERATE	Pim1	ENSMUSG00000024014	transcript	ENSMUST00000024811.7	protein_coding	protein_coding	c.481T>C	p.Cys161Arg	813/2638	481/942	161/313			.
chr17	33911925	C	T				1									T	missense_variant	MODERATE	Daxx	ENSMUSG00000002307	transcript	ENSMUST00000079421.13	protein_coding	protein_coding	c.913C>T	p.Arg305Trp	1083/2580	913/2223	305/740			.
chr17	33912790	A	G								1					G	missense_variant	MODERATE	Daxx	ENSMUSG00000002307	transcript	ENSMUST00000079421.13	protein_coding	protein_coding	c.1472A>G	p.Glu491Gly	1642/2580	1472/2223	491/740			.
chr17	33913375	G	T								1					T	missense_variant	MODERATE	Daxx	ENSMUSG00000002307	transcript	ENSMUST00000079421.13	protein_coding	protein_coding	c.1592G>T	p.Arg531Ile	1762/2580	1592/2223	531/740			.
chr17	33913479	G	T											1		T	missense_variant	MODERATE	Daxx	ENSMUSG00000002307	transcript	ENSMUST00000079421.13	protein_coding	protein_coding	c.1696G>T	p.Asp566Tyr	1866/2580	1696/2223	566/740			.
chr17	47785816	C	A										1			A	missense_variant	MODERATE	Tfeb	ENSMUSG00000023990	transcript	ENSMUST00000024786.13	protein_coding	protein_coding	c.7C>A	p.Gln3Lys	97/2296	7/1605	3/534			.
chr17	47788248	A	G					1								G	missense_variant	MODERATE	Tfeb	ENSMUSG00000023990	transcript	ENSMUST00000024786.13	protein_coding	protein_coding	c.856A>G	p.Arg286Gly	946/2296	856/1605	286/534			.
chr17	56018825	C	T	1												T	missense_variant	MODERATE	Sh3gl1	ENSMUSG00000003200	transcript	ENSMUST00000003268.9	protein_coding	protein_coding	c.603G>A	p.Met201Ile	781/2072	603/1107	201/368			.
chr17	56018898	T	G								1					G	missense_variant	MODERATE	Sh3gl1	ENSMUSG00000003200	transcript	ENSMUST00000003268.9	protein_coding	protein_coding	c.530A>C	p.Lys177Thr	708/2072	530/1107	177/368			.
chr17	71874174	G	A									1				A	missense_variant	MODERATE	Alk	ENSMUSG00000055471	transcript	ENSMUST00000086639.4	protein_coding	protein_coding	c.4120C>T	p.Pro1374Ser	4120/4866	4120/4866	1374/1621			.
chr17	71874967	G	T												1	T	missense_variant	MODERATE	Alk	ENSMUSG00000055471	transcript	ENSMUST00000086639.4	protein_coding	protein_coding	c.4060C>A	p.Pro1354Thr	4060/4866	4060/4866	1354/1621			.
chr17	71895899	C	A									1				A	missense_variant	MODERATE	Alk	ENSMUSG00000055471	transcript	ENSMUST00000086639.4	protein_coding	protein_coding	c.3440G>T	p.Ser1147Ile	3440/4866	3440/4866	1147/1621			.
chr17	71895934	A	T				1									T	stop_gained	HIGH	Alk	ENSMUSG00000055471	transcript	ENSMUST00000086639.4	protein_coding	protein_coding	c.3405T>A	p.Tyr1135*	3405/4866	3405/4866	1135/1621			.
chr17	71897891	G	T					1								T	missense_variant	MODERATE	Alk	ENSMUSG00000055471	transcript	ENSMUST00000086639.4	protein_coding	protein_coding	c.3285C>A	p.Asp1095Glu	3285/4866	3285/4866	1095/1621			.
chr17	71900660	C	T				1									T	missense_variant&splice_region_variant	MODERATE	Alk	ENSMUSG00000055471	transcript	ENSMUST00000086639.4	protein_coding	protein_coding	c.3079G>A	p.Val1027Met	3079/4866	3079/4866	1027/1621			.
chr17	71904327	A	G							1						G	missense_variant	MODERATE	Alk	ENSMUSG00000055471	transcript	ENSMUST00000086639.4	protein_coding	protein_coding	c.2557T>C	p.Tyr853His	2557/4866	2557/4866	853/1621			.
chr17	71984710	G	A										1			A	missense_variant	MODERATE	Alk	ENSMUSG00000055471	transcript	ENSMUST00000086639.4	protein_coding	protein_coding	c.1580C>T	p.Thr527Ile	1580/4866	1580/4866	527/1621			.
chr17	71992122	G	A								1					A	missense_variant	MODERATE	Alk	ENSMUSG00000055471	transcript	ENSMUST00000086639.4	protein_coding	protein_coding	c.1363C>T	p.Leu455Phe	1363/4866	1363/4866	455/1621			.
chr17	72603394	G	A						1							A	missense_variant	MODERATE	Alk	ENSMUSG00000055471	transcript	ENSMUST00000086639.4	protein_coding	protein_coding	c.316C>T	p.Pro106Ser	316/4866	316/4866	106/1621			.
chr17	74557956	C	A											1		A	missense_variant	MODERATE	Birc6	ENSMUSG00000024073	transcript	ENSMUST00000180037.7	protein_coding	protein_coding	c.710C>A	p.Ala237Asp	883/15768	710/14622	237/4873			.
chr17	74579347	G	A						1							A	missense_variant	MODERATE	Birc6	ENSMUSG00000024073	transcript	ENSMUST00000180037.7	protein_coding	protein_coding	c.1669G>A	p.Glu557Lys	1842/15768	1669/14622	557/4873			.
chr17	74579755	C	T											1		T	stop_gained	HIGH	Birc6	ENSMUSG00000024073	transcript	ENSMUST00000180037.7	protein_coding	protein_coding	c.2077C>T	p.Gln693*	2250/15768	2077/14622	693/4873			.
chr17	74593135	T	A					1								A	missense_variant	MODERATE	Birc6	ENSMUSG00000024073	transcript	ENSMUST00000180037.7	protein_coding	protein_coding	c.3307T>A	p.Cys1103Ser	3480/15768	3307/14622	1103/4873			.
chr17	74594420	G	T								1					T	stop_gained	HIGH	Birc6	ENSMUSG00000024073	transcript	ENSMUST00000180037.7	protein_coding	protein_coding	c.3478G>T	p.Glu1160*	3651/15768	3478/14622	1160/4873			.
chr17	74596916	G	A							1						A	missense_variant	MODERATE	Birc6	ENSMUSG00000024073	transcript	ENSMUST00000180037.7	protein_coding	protein_coding	c.3703G>A	p.Gly1235Arg	3876/15768	3703/14622	1235/4873			.
chr17	74598099	C	T								1					T	missense_variant	MODERATE	Birc6	ENSMUSG00000024073	transcript	ENSMUST00000180037.7	protein_coding	protein_coding	c.3886C>T	p.Arg1296Trp	4059/15768	3886/14622	1296/4873			.
chr17	74603082	T	C										1			C	missense_variant	MODERATE	Birc6	ENSMUSG00000024073	transcript	ENSMUST00000180037.7	protein_coding	protein_coding	c.4469T>C	p.Leu1490Pro	4642/15768	4469/14622	1490/4873			.
chr17	74608183	C	A							1						A	missense_variant	MODERATE	Birc6	ENSMUSG00000024073	transcript	ENSMUST00000180037.7	protein_coding	protein_coding	c.4867C>A	p.Gln1623Lys	5040/15768	4867/14622	1623/4873			.
chr17	74609120	C	A					1								A	missense_variant	MODERATE	Birc6	ENSMUSG00000024073	transcript	ENSMUST00000180037.7	protein_coding	protein_coding	c.5030C>A	p.Ala1677Glu	5203/15768	5030/14622	1677/4873			.
chr17	74609134	G	A						1							A	missense_variant	MODERATE	Birc6	ENSMUSG00000024073	transcript	ENSMUST00000180037.7	protein_coding	protein_coding	c.5044G>A	p.Ala1682Thr	5217/15768	5044/14622	1682/4873			.
chr17	74611455	G	T						1							T	missense_variant	MODERATE	Birc6	ENSMUSG00000024073	transcript	ENSMUST00000180037.7	protein_coding	protein_coding	c.5721G>T	p.Leu1907Phe	5894/15768	5721/14622	1907/4873			.
chr17	74613493	C	A									1				A	missense_variant	MODERATE	Birc6	ENSMUSG00000024073	transcript	ENSMUST00000180037.7	protein_coding	protein_coding	c.6286C>A	p.Leu2096Ile	6459/15768	6286/14622	2096/4873			.
chr17	74619746	G	T								1					T	stop_gained	HIGH	Birc6	ENSMUSG00000024073	transcript	ENSMUST00000180037.7	protein_coding	protein_coding	c.6802G>T	p.Glu2268*	6975/15768	6802/14622	2268/4873			.
chr17	74639896	C	A										1			A	missense_variant	MODERATE	Birc6	ENSMUSG00000024073	transcript	ENSMUST00000180037.7	protein_coding	protein_coding	c.8627C>A	p.Ser2876Tyr	8800/15768	8627/14622	2876/4873			.
chr17	74639974	G	A											1		A	missense_variant	MODERATE	Birc6	ENSMUSG00000024073	transcript	ENSMUST00000180037.7	protein_coding	protein_coding	c.8705G>A	p.Gly2902Asp	8878/15768	8705/14622	2902/4873			.
chr17	74640234	G	T						1							T	stop_gained	HIGH	Birc6	ENSMUSG00000024073	transcript	ENSMUST00000180037.7	protein_coding	protein_coding	c.8965G>T	p.Gly2989*	9138/15768	8965/14622	2989/4873			.
chr17	74646477	T	C										1			C	missense_variant	MODERATE	Birc6	ENSMUSG00000024073	transcript	ENSMUST00000180037.7	protein_coding	protein_coding	c.9751T>C	p.Ser3251Pro	9924/15768	9751/14622	3251/4873			.
chr17	74646552	C	A	1												A	missense_variant	MODERATE	Birc6	ENSMUSG00000024073	transcript	ENSMUST00000180037.7	protein_coding	protein_coding	c.9826C>A	p.Leu3276Ile	9999/15768	9826/14622	3276/4873			.
chr17	74650251	G	A					1								A	missense_variant	MODERATE	Birc6	ENSMUSG00000024073	transcript	ENSMUST00000180037.7	protein_coding	protein_coding	c.11239G>A	p.Ala3747Thr	11412/15768	11239/14622	3747/4873			.
chr17	74659195	A	G		1	1										G	missense_variant	MODERATE	Birc6	ENSMUSG00000024073	transcript	ENSMUST00000180037.7	protein_coding	protein_coding	c.12176A>G	p.Glu4059Gly	12349/15768	12176/14622	4059/4873			.
chr17	74660529	G	A											1		A	missense_variant	MODERATE	Birc6	ENSMUSG00000024073	transcript	ENSMUST00000180037.7	protein_coding	protein_coding	c.12484G>A	p.Val4162Met	12657/15768	12484/14622	4162/4873			.
chr17	74677228	G	T												1	T	missense_variant	MODERATE	Birc6	ENSMUSG00000024073	transcript	ENSMUST00000180037.7	protein_coding	protein_coding	c.13252G>T	p.Ala4418Ser	13425/15768	13252/14622	4418/4873			.
chr17	74691134	C	T										1			T	missense_variant	MODERATE	Birc6	ENSMUSG00000024073	transcript	ENSMUST00000180037.7	protein_coding	protein_coding	c.13793C>T	p.Ala4598Val	13966/15768	13793/14622	4598/4873			.
chr17	74702343	C	A									1				A	missense_variant	MODERATE	Birc6	ENSMUSG00000024073	transcript	ENSMUST00000180037.7	protein_coding	protein_coding	c.14582C>A	p.Pro4861His	14755/15768	14582/14622	4861/4873			.
chr17	74702352	G	T												1	T	missense_variant	MODERATE	Birc6	ENSMUSG00000024073	transcript	ENSMUST00000180037.7	protein_coding	protein_coding	c.14591G>T	p.Ser4864Ile	14764/15768	14591/14622	4864/4873			.
chr17	86797116	G	T									1				T	missense_variant&splice_region_variant	MODERATE	Epas1	ENSMUSG00000024140	transcript	ENSMUST00000024954.9	protein_coding	protein_coding	c.27G>T	p.Arg9Ser	403/5309	27/2625	9/874			.
chr17	86824405	A	G	1												G	splice_acceptor_variant&intron_variant	HIGH	Epas1	ENSMUSG00000024140	transcript	ENSMUST00000024954.9	protein_coding	protein_coding	c.1035-2A>G							.
chr17	86826517	G	C												1	C	missense_variant	MODERATE	Epas1	ENSMUSG00000024140	transcript	ENSMUST00000024954.9	protein_coding	protein_coding	c.1453G>C	p.Glu485Gln	1829/5309	1453/2625	485/874			.
chr17	86827529	C	T									1				T	missense_variant	MODERATE	Epas1	ENSMUSG00000024140	transcript	ENSMUST00000024954.9	protein_coding	protein_coding	c.1589C>T	p.Pro530Leu	1965/5309	1589/2625	530/874			.
chr17	86828749	T	C	1												C	missense_variant	MODERATE	Epas1	ENSMUSG00000024140	transcript	ENSMUST00000024954.9	protein_coding	protein_coding	c.2117T>C	p.Leu706Pro	2493/5309	2117/2625	706/874			.
chr17	86829343	G	A												1	A	missense_variant	MODERATE	Epas1	ENSMUSG00000024140	transcript	ENSMUST00000024954.9	protein_coding	protein_coding	c.2333G>A	p.Gly778Asp	2709/5309	2333/2625	778/874			.
chr18	5748840	A	G											1		G	missense_variant	MODERATE	Zeb1	ENSMUSG00000024238	transcript	ENSMUST00000025081.11	protein_coding	protein_coding	c.406A>G	p.Ser136Gly	456/5805	406/3354	136/1117			.
chr18	5767859	C	T	1												T	missense_variant	MODERATE	Zeb1	ENSMUSG00000024238	transcript	ENSMUST00000025081.11	protein_coding	protein_coding	c.2369C>T	p.Pro790Leu	2419/5805	2369/3354	790/1117			.
chr18	13717679	G	A							1						A	missense_variant	MODERATE	Zfp521	ENSMUSG00000024420	transcript	ENSMUST00000025288.7	protein_coding	protein_coding	c.3727C>T	p.His1243Tyr	3961/6152	3727/3936	1243/1311			.
chr18	13844839	G	T					1								T	missense_variant	MODERATE	Zfp521	ENSMUSG00000024420	transcript	ENSMUST00000025288.7	protein_coding	protein_coding	c.2516C>A	p.Thr839Asn	2750/6152	2516/3936	839/1311			.
chr18	13845721	C	A											1		A	missense_variant	MODERATE	Zfp521	ENSMUSG00000024420	transcript	ENSMUST00000025288.7	protein_coding	protein_coding	c.1634G>T	p.Gly545Val	1868/6152	1634/3936	545/1311			.
chr18	13846517	C	A												1	A	missense_variant	MODERATE	Zfp521	ENSMUSG00000024420	transcript	ENSMUST00000025288.7	protein_coding	protein_coding	c.838G>T	p.Ala280Ser	1072/6152	838/3936	280/1311			.
chr18	13971393	C	T				1									T	missense_variant	MODERATE	Zfp521	ENSMUSG00000024420	transcript	ENSMUST00000025288.7	protein_coding	protein_coding	c.11G>A	p.Arg4His	245/6152	3936-11-01	4/1311			.
chr18	61061209	G	C				1									C	missense_variant	MODERATE	Pdgfrb	ENSMUSG00000024620	transcript	ENSMUST00000115274.1	protein_coding	protein_coding	c.57G>C	p.Gln19His	495/5423	57/3312	19/1103			.
chr18	61061382	C	T											1		T	missense_variant	MODERATE	Pdgfrb	ENSMUSG00000024620	transcript	ENSMUST00000115274.1	protein_coding	protein_coding	c.230C>T	p.Ala77Val	668/5423	230/3312	77/1103			.
chr18	61068139	T	G											1		G	missense_variant	MODERATE	Pdgfrb	ENSMUSG00000024620	transcript	ENSMUST00000115274.1	protein_coding	protein_coding	c.1296T>G	p.Asn432Lys	1734/5423	1296/3312	432/1103			.
chr18	61073340	T	C												1	C	missense_variant	MODERATE	Pdgfrb	ENSMUSG00000024620	transcript	ENSMUST00000115274.1	protein_coding	protein_coding	c.1919T>C	p.Leu640Pro	2357/5423	1919/3312	640/1103			.
chr18	61079628	T	C							1						C	missense_variant	MODERATE	Pdgfrb	ENSMUSG00000024620	transcript	ENSMUST00000115274.1	protein_coding	protein_coding	c.2603T>C	p.Phe868Ser	3041/5423	2603/3312	868/1103			.
chr18	61081900	C	A											1		A	missense_variant	MODERATE	Pdgfrb	ENSMUSG00000024620	transcript	ENSMUST00000115274.1	protein_coding	protein_coding	c.3000C>A	p.His1000Gln	3438/5423	3000/3312	1000/1103			.
chr18	61109666	C	T		1	1										T	missense_variant	MODERATE	Csf1r	ENSMUSG00000024621	transcript	ENSMUST00000025523.12	protein_coding	protein_coding	c.100C>T	p.Pro34Ser	382/3870	100/2934	34/977			.
chr18	61110237	G	T							1						T	missense_variant	MODERATE	Csf1r	ENSMUSG00000024621	transcript	ENSMUST00000025523.12	protein_coding	protein_coding	c.324G>T	p.Trp108Cys	606/3870	324/2934	108/977			.
chr18	61110239	A	T								1					T	missense_variant	MODERATE	Csf1r	ENSMUSG00000024621	transcript	ENSMUST00000025523.12	protein_coding	protein_coding	c.326A>T	p.Asn109Ile	608/3870	326/2934	109/977			.
chr18	61110245	T	C					1								C	missense_variant	MODERATE	Csf1r	ENSMUSG00000024621	transcript	ENSMUST00000025523.12	protein_coding	protein_coding	c.332T>C	p.Leu111Pro	614/3870	332/2934	111/977			.
chr18	65444830	A	G								1					G	splice_acceptor_variant&intron_variant	HIGH	Malt1	ENSMUSG00000032688	transcript	ENSMUST00000049248.5	protein_coding	protein_coding	c.395-2A>G							.
chr18	65470440	G	A										1			A	missense_variant	MODERATE	Malt1	ENSMUSG00000032688	transcript	ENSMUST00000049248.5	protein_coding	protein_coding	c.1646G>A	p.Ser549Asn	1855/5073	1646/2466	549/821			.
chr18	65476141	C	T					1								T	missense_variant	MODERATE	Malt1	ENSMUSG00000032688	transcript	ENSMUST00000049248.5	protein_coding	protein_coding	c.2182C>T	p.Arg728Cys	2391/5073	2182/2466	728/821			.
chr18	65476292	G	A					1								A	missense_variant	MODERATE	Malt1	ENSMUSG00000032688	transcript	ENSMUST00000049248.5	protein_coding	protein_coding	c.2333G>A	p.Arg778Gln	2542/5073	2333/2466	778/821			.
chr18	78856732	C	T				1									T	missense_variant	MODERATE	Setbp1	ENSMUSG00000024548	transcript	ENSMUST00000025430.10	protein_coding	protein_coding	c.3719G>A	p.Gly1240Asp	4088/9953	3719/4749	1240/1582			.
chr18	78857120	T	C									1				C	missense_variant	MODERATE	Setbp1	ENSMUSG00000024548	transcript	ENSMUST00000025430.10	protein_coding	protein_coding	c.3331A>G	p.Thr1111Ala	3700/9953	3331/4749	1111/1582			.
chr18	78857726	G	A						1							A	missense_variant	MODERATE	Setbp1	ENSMUSG00000024548	transcript	ENSMUST00000025430.10	protein_coding	protein_coding	c.2725C>T	p.Arg909Trp	3094/9953	2725/4749	909/1582			.
chr18	79086714	T	A						1							A	missense_variant	MODERATE	Setbp1	ENSMUSG00000024548	transcript	ENSMUST00000025430.10	protein_coding	protein_coding	c.302A>T	p.Gln101Leu	671/9953	302/4749	101/1582			.
chr18	79086990	C	T						1							T	missense_variant	MODERATE	Setbp1	ENSMUSG00000024548	transcript	ENSMUST00000025430.10	protein_coding	protein_coding	c.26G>A	p.Ser9Asn	395/9953	26/4749	9/1582			.
chr19	29271473	A	G	1												G	missense_variant&splice_region_variant	MODERATE	Jak2	ENSMUSG00000024789	transcript	ENSMUST00000025705.6	protein_coding	protein_coding	c.349A>G	p.Arg117Gly	665/4947	349/3399	117/1132			.
chr19	29286366	G	T												1	T	missense_variant	MODERATE	Jak2	ENSMUSG00000024789	transcript	ENSMUST00000025705.6	protein_coding	protein_coding	c.1280G>T	p.Cys427Phe	1596/4947	1280/3399	427/1132			.
chr19	29291255	A	G	1												G	missense_variant	MODERATE	Jak2	ENSMUSG00000024789	transcript	ENSMUST00000025705.6	protein_coding	protein_coding	c.1730A>G	p.Glu577Gly	2046/4947	1730/3399	577/1132			.
chr19	29295734	G	A							1						A	missense_variant	MODERATE	Jak2	ENSMUSG00000024789	transcript	ENSMUST00000025705.6	protein_coding	protein_coding	c.1957G>A	p.Val653Met	2273/4947	1957/3399	653/1132			.
chr19	29301702	A	T		1	1										T	missense_variant	MODERATE	Jak2	ENSMUSG00000024789	transcript	ENSMUST00000025705.6	protein_coding	protein_coding	c.2852A>T	p.Lys951Ile	3168/4947	2852/3399	951/1132			.
chr19	29301715	A	T										1			T	missense_variant	MODERATE	Jak2	ENSMUSG00000024789	transcript	ENSMUST00000025705.6	protein_coding	protein_coding	c.2865A>T	p.Gln955His	3181/4947	2865/3399	955/1132			.
chr19	29309708	C	A					1								A	missense_variant	MODERATE	Jak2	ENSMUSG00000024789	transcript	ENSMUST00000025705.6	protein_coding	protein_coding	c.3173C>A	p.Pro1058His	3489/4947	3173/3399	1058/1132			.
chr19	29311009	A	G										1			G	missense_variant	MODERATE	Jak2	ENSMUSG00000024789	transcript	ENSMUST00000025705.6	protein_coding	protein_coding	c.3259A>G	p.Arg1087Gly	3575/4947	3259/3399	1087/1132			.
chr19	29446130	C	A								1					A	missense_variant	MODERATE	Pdcd1lg2	ENSMUSG00000016498	transcript	ENSMUST00000112576.2	protein_coding	protein_coding	c.573C>A	p.Ser191Arg	809/1645	573/744	191/247			.
chr19	46897622	C	A												1	A	missense_variant	MODERATE	Nt5c2	ENSMUSG00000025041	transcript	ENSMUST00000168536.7	protein_coding	protein_coding	c.587G>T	p.Ser196Ile	686/3769	587/1683	196/560			.
chr19	46969460	G	T							1						T	missense_variant	MODERATE	Nt5c2	ENSMUSG00000025041	transcript	ENSMUST00000086961.13	protein_coding	protein_coding	c.15C>A	p.Phe5Leu	15/3745	15/1758	5/585			.
chr2	9858642	G	T											1		T	missense_variant	MODERATE	Gata3	ENSMUSG00000015619	transcript	ENSMUST00000102976.3	protein_coding	protein_coding	c.1060C>A	p.Leu354Met	1651/3215	1060/1332	354/443			.
chr2	18206019	C	A							1						A	stop_gained	HIGH	Mllt10	ENSMUSG00000026743	transcript	ENSMUST00000028076.14	protein_coding	protein_coding	c.2243C>A	p.Ser748*	2378/4917	2243/3207	748/1068			.
chr2	18206057	G	A						1							A	missense_variant	MODERATE	Mllt10	ENSMUSG00000026743	transcript	ENSMUST00000028076.14	protein_coding	protein_coding	c.2281G>A	p.Glu761Lys	2416/4917	2281/3207	761/1068			.
chr2	18206782	C	A					1								A	missense_variant&splice_region_variant	MODERATE	Mllt10	ENSMUSG00000026743	transcript	ENSMUST00000028076.14	protein_coding	protein_coding	c.2505C>A	p.Asp835Glu	2640/4917	2505/3207	835/1068			.
chr2	18206840	G	A										1			A	missense_variant	MODERATE	Mllt10	ENSMUSG00000026743	transcript	ENSMUST00000028076.14	protein_coding	protein_coding	c.2563G>A	p.Ala855Thr	2698/4917	2563/3207	855/1068			.
chr2	26460438	G	A								1					A	missense_variant	MODERATE	Notch1	ENSMUSG00000026923	transcript	ENSMUST00000028288.4	protein_coding	protein_coding	c.6689C>T	p.Thr2230Ile	6953/9488	6689/7596	2230/2531			.
chr2	26462197	G	A											1		A	missense_variant	MODERATE	Notch1	ENSMUSG00000026923	transcript	ENSMUST00000028288.4	protein_coding	protein_coding	c.6101C>T	p.Ala2034Val	6365/9488	6101/7596	2034/2531			.
chr2	26463862	C	G								1					G	missense_variant	MODERATE	Notch1	ENSMUSG00000026923	transcript	ENSMUST00000028288.4	protein_coding	protein_coding	c.5752G>C	p.Gly1918Arg	6016/9488	5752/7596	1918/2531			.
chr2	26466577	A	G										1			G	missense_variant	MODERATE	Notch1	ENSMUSG00000026923	transcript	ENSMUST00000028288.4	protein_coding	protein_coding	c.5027T>C	p.Val1676Ala	5291/9488	5027/7596	1676/2531			.
chr2	26468416	T	C												1	C	missense_variant	MODERATE	Notch1	ENSMUSG00000026923	transcript	ENSMUST00000028288.4	protein_coding	protein_coding	c.4402A>G	p.Asn1468Asp	4666/9488	4402/7596	1468/2531			.
chr2	26468722	C	T										1			T	missense_variant	MODERATE	Notch1	ENSMUSG00000026923	transcript	ENSMUST00000028288.4	protein_coding	protein_coding	c.4096G>A	p.Gly1366Ser	4360/9488	4096/7596	1366/2531			.
chr2	26471296	G	T												1	T	stop_gained	HIGH	Notch1	ENSMUSG00000026923	transcript	ENSMUST00000132820.1	protein_coding	protein_coding	c.258C>A	p.Cys86*	492/512	258/278	86/91		WARNING_TRANSCRIPT_INCOMPLETE	.
chr2	26480352	C	T						1							T	missense_variant	MODERATE	Notch1	ENSMUSG00000026923	transcript	ENSMUST00000028288.4	protein_coding	protein_coding	c.1127G>A	p.Cys376Tyr	1391/9488	1127/7596	376/2531			.
chr2	26480359	C	T					1								T	missense_variant	MODERATE	Notch1	ENSMUSG00000026923	transcript	ENSMUST00000028288.4	protein_coding	protein_coding	c.1120G>A	p.Asp374Asn	1384/9488	1120/7596	374/2531			.
chr2	26481612	C	T						1							T	missense_variant	MODERATE	Notch1	ENSMUSG00000026923	transcript	ENSMUST00000028288.4	protein_coding	protein_coding	c.824G>A	p.Gly275Asp	1088/9488	824/7596	275/2531			.
chr2	27450430	G	T					1								T	missense_variant	MODERATE	Brd3	ENSMUSG00000026918	transcript	ENSMUST00000028282.14	protein_coding	protein_coding	c.1766C>A	p.Pro589His	2118/5419	1766/2181	589/726			.
chr2	27459696	C	A							1						A	missense_variant	MODERATE	Brd3	ENSMUSG00000026918	transcript	ENSMUST00000028282.14	protein_coding	protein_coding	c.844G>T	p.Gly282Cys	1196/5419	844/2181	282/726			.
chr2	31784520	C	A												1	A	missense_variant	MODERATE	Abl1	ENSMUSG00000026842	transcript	ENSMUST00000075759.12	protein_coding	protein_coding	c.620C>A	p.Ser207Tyr	1876/6327	620/3429	207/1142			.
chr2	31797721	G	A	1												A	missense_variant	MODERATE	Abl1	ENSMUSG00000026842	transcript	ENSMUST00000075759.12	protein_coding	protein_coding	c.1729G>A	p.Glu577Lys	2985/6327	1729/3429	577/1142			.
chr2	31800690	G	T										1			T	missense_variant	MODERATE	Abl1	ENSMUSG00000026842	transcript	ENSMUST00000075759.12	protein_coding	protein_coding	c.2220G>T	p.Met740Ile	3476/6327	2220/3429	740/1142			.
chr2	31800895	G	A										1			A	missense_variant	MODERATE	Abl1	ENSMUSG00000026842	transcript	ENSMUST00000075759.12	protein_coding	protein_coding	c.2425G>A	p.Glu809Lys	3681/6327	2425/3429	809/1142			.
chr2	58462981	C	G										1			G	missense_variant	MODERATE	Acvr1	ENSMUSG00000026836	transcript	ENSMUST00000056376.11	protein_coding	protein_coding	c.966G>C	p.Glu322Asp	1440/2394	966/1530	322/509			.
chr2	58479682	G	T					1								T	missense_variant	MODERATE	Acvr1	ENSMUSG00000026836	transcript	ENSMUST00000056376.11	protein_coding	protein_coding	c.314C>A	p.Ala105Asp	788/2394	314/1530	105/509			.
chr2	74670026	C	T								1					T	missense_variant	MODERATE	Hoxd13	ENSMUSG00000001819	transcript	ENSMUST00000001872.4	protein_coding	protein_coding	c.910C>T	p.Arg304Trp	910/2483	910/1020	304/339			.
chr2	112248859	G	T												1	T	missense_variant	MODERATE	Nutm1	ENSMUSG00000041358	transcript	ENSMUST00000043970.1	protein_coding	protein_coding	c.2710C>A	p.Leu904Ile	2820/3731	2710/3381	904/1126			.
chr2	112248987	G	A							1						A	missense_variant	MODERATE	Nutm1	ENSMUSG00000041358	transcript	ENSMUST00000043970.1	protein_coding	protein_coding	c.2582C>T	p.Thr861Ile	2692/3731	2582/3381	861/1126			.
chr2	118831601	G	A									1				A	missense_variant	MODERATE	Knstrn	ENSMUSG00000027331	transcript	ENSMUST00000134661.7	protein_coding	protein_coding	c.781G>A	p.Ala261Thr	879/4602	781/939	261/312			.
chr2	126720095	G	A									1				A	missense_variant	MODERATE	Usp8	ENSMUSG00000027363	transcript	ENSMUST00000110416.2	protein_coding	protein_coding	c.208G>A	p.Ala70Thr	402/4154	208/3276	70/1091			.
chr2	126734076	A	T						1							T	missense_variant	MODERATE	Usp8	ENSMUSG00000027363	transcript	ENSMUST00000110416.2	protein_coding	protein_coding	c.691A>T	p.Ser231Cys	885/4154	691/3276	231/1091			.
chr2	126734090	A	C									1				C	missense_variant	MODERATE	Usp8	ENSMUSG00000027363	transcript	ENSMUST00000110416.2	protein_coding	protein_coding	c.705A>C	p.Glu235Asp	899/4154	705/3276	235/1091			.
chr2	126737955	T	C												1	C	missense_variant	MODERATE	Usp8	ENSMUSG00000027363	transcript	ENSMUST00000110416.2	protein_coding	protein_coding	c.1124T>C	p.Leu375Ser	1318/4154	1124/3276	375/1091			.
chr2	126748248	G	A							1						A	missense_variant	MODERATE	Usp8	ENSMUSG00000027363	transcript	ENSMUST00000110416.2	protein_coding	protein_coding	c.1953G>A	p.Met651Ile	2147/4154	1953/3276	651/1091			.
chr2	126751026	C	A					1								A	missense_variant	MODERATE	Usp8	ENSMUSG00000027363	transcript	ENSMUST00000110416.2	protein_coding	protein_coding	c.2200C>A	p.Gln734Lys	2394/4154	2200/3276	734/1091			.
chr2	126751027	A	G		1	1										G	missense_variant	MODERATE	Usp8	ENSMUSG00000027363	transcript	ENSMUST00000110416.2	protein_coding	protein_coding	c.2201A>G	p.Gln734Arg	2395/4154	2201/3276	734/1091			.
chr2	126751099	C	T		1	1										T	missense_variant	MODERATE	Usp8	ENSMUSG00000027363	transcript	ENSMUST00000110416.2	protein_coding	protein_coding	c.2273C>T	p.Thr758Ile	2467/4154	2273/3276	758/1091			.
chr2	126751152	G	T									1				T	missense_variant	MODERATE	Usp8	ENSMUSG00000027363	transcript	ENSMUST00000110416.2	protein_coding	protein_coding	c.2326G>T	p.Asp776Tyr	2520/4154	2326/3276	776/1091			.
chr2	126752475	T	C							1						C	missense_variant	MODERATE	Usp8	ENSMUSG00000027363	transcript	ENSMUST00000110416.2	protein_coding	protein_coding	c.2570T>C	p.Leu857Pro	2764/4154	2570/3276	857/1091			.
chr2	126754923	G	A									1				A	stop_gained	HIGH	Usp8	ENSMUSG00000027363	transcript	ENSMUST00000110416.2	protein_coding	protein_coding	c.2652G>A	p.Trp884*	2846/4154	2652/3276	884/1091			.
chr2	126754957	G	A							1						A	missense_variant	MODERATE	Usp8	ENSMUSG00000027363	transcript	ENSMUST00000110416.2	protein_coding	protein_coding	c.2686G>A	p.Val896Met	2880/4154	2686/3276	896/1091			.
chr2	126758152	T	C							1						C	missense_variant	MODERATE	Usp8	ENSMUSG00000027363	transcript	ENSMUST00000110416.2	protein_coding	protein_coding	c.2990T>C	p.Leu997Pro	3184/4154	2990/3276	997/1091			.
chr2	157458539	G	A						1							A	missense_variant	MODERATE	Src	ENSMUSG00000027646	transcript	ENSMUST00000109533.7	protein_coding	protein_coding	c.253G>A	p.Val85Met	584/3813	253/1608	85/535			.
chr2	157458856	G	A										1			A	missense_variant	MODERATE	Src	ENSMUSG00000027646	transcript	ENSMUST00000109529.1	protein_coding	protein_coding	c.361G>A	p.Val121Ile	361/2020	361/1626	121/541			.
chr2	157467507	G	T				1									T	missense_variant	MODERATE	Src	ENSMUSG00000027646	transcript	ENSMUST00000109533.7	protein_coding	protein_coding	c.933G>T	p.Gln311His	1264/3813	933/1608	311/535			.
chr2	157469839	C	A											1		A	missense_variant	MODERATE	Src	ENSMUSG00000027646	transcript	ENSMUST00000109533.7	protein_coding	protein_coding	c.1486C>A	p.Leu496Ile	1817/3813	1486/1608	496/535			.
chr2	160747836	C	A									1				A	stop_gained	HIGH	Plcg1	ENSMUSG00000016933	transcript	ENSMUST00000103115.7	protein_coding	protein_coding	c.279C>A	p.Tyr93*	413/4435	279/3909	93/1302			.
chr2	160751443	T	C							1						C	missense_variant	MODERATE	Plcg1	ENSMUSG00000016933	transcript	ENSMUST00000103115.7	protein_coding	protein_coding	c.689T>C	p.Leu230Pro	823/4435	689/3909	230/1302			.
chr2	160752533	C	G					1								G	missense_variant	MODERATE	Plcg1	ENSMUSG00000016933	transcript	ENSMUST00000103115.7	protein_coding	protein_coding	c.1176C>G	p.Asp392Glu	1310/4435	1176/3909	392/1302			.
chr2	160754472	C	A												1	A	missense_variant	MODERATE	Plcg1	ENSMUSG00000016933	transcript	ENSMUST00000103115.7	protein_coding	protein_coding	c.1987C>A	p.His663Asn	2121/4435	1987/3909	663/1302			.
chr2	160760084	G	T										1			T	missense_variant	MODERATE	Plcg1	ENSMUSG00000016933	transcript	ENSMUST00000103115.7	protein_coding	protein_coding	c.3232G>T	p.Asp1078Tyr	3366/4435	3232/3909	1078/1302			.
chr2	160761352	C	A												1	A	missense_variant	MODERATE	Plcg1	ENSMUSG00000016933	transcript	ENSMUST00000103115.7	protein_coding	protein_coding	c.3442C>A	p.Gln1148Lys	3576/4435	3442/3909	1148/1302			.
chr2	168754446	C	T									1				T	missense_variant	MODERATE	Sall4	ENSMUSG00000027547	transcript	ENSMUST00000029061.11	protein_coding	protein_coding	c.2473G>A	p.Val825Ile	2645/5073	2473/3204	825/1067			.
chr2	168755955	G	A				1									A	missense_variant	MODERATE	Sall4	ENSMUSG00000027547	transcript	ENSMUST00000029061.11	protein_coding	protein_coding	c.964C>T	p.Arg322Trp	1136/5073	964/3204	322/1067			.
chr2	174300012	C	T					1								T	missense_variant	MODERATE	Gnas	ENSMUSG00000027523	transcript	ENSMUST00000109088.7	protein_coding	protein_coding	c.1973C>T	p.Ser658Leu	2154/3519	1973/2178	658/725			.
chr2	174300042	C	T										1			T	missense_variant	MODERATE	Gnas	ENSMUSG00000027523	transcript	ENSMUST00000109088.7	protein_coding	protein_coding	c.2003C>T	p.Pro668Leu	2184/3519	2003/2178	668/725			.
chr2	174345399	G	A		1	1										A	missense_variant	MODERATE	Gnas	ENSMUSG00000027523	transcript	ENSMUST00000080493.11	protein_coding	protein_coding	c.2893G>A	p.Gly965Ser	2896/3519	2893/3402	965/1133			.
chr3	8666286	C	A							1						A	missense_variant	MODERATE	Hey1	ENSMUSG00000040289	transcript	ENSMUST00000042412.4	protein_coding	protein_coding	c.235G>T	p.Ala79Ser	621/2423	235/900	79/299			.
chr3	8666343	G	A							1						A	missense_variant	MODERATE	Hey1	ENSMUSG00000040289	transcript	ENSMUST00000042412.4	protein_coding	protein_coding	c.178C>T	p.Arg60Cys	564/2423	178/900	60/299			.
chr3	22179303	C	T					1								T	missense_variant&splice_region_variant	MODERATE	Tbl1xr1	ENSMUSG00000027630	transcript	ENSMUST00000063988.13	protein_coding	protein_coding	c.56C>T	p.Ser19Leu	312/6667	56/1545	19/514			.
chr3	22203937	G	A										1			A	missense_variant	MODERATE	Tbl1xr1	ENSMUSG00000027630	transcript	ENSMUST00000063988.13	protein_coding	protein_coding	c.1361G>A	p.Gly454Asp	1617/6667	1361/1545	454/514			.
chr3	29965483	G	T									1				T	missense_variant	MODERATE	Mecom	ENSMUSG00000027684	transcript	ENSMUST00000172694.7	protein_coding	protein_coding	c.1252C>A	p.His418Asn	2056/4381	1252/2157	418/718			.
chr3	29966717	G	A								1					A	stop_gained	HIGH	Mecom	ENSMUSG00000027684	transcript	ENSMUST00000172694.7	protein_coding	protein_coding	c.1144C>T	p.Arg382*	1948/4381	1144/2157	382/718			.
chr3	29985439	G	A						1							A	missense_variant	MODERATE	Mecom	ENSMUSG00000027684	transcript	ENSMUST00000172694.7	protein_coding	protein_coding	c.470C>T	p.Ala157Val	1274/4381	470/2157	157/718			.
chr3	29987074	A	G						1							G	missense_variant	MODERATE	Mecom	ENSMUSG00000027684	transcript	ENSMUST00000172694.7	protein_coding	protein_coding	c.370T>C	p.Ser124Pro	1174/4381	370/2157	124/718			.
chr3	29997660	G	T												1	T	missense_variant	MODERATE	Mecom	ENSMUSG00000027684	transcript	ENSMUST00000172694.7	protein_coding	protein_coding	c.35C>A	p.Ala12Glu	839/4381	35/2157	12/718			.
chr3	30009819	T	C								1					C	missense_variant	MODERATE	Mecom	ENSMUSG00000027684	transcript	ENSMUST00000108271.9	protein_coding	protein_coding	c.121A>G	p.Arg41Gly	175/3851	121/2388	41/795			.
chr3	30009828	T	C							1						C	missense_variant	MODERATE	Mecom	ENSMUSG00000027684	transcript	ENSMUST00000108271.9	protein_coding	protein_coding	c.112A>G	p.Lys38Glu	166/3851	112/2388	38/795			.
chr3	32442782	G	A											1		A	missense_variant	MODERATE	Pik3ca	ENSMUSG00000027665	transcript	ENSMUST00000029201.13	protein_coding	protein_coding	c.1202G>A	p.Arg401His	1257/8917	1202/3207	401/1068			.
chr3	32442821	G	T									1				T	missense_variant	MODERATE	Pik3ca	ENSMUSG00000027665	transcript	ENSMUST00000029201.13	protein_coding	protein_coding	c.1241G>T	p.Gly414Val	1296/8917	1241/3207	414/1068			.
chr3	32461757	C	T											1		T	missense_variant	MODERATE	Pik3ca	ENSMUSG00000027665	transcript	ENSMUST00000029201.13	protein_coding	protein_coding	c.2845C>T	p.Arg949Trp	2900/8917	2845/3207	949/1068			.
chr3	52269008	G	T							1						T	missense_variant	MODERATE	Foxo1	ENSMUSG00000044167	transcript	ENSMUST00000053764.6	protein_coding	protein_coding	c.207G>T	p.Met69Ile	673/8665	207/1959	69/652			.
chr3	52345160	G	A						1							A	missense_variant	MODERATE	Foxo1	ENSMUSG00000044167	transcript	ENSMUST00000053764.6	protein_coding	protein_coding	c.743G>A	p.Arg248Gln	1209/8665	743/1959	248/652			.
chr3	52345599	C	A												1	A	missense_variant	MODERATE	Foxo1	ENSMUSG00000044167	transcript	ENSMUST00000053764.6	protein_coding	protein_coding	c.1182C>A	p.Ser394Arg	1648/8665	1182/1959	394/652			.
chr3	57462599	T	C								1					C	missense_variant	MODERATE	Wwtr1	ENSMUSG00000027803	transcript	ENSMUST00000120977.1	protein_coding	protein_coding	c.1094A>G	p.Asp365Gly	1124/4533	1094/1359	365/452			.
chr3	57575154	A	G						1							G	missense_variant	MODERATE	Wwtr1	ENSMUSG00000027803	transcript	ENSMUST00000120977.1	protein_coding	protein_coding	c.271T>C	p.Ser91Pro	301/4533	271/1359	91/452			.
chr3	57575861	G	T		1	1										T	missense_variant	MODERATE	Wwtr1	ENSMUSG00000027803	transcript	ENSMUST00000120977.1	protein_coding	protein_coding	c.20C>A	p.Pro7Gln	50/4533	20/1359	7/452			.
chr3	87781752	C	T												1	T	missense_variant	MODERATE	Ntrk1	ENSMUSG00000028072	transcript	ENSMUST00000029712.4	protein_coding	protein_coding	c.1630G>A	p.Val544Met	1648/2588	1630/2400	544/799			.
chr3	87781787	C	T									1				T	missense_variant	MODERATE	Ntrk1	ENSMUSG00000028072	transcript	ENSMUST00000029712.4	protein_coding	protein_coding	c.1595G>A	p.Cys532Tyr	1613/2588	1595/2400	532/799			.
chr3	87783816	C	T												1	T	missense_variant	MODERATE	Ntrk1	ENSMUSG00000028072	transcript	ENSMUST00000029712.4	protein_coding	protein_coding	c.1040G>A	p.Gly347Asp	1058/2588	1040/2400	347/799			.
chr3	97209150	G	T	1												T	missense_variant	MODERATE	Bcl9	ENSMUSG00000038256	transcript	ENSMUST00000046521.13	protein_coding	protein_coding	c.2227C>A	p.Pro743Thr	2853/6102	2227/4278	743/1425			.
chr3	97209648	C	T	1												T	missense_variant	MODERATE	Bcl9	ENSMUSG00000038256	transcript	ENSMUST00000046521.13	protein_coding	protein_coding	c.1729G>A	p.Val577Met	2355/6102	1729/4278	577/1425			.
chr3	97210209	G	A								1					A	stop_gained	HIGH	Bcl9	ENSMUSG00000038256	transcript	ENSMUST00000046521.13	protein_coding	protein_coding	c.1168C>T	p.Gln390*	1794/6102	1168/4278	390/1425			.
chr3	97215234	A	G							1						G	missense_variant	MODERATE	Bcl9	ENSMUSG00000038256	transcript	ENSMUST00000046521.13	protein_coding	protein_coding	c.248T>C	p.Met83Thr	874/6102	248/4278	83/1425			.
chr3	97215298	A	G						1							G	missense_variant	MODERATE	Bcl9	ENSMUSG00000038256	transcript	ENSMUST00000046521.13	protein_coding	protein_coding	c.184T>C	p.Ser62Pro	810/6102	184/4278	62/1425			.
chr3	98072592	C	G								1					G	missense_variant	MODERATE	Notch2	ENSMUSG00000027878	transcript	ENSMUST00000079812.7	protein_coding	protein_coding	c.421C>G	p.Gln141Glu	582/10500	421/7422	141/2473			.
chr3	98072739	G	A									1				A	missense_variant	MODERATE	Notch2	ENSMUSG00000027878	transcript	ENSMUST00000079812.7	protein_coding	protein_coding	c.568G>A	p.Gly190Arg	729/10500	568/7422	190/2473			.
chr3	98072746	G	A									1				A	missense_variant	MODERATE	Notch2	ENSMUSG00000027878	transcript	ENSMUST00000079812.7	protein_coding	protein_coding	c.575G>A	p.Cys192Tyr	736/10500	575/7422	192/2473			.
chr3	98099573	G	T									1				T	missense_variant	MODERATE	Notch2	ENSMUSG00000027878	transcript	ENSMUST00000079812.7	protein_coding	protein_coding	c.1258G>T	p.Ala420Ser	1419/10500	1258/7422	420/2473			.
chr3	98121965	G	A										1			A	missense_variant	MODERATE	Notch2	ENSMUSG00000027878	transcript	ENSMUST00000079812.7	protein_coding	protein_coding	c.3043G>A	p.Val1015Met	3204/10500	3043/7422	1015/2473			.
chr3	98141611	G	A				1									A	missense_variant	MODERATE	Notch2	ENSMUSG00000027878	transcript	ENSMUST00000079812.7	protein_coding	protein_coding	c.5464G>A	p.Val1822Met	5625/10500	5464/7422	1822/2473			.
chr3	98146969	G	A							1						A	missense_variant	MODERATE	Notch2	ENSMUSG00000027878	transcript	ENSMUST00000079812.7	protein_coding	protein_coding	c.6947G>A	p.Ser2316Asn	7108/10500	6947/7422	2316/2473			.
chr3	101582014	C	T				1									T	missense_variant	MODERATE	Atp1a1	ENSMUSG00000033161	transcript	ENSMUST00000036493.7	protein_coding	protein_coding	c.2281G>A	p.Gly761Arg	2551/3679	2281/3072	761/1023			.
chr3	101591851	C	A									1				A	missense_variant	MODERATE	Atp1a1	ENSMUSG00000033161	transcript	ENSMUST00000036493.7	protein_coding	protein_coding	c.431G>T	p.Gly144Val	701/3679	431/3072	144/1023			.
chr3	138945703	T	A												1	A	missense_variant	MODERATE	Rap1gds1	ENSMUSG00000028149	transcript	ENSMUST00000098574.8	protein_coding	protein_coding	c.1527A>T	p.Glu509Asp	1689/3669	1527/1824	509/607			.
chr3	138963833	G	A							1						A	missense_variant	MODERATE	Rap1gds1	ENSMUSG00000028149	transcript	ENSMUST00000098574.8	protein_coding	protein_coding	c.755C>T	p.Ala252Val	917/3669	755/1824	252/607			.
chr3	139021779	G	A												1	A	missense_variant	MODERATE	Rap1gds1	ENSMUSG00000028149	transcript	ENSMUST00000196106.4	nonsense_mediated_decay	nonsense_mediated_decay	c.269C>T	p.Thr90Ile	370/2811	269/306	90/101			.
chr3	139021872	G	A												1	A	missense_variant	MODERATE	Rap1gds1	ENSMUSG00000028149	transcript	ENSMUST00000098574.8	protein_coding	protein_coding	c.176C>T	p.Thr59Met	338/3669	176/1824	59/607			.
chr3	152214077	A	G									1				G	stop_lost	HIGH	Fubp1	ENSMUSG00000028034	transcript	ENSMUST00000196062.4	nonsense_mediated_decay	nonsense_mediated_decay	c.209A>G	p.Ter70Trpext*?	288/2093	209/210	70/69			.
chr3	152222235	G	T									1				T	missense_variant	MODERATE	Fubp1	ENSMUSG00000028034	transcript	ENSMUST00000199876.4	nonsense_mediated_decay	nonsense_mediated_decay	c.1323G>T	p.Glu441Asp	1397/4846	1323/2103	441/700			.
chr3	152231955	G	T										1			T	missense_variant	MODERATE	Fubp1	ENSMUSG00000028034	transcript	ENSMUST00000199876.4	nonsense_mediated_decay	nonsense_mediated_decay	c.1856G>T	p.Arg619Ile	1930/4846	1856/2103	619/700			.
chr4	3903796	G	T		1	1										T	missense_variant	MODERATE	Plag1	ENSMUSG00000003282	transcript	ENSMUST00000003369.9	protein_coding	protein_coding	c.1394C>A	p.Pro465His	1974/4774	1394/1500	465/499			.
chr4	3904381	A	G											1		G	missense_variant	MODERATE	Plag1	ENSMUSG00000003282	transcript	ENSMUST00000003369.9	protein_coding	protein_coding	c.809T>C	p.Met270Thr	1389/4774	809/1500	270/499			.
chr4	3904581	G	T					1								T	missense_variant	MODERATE	Plag1	ENSMUSG00000003282	transcript	ENSMUST00000003369.9	protein_coding	protein_coding	c.609C>A	p.His203Gln	1189/4774	609/1500	203/499			.
chr4	3904646	C	A											1		A	stop_gained	HIGH	Plag1	ENSMUSG00000003282	transcript	ENSMUST00000003369.9	protein_coding	protein_coding	c.544G>T	p.Glu182*	1124/4774	544/1500	182/499			.
chr4	11771317	T	A							1						A	missense_variant	MODERATE	Cdh17	ENSMUSG00000028217	transcript	ENSMUST00000029871.11	protein_coding	protein_coding	c.98T>A	p.Met33Lys	255/3462	98/2484	33/827			.
chr4	11804038	C	A				1									A	missense_variant	MODERATE	Cdh17	ENSMUSG00000028217	transcript	ENSMUST00000029871.11	protein_coding	protein_coding	c.1710C>A	p.Phe570Leu	1867/3462	1710/2484	570/827			.
chr4	11807549	C	T												1	T	missense_variant	MODERATE	Cdh17	ENSMUSG00000028217	transcript	ENSMUST00000029871.11	protein_coding	protein_coding	c.1913C>T	p.Ala638Val	2070/3462	1913/2484	638/827			.
chr4	48051257	G	A	1												A	missense_variant	MODERATE	Nr4a3	ENSMUSG00000028341	transcript	ENSMUST00000030025.9	protein_coding	protein_coding	c.10G>A	p.Val4Met	753/5720	10/1884	4/627			.
chr4	48056626	C	A							1						A	missense_variant	MODERATE	Nr4a3	ENSMUSG00000028341	transcript	ENSMUST00000030025.9	protein_coding	protein_coding	c.1177C>A	p.Pro393Thr	1920/5720	1177/1884	393/627			.
chr4	48067670	C	T						1							T	missense_variant	MODERATE	Nr4a3	ENSMUSG00000028341	transcript	ENSMUST00000030025.9	protein_coding	protein_coding	c.1265C>T	p.Pro422Leu	2008/5720	1265/1884	422/627			.
chr4	48071109	A	G								1					G	missense_variant	MODERATE	Nr4a3	ENSMUSG00000028341	transcript	ENSMUST00000030025.9	protein_coding	protein_coding	c.1577A>G	p.Gln526Arg	2320/5720	1577/1884	526/627			.
chr4	55531691	G	C										1			C	missense_variant	MODERATE	Klf4	ENSMUSG00000003032	transcript	ENSMUST00000107619.2	protein_coding	protein_coding	c.65C>G	p.Thr22Arg	660/3029	65/1452	22/483			.
chr4	63970393	G	A								1					A	missense_variant	MODERATE	Tnc	ENSMUSG00000028364	transcript	ENSMUST00000030056.11	protein_coding	protein_coding	c.5162C>T	p.Ala1721Val	5287/6833	5162/6060	1721/2019			.
chr4	63984558	T	C					1								C	missense_variant	MODERATE	Tnc	ENSMUSG00000028364	transcript	ENSMUST00000107372.7	protein_coding	protein_coding	c.4481A>G	p.Glu1494Gly	4606/7106	4481/6333	1494/2110			.
chr4	63993230	G	A					1								A	missense_variant	MODERATE	Tnc	ENSMUSG00000028364	transcript	ENSMUST00000030056.11	protein_coding	protein_coding	c.4103C>T	p.Thr1368Ile	4228/6833	4103/6060	1368/2019			.
chr4	63993296	C	T					1								T	missense_variant	MODERATE	Tnc	ENSMUSG00000028364	transcript	ENSMUST00000030056.11	protein_coding	protein_coding	c.4037G>A	p.Arg1346Lys	4162/6833	4037/6060	1346/2019			.
chr4	63995689	A	C		1	1										C	missense_variant	MODERATE	Tnc	ENSMUSG00000028364	transcript	ENSMUST00000030056.11	protein_coding	protein_coding	c.3885T>G	p.Asn1295Lys	4010/6833	3885/6060	1295/2019			.
chr4	64000134	G	A												1	A	missense_variant	MODERATE	Tnc	ENSMUSG00000028364	transcript	ENSMUST00000030056.11	protein_coding	protein_coding	c.3539C>T	p.Ala1180Val	3664/6833	3539/6060	1180/2019			.
chr4	64015028	C	T						1							T	missense_variant	MODERATE	Tnc	ENSMUSG00000028364	transcript	ENSMUST00000030056.11	protein_coding	protein_coding	c.1998G>A	p.Met666Ile	2123/6833	1998/6060	666/2019			.
chr4	64015111	C	T										1			T	missense_variant	MODERATE	Tnc	ENSMUSG00000028364	transcript	ENSMUST00000030056.11	protein_coding	protein_coding	c.1915G>A	p.Val639Ile	2040/6833	1915/6060	639/2019			.
chr4	64017080	C	T						1							T	missense_variant	MODERATE	Tnc	ENSMUSG00000028364	transcript	ENSMUST00000030056.11	protein_coding	protein_coding	c.1618G>A	p.Gly540Ser	1743/6833	1618/6060	540/2019			.
chr4	64018165	G	T						1							T	missense_variant	MODERATE	Tnc	ENSMUSG00000028364	transcript	ENSMUST00000030056.11	protein_coding	protein_coding	c.533C>A	p.Pro178Gln	658/6833	533/6060	178/2019			.
chr4	83458169	C	A											1		A	missense_variant	MODERATE	Psip1	ENSMUSG00000028484	transcript	ENSMUST00000030207.14	protein_coding	protein_coding	c.1432G>T	p.Gly478Cys	1757/3251	1432/1587	478/528			.
chr4	83463644	C	T											1		T	missense_variant	MODERATE	Psip1	ENSMUSG00000028484	transcript	ENSMUST00000030207.14	protein_coding	protein_coding	c.922G>A	p.Glu308Lys	1247/3251	922/1587	308/528			.
chr4	83465028	T	C								1					C	missense_variant	MODERATE	Psip1	ENSMUSG00000028484	transcript	ENSMUST00000030207.14	protein_coding	protein_coding	c.749A>G	p.Lys250Arg	1074/3251	749/1587	250/528			.
chr4	83474288	G	C												1	C	missense_variant	MODERATE	Psip1	ENSMUSG00000028484	transcript	ENSMUST00000030207.14	protein_coding	protein_coding	c.383C>G	p.Ala128Gly	708/3251	383/1587	128/528			.
chr4	101157017	G	T									1				T	missense_variant	MODERATE	Jak1	ENSMUSG00000028530	transcript	ENSMUST00000102781.9	protein_coding	protein_coding	c.2899C>A	p.Leu967Met	3215/4906	2899/3462	967/1153			.
chr4	101179537	C	A					1								A	missense_variant	MODERATE	Jak1	ENSMUSG00000028530	transcript	ENSMUST00000102781.9	protein_coding	protein_coding	c.905G>T	p.Cys302Phe	1221/4906	905/3462	302/1153			.
chr4	115021536	G	T							1						T	missense_variant	MODERATE	Stil	ENSMUSG00000028718	transcript	ENSMUST00000030490.12	protein_coding	protein_coding	c.1168G>T	p.Asp390Tyr	1431/5285	1168/3789	390/1262			.
chr4	115023847	G	T					1								T	missense_variant	MODERATE	Stil	ENSMUSG00000028718	transcript	ENSMUST00000030490.12	protein_coding	protein_coding	c.1587G>T	p.Met529Ile	1850/5285	1587/3789	529/1262			.
chr4	115032783	G	T								1					T	missense_variant	MODERATE	Stil	ENSMUSG00000028718	transcript	ENSMUST00000030490.12	protein_coding	protein_coding	c.2467G>T	p.Ala823Ser	2730/5285	2467/3789	823/1262			.
chr4	115039299	C	G										1			G	missense_variant	MODERATE	Stil	ENSMUSG00000028718	transcript	ENSMUST00000030490.12	protein_coding	protein_coding	c.2980C>G	p.Gln994Glu	3243/5285	2980/3789	994/1262			.
chr4	115041182	C	T								1					T	missense_variant	MODERATE	Stil	ENSMUSG00000028718	transcript	ENSMUST00000030490.12	protein_coding	protein_coding	c.3008C>T	p.Ala1003Val	3271/5285	3008/3789	1003/1262			.
chr4	115063206	A	G						1							G	missense_variant	MODERATE	Tal1	ENSMUSG00000028717	transcript	ENSMUST00000030489.8	protein_coding	protein_coding	c.76A>G	p.Met26Val	269/4213	76/990	26/329			.
chr4	115063242	G	A											1		A	missense_variant	MODERATE	Tal1	ENSMUSG00000028717	transcript	ENSMUST00000030489.8	protein_coding	protein_coding	c.112G>A	p.Ala38Thr	305/4213	112/990	38/329			.
chr4	148452299	C	G	1												G	missense_variant	MODERATE	Mtor	ENSMUSG00000028991	transcript	ENSMUST00000103221.9	protein_coding	protein_coding	c.29C>G	p.Thr10Ser	120/8564	29/7650	2549-10-01			.
chr4	148453962	A	G	1												G	missense_variant	MODERATE	Mtor	ENSMUSG00000028991	transcript	ENSMUST00000103221.9	protein_coding	protein_coding	c.476A>G	p.Asp159Gly	567/8564	476/7650	159/2549			.
chr4	148468987	G	T								1					T	splice_acceptor_variant&intron_variant	HIGH	Mtor	ENSMUSG00000028991	transcript	ENSMUST00000103221.9	protein_coding	protein_coding	c.2332-1G>T							.
chr4	148526065	G	A				1									A	missense_variant	MODERATE	Mtor	ENSMUSG00000028991	transcript	ENSMUST00000103221.9	protein_coding	protein_coding	c.4832G>A	p.Arg1611His	4923/8564	4832/7650	1611/2549			.
chr4	148530685	C	T											1		T	missense_variant	MODERATE	Mtor	ENSMUSG00000028991	transcript	ENSMUST00000103221.9	protein_coding	protein_coding	c.5006C>T	p.Ala1669Val	5097/8564	5006/7650	1669/2549			.
chr4	148536591	G	T							1						T	missense_variant	MODERATE	Mtor	ENSMUSG00000028991	transcript	ENSMUST00000103221.9	protein_coding	protein_coding	c.5445G>T	p.Lys1815Asn	5536/8564	5445/7650	1815/2549			.
chr4	148538283	C	A								1					A	missense_variant	MODERATE	Mtor	ENSMUSG00000028991	transcript	ENSMUST00000103221.9	protein_coding	protein_coding	c.5819C>A	p.Pro1940His	5910/8564	5819/7650	1940/2549			.
chr4	148538890	A	G												1	G	missense_variant	MODERATE	Mtor	ENSMUSG00000028991	transcript	ENSMUST00000103221.9	protein_coding	protein_coding	c.6196A>G	p.Lys2066Glu	6287/8564	6196/7650	2066/2549			.
chr4	148540015	G	A									1				A	stop_gained	HIGH	Mtor	ENSMUSG00000028991	transcript	ENSMUST00000103221.9	protein_coding	protein_coding	c.6251G>A	p.Trp2084*	6342/8564	6251/7650	2084/2549			.
chr4	148547640	C	A								1					A	missense_variant	MODERATE	Mtor	ENSMUSG00000028991	transcript	ENSMUST00000103221.9	protein_coding	protein_coding	c.6970C>A	p.Leu2324Met	7061/8564	6970/7650	2324/2549			.
chr4	148549828	C	A							1						A	missense_variant	MODERATE	Mtor	ENSMUSG00000028991	transcript	ENSMUST00000103221.9	protein_coding	protein_coding	c.7127C>A	p.Pro2376Gln	7218/8564	7127/7650	2376/2549			.
chr4	154335189	A	G												1	G	missense_variant	MODERATE	Prdm16	ENSMUSG00000039410	transcript	ENSMUST00000030902.12	protein_coding	protein_coding	c.2765T>C	p.Leu922Pro	2872/8598	2765/3828	922/1275			.
chr4	154335255	G	A										1			A	missense_variant	MODERATE	Prdm16	ENSMUSG00000039410	transcript	ENSMUST00000030902.12	protein_coding	protein_coding	c.2699C>T	p.Ala900Val	2806/8598	2699/3828	900/1275			.
chr4	154341364	C	T		1	1										T	missense_variant	MODERATE	Prdm16	ENSMUSG00000039410	transcript	ENSMUST00000030902.12	protein_coding	protein_coding	c.1963G>A	p.Val655Met	2070/8598	1963/3828	655/1275			.
chr4	154345341	G	T												1	T	missense_variant	MODERATE	Prdm16	ENSMUSG00000039410	transcript	ENSMUST00000030902.12	protein_coding	protein_coding	c.1170C>A	p.Ser390Arg	1277/8598	1170/3828	390/1275			.
chr4	154476691	T	C										1			C	splice_acceptor_variant&intron_variant	HIGH	Prdm16	ENSMUSG00000039410	transcript	ENSMUST00000070313.13	protein_coding	protein_coding	c.388-2A>G							.
chr5	3390733	C	A									1				A	missense_variant	MODERATE	Cdk6	ENSMUSG00000040274	transcript	ENSMUST00000042410.4	protein_coding	protein_coding	c.286C>A	p.Leu96Ile	341/2470	286/981	96/326			.
chr5	3519386	C	A											1		A	missense_variant	MODERATE	Cdk6	ENSMUSG00000040274	transcript	ENSMUST00000042410.4	protein_coding	protein_coding	c.726C>A	p.Asp242Glu	781/2470	726/981	242/326			.
chr5	9485811	C	T							1						T	missense_variant	MODERATE	Grm3	ENSMUSG00000003974	transcript	ENSMUST00000004076.4	protein_coding	protein_coding	c.2597G>A	p.Cys866Tyr	2779/3049	2597/2640	866/879			.
chr5	9511855	C	T								1					T	missense_variant	MODERATE	Grm3	ENSMUSG00000003974	transcript	ENSMUST00000004076.4	protein_coding	protein_coding	c.1994G>A	p.Cys665Tyr	2176/3049	1994/2640	665/879			.
chr5	9512017	C	T										1			T	missense_variant	MODERATE	Grm3	ENSMUSG00000003974	transcript	ENSMUST00000004076.4	protein_coding	protein_coding	c.1832G>A	p.Gly611Asp	2014/3049	1832/2640	611/879			.
chr5	9570117	G	T										1			T	missense_variant	MODERATE	Grm3	ENSMUSG00000003974	transcript	ENSMUST00000004076.4	protein_coding	protein_coding	c.1126C>A	p.His376Asn	1308/3049	1126/2640	376/879			.
chr5	33730027	G	A	1												A	missense_variant	MODERATE	Fgfr3	ENSMUSG00000054252	transcript	ENSMUST00000067150.13	protein_coding	protein_coding	c.689G>A	p.Ser230Asn	997/4218	689/2403	230/800			.
chr5	33731383	G	T					1								T	missense_variant	MODERATE	Fgfr3	ENSMUSG00000054252	transcript	ENSMUST00000114411.8	protein_coding	protein_coding	c.1015G>T	p.Gly339Cys	1323/4225	1015/2409	339/802			.
chr5	33733924	C	A												1	A	missense_variant	MODERATE	Fgfr3	ENSMUSG00000054252	transcript	ENSMUST00000067150.13	protein_coding	protein_coding	c.1585C>A	p.His529Asn	1893/4218	1585/2403	529/800			.
chr5	33734969	G	A								1					A	missense_variant	MODERATE	Fgfr3	ENSMUSG00000054252	transcript	ENSMUST00000067150.13	protein_coding	protein_coding	c.2131G>A	p.Ala711Thr	2439/4218	2131/2403	711/800			.
chr5	33843453	G	A						1							A	missense_variant	MODERATE	Whsc1	ENSMUSG00000057406	transcript	ENSMUST00000114397.8	protein_coding	protein_coding	c.313G>A	p.Val105Ile	546/5738	313/1890	105/629			.
chr5	33893429	G	A				1									A	missense_variant	MODERATE	Whsc1	ENSMUSG00000057406	transcript	ENSMUST00000066854.13	protein_coding	protein_coding	c.3649G>A	p.Glu1217Lys	3678/6919	3649/4101	1217/1366			.
chr5	33893609	G	T									1				T	missense_variant&splice_region_variant	MODERATE	Whsc1	ENSMUSG00000057406	transcript	ENSMUST00000066854.13	protein_coding	protein_coding	c.3829G>T	p.Gly1277Trp	3858/6919	3829/4101	1277/1366			.
chr5	33895037	C	T				1									T	stop_gained	HIGH	Whsc1	ENSMUSG00000057406	transcript	ENSMUST00000066854.13	protein_coding	protein_coding	c.3961C>T	p.Gln1321*	3990/6919	3961/4101	1321/1366			.
chr5	72757476	C	G												1	G	missense_variant	MODERATE	Tec	ENSMUSG00000029217	transcript	ENSMUST00000071944.12	protein_coding	protein_coding	c.1696G>C	p.Glu566Gln	1882/2659	1696/1893	566/630			.
chr5	72768765	C	T											1		T	missense_variant	MODERATE	Tec	ENSMUSG00000029217	transcript	ENSMUST00000071944.12	protein_coding	protein_coding	c.943G>A	p.Glu315Lys	1129/2659	943/1893	315/630			.
chr5	72779443	A	G						1							G	missense_variant	MODERATE	Tec	ENSMUSG00000029217	transcript	ENSMUST00000071944.12	protein_coding	protein_coding	c.712T>C	p.Ser238Pro	898/2659	712/1893	238/630			.
chr5	72789160	G	T											1		T	missense_variant	MODERATE	Tec	ENSMUSG00000029217	transcript	ENSMUST00000071944.12	protein_coding	protein_coding	c.223C>A	p.Gln75Lys	409/2659	223/1893	75/630			.
chr5	72823464	G	A											1		A	stop_gained	HIGH	Tec	ENSMUSG00000029217	transcript	ENSMUST00000071944.12	protein_coding	protein_coding	c.130C>T	p.Arg44*	316/2659	130/1893	44/630			.
chr5	75176847	G	T				1									T	missense_variant	MODERATE	Pdgfra	ENSMUSG00000029231	transcript	ENSMUST00000000476.14	protein_coding	protein_coding	c.1545G>T	p.Lys515Asn	1709/6549	1545/3270	515/1089			.
chr5	75186036	A	T												1	T	missense_variant	MODERATE	Pdgfra	ENSMUSG00000029231	transcript	ENSMUST00000000476.14	protein_coding	protein_coding	c.2525A>T	p.Asp842Val	2689/6549	2525/3270	842/1089			.
chr5	75575110	G	A											1		A	missense_variant	MODERATE	Kit	ENSMUSG00000005672	transcript	ENSMUST00000005815.6	protein_coding	protein_coding	c.59G>A	p.Gly20Asp	156/5214	59/2940	20/979			.
chr5	75609302	T	G					1								G	missense_variant	MODERATE	Kit	ENSMUSG00000005672	transcript	ENSMUST00000005815.6	protein_coding	protein_coding	c.373T>G	p.Leu125Val	470/5214	373/2940	125/979			.
chr5	75609344	C	A									1				A	missense_variant	MODERATE	Kit	ENSMUSG00000005672	transcript	ENSMUST00000005815.6	protein_coding	protein_coding	c.415C>A	p.Leu139Met	512/5214	415/2940	139/979			.
chr5	75641164	G	A				1									A	missense_variant	MODERATE	Kit	ENSMUSG00000005672	transcript	ENSMUST00000005815.6	protein_coding	protein_coding	c.1838G>A	p.Gly613Asp	1935/5214	1838/2940	613/979			.
chr5	75654520	C	A												1	A	missense_variant	MODERATE	Kit	ENSMUSG00000005672	transcript	ENSMUST00000005815.6	protein_coding	protein_coding	c.2915C>A	p.Pro972His	3012/5214	2915/2940	972/979			.
chr5	75948832	C	A												1	A	missense_variant	MODERATE	Kdr	ENSMUSG00000062960	transcript	ENSMUST00000113516.1	protein_coding	protein_coding	c.2884G>T	p.Asp962Tyr	3174/5924	2884/4038	962/1345			.
chr5	75952944	C	A									1				A	missense_variant&splice_region_variant	MODERATE	Kdr	ENSMUSG00000062960	transcript	ENSMUST00000113516.1	protein_coding	protein_coding	c.2263G>T	p.Ala755Ser	2553/5924	2263/4038	755/1345			.
chr5	75956210	C	T										1			T	missense_variant	MODERATE	Kdr	ENSMUSG00000062960	transcript	ENSMUST00000113516.1	protein_coding	protein_coding	c.2204G>A	p.Cys735Tyr	2494/5924	2204/4038	735/1345			.
chr5	75959292	C	A										1			A	missense_variant	MODERATE	Kdr	ENSMUSG00000062960	transcript	ENSMUST00000113516.1	protein_coding	protein_coding	c.1806G>T	p.Lys602Asn	2096/5924	1806/4038	602/1345			.
chr5	75968392	C	T									1				T	missense_variant	MODERATE	Kdr	ENSMUSG00000062960	transcript	ENSMUST00000113516.1	protein_coding	protein_coding	c.593G>A	p.Gly198Asp	883/5924	593/4038	198/1345			.
chr5	119674117	T	G									1				G	missense_variant	MODERATE	Tbx3	ENSMUSG00000018604	transcript	ENSMUST00000018748.8	protein_coding	protein_coding	c.481T>G	p.Cys161Gly	1479/4856	481/2226	161/741			.
chr5	119677534	G	A												1	A	missense_variant	MODERATE	Tbx3	ENSMUSG00000018604	transcript	ENSMUST00000018748.8	protein_coding	protein_coding	c.898G>A	p.Ala300Thr	1896/4856	898/2226	300/741			.
chr5	119682701	C	T					1								T	missense_variant	MODERATE	Tbx3	ENSMUSG00000018604	transcript	ENSMUST00000018748.8	protein_coding	protein_coding	c.1835C>T	p.Ala612Val	2833/4856	1835/2226	612/741			.
chr5	119682763	C	T							1						T	missense_variant	MODERATE	Tbx3	ENSMUSG00000018604	transcript	ENSMUST00000018748.8	protein_coding	protein_coding	c.1897C>T	p.Arg633Cys	2895/4856	1897/2226	633/741			.
chr5	121164566	G	A										1			A	missense_variant	MODERATE	Ptpn11	ENSMUSG00000043733	transcript	ENSMUST00000054547.8	protein_coding	protein_coding	c.454C>T	p.Arg152Cys	568/5535	454/1794	152/597			.
chr5	121167946	G	A											1		A	stop_gained	HIGH	Ptpn11	ENSMUSG00000043733	transcript	ENSMUST00000054547.8	protein_coding	protein_coding	c.235C>T	p.Gln79*	349/5535	235/1794	79/597			.
chr5	121172083	G	A												1	A	missense_variant	MODERATE	Ptpn11	ENSMUSG00000043733	transcript	ENSMUST00000054547.8	protein_coding	protein_coding	c.35C>T	p.Thr12Ile	149/5535	35/1794	12/597			.
chr5	135411255	G	C											1		C	missense_variant	MODERATE	Hip1	ENSMUSG00000039959	transcript	ENSMUST00000060311.11	protein_coding	protein_coding	c.3052C>G	p.Pro1018Ala	3111/7835	3052/3090	1018/1029			.
chr5	140878050	G	C							1						C	missense_variant	MODERATE	Card11	ENSMUSG00000036526	transcript	ENSMUST00000085786.6	protein_coding	protein_coding	c.2932C>G	p.Leu978Val	3239/4107	2932/3465	978/1154			.
chr5	140885521	C	A										1			A	missense_variant	MODERATE	Card11	ENSMUSG00000036526	transcript	ENSMUST00000085786.6	protein_coding	protein_coding	c.2226G>T	p.Arg742Ser	2533/4107	2226/3465	742/1154			.
chr5	140898192	C	A												1	A	missense_variant	MODERATE	Card11	ENSMUSG00000036526	transcript	ENSMUST00000085786.6	protein_coding	protein_coding	c.1331G>T	p.Ser444Ile	1638/4107	1331/3465	444/1154			.
chr5	140899661	T	C						1							C	missense_variant&splice_region_variant	MODERATE	Card11	ENSMUSG00000036526	transcript	ENSMUST00000085786.6	protein_coding	protein_coding	c.1142A>G	p.Gln381Arg	1449/4107	1142/3465	381/1154			.
chr5	144789568	A	T								1					T	missense_variant	MODERATE	Trrap	ENSMUSG00000045482	transcript	ENSMUST00000100467.9	protein_coding	protein_coding	c.1326A>T	p.Arg442Ser	1441/12479	1326/11544	442/3847			.
chr5	144790945	C	T												1	T	missense_variant	MODERATE	Trrap	ENSMUSG00000045482	transcript	ENSMUST00000100467.9	protein_coding	protein_coding	c.1475C>T	p.Ala492Val	1590/12479	1475/11544	492/3847			.
chr5	144794775	G	T									1				T	missense_variant	MODERATE	Trrap	ENSMUSG00000045482	transcript	ENSMUST00000100467.9	protein_coding	protein_coding	c.2540G>T	p.Arg847Met	2655/12479	2540/11544	847/3847			.
chr5	144797098	A	T					1								T	missense_variant	MODERATE	Trrap	ENSMUSG00000045482	transcript	ENSMUST00000100467.9	protein_coding	protein_coding	c.2760A>T	p.Gln920His	2875/12479	2760/11544	920/3847			.
chr5	144798327	G	A											1		A	missense_variant	MODERATE	Trrap	ENSMUSG00000045482	transcript	ENSMUST00000100467.9	protein_coding	protein_coding	c.2903G>A	p.Arg968Lys	3018/12479	2903/11544	968/3847			.
chr5	144800891	G	A											1		A	missense_variant	MODERATE	Trrap	ENSMUSG00000045482	transcript	ENSMUST00000100467.9	protein_coding	protein_coding	c.3073G>A	p.Ala1025Thr	3188/12479	3073/11544	1025/3847			.
chr5	144802975	G	A									1				A	missense_variant	MODERATE	Trrap	ENSMUSG00000045482	transcript	ENSMUST00000100467.9	protein_coding	protein_coding	c.3283G>A	p.Ala1095Thr	3398/12479	3283/11544	1095/3847			.
chr5	144803006	A	T								1					T	missense_variant	MODERATE	Trrap	ENSMUSG00000045482	transcript	ENSMUST00000100467.9	protein_coding	protein_coding	c.3314A>T	p.Lys1105Met	3429/12479	3314/11544	1105/3847			.
chr5	144805727	A	T							1						T	missense_variant	MODERATE	Trrap	ENSMUSG00000045482	transcript	ENSMUST00000100467.9	protein_coding	protein_coding	c.4151A>T	p.Glu1384Val	4266/12479	4151/11544	1384/3847			.
chr5	144818223	G	T												1	T	missense_variant	MODERATE	Trrap	ENSMUSG00000045482	transcript	ENSMUST00000100467.9	protein_coding	protein_coding	c.6053G>T	p.Gly2018Val	6168/12479	6053/11544	2018/3847			.
chr5	144832943	G	A				1									A	missense_variant	MODERATE	Trrap	ENSMUSG00000045482	transcript	ENSMUST00000100467.9	protein_coding	protein_coding	c.7919G>A	p.Gly2640Asp	8034/12479	7919/11544	2640/3847			.
chr5	144833411	G	C	1												C	missense_variant	MODERATE	Trrap	ENSMUSG00000045482	transcript	ENSMUST00000100467.9	protein_coding	protein_coding	c.8284G>C	p.Glu2762Gln	8399/12479	8284/11544	2762/3847			.
chr5	144834179	C	A											1		A	missense_variant	MODERATE	Trrap	ENSMUSG00000045482	transcript	ENSMUST00000100467.9	protein_coding	protein_coding	c.8330C>A	p.Ala2777Glu	8445/12479	8330/11544	2777/3847			.
chr5	144853526	C	T		1	1										T	missense_variant	MODERATE	Trrap	ENSMUSG00000045482	transcript	ENSMUST00000100467.9	protein_coding	protein_coding	c.10762C>T	p.Arg3588Cys	10877/12479	10762/11544	3588/3847			.
chr5	144853581	G	A	1												A	missense_variant	MODERATE	Trrap	ENSMUSG00000045482	transcript	ENSMUST00000100467.9	protein_coding	protein_coding	c.10817G>A	p.Arg3606Lys	10932/12479	10817/11544	3606/3847			.
chr5	147350732	A	T										1			T	missense_variant	MODERATE	Flt3	ENSMUSG00000042817	transcript	ENSMUST00000049324.12	protein_coding	protein_coding	c.1960T>A	p.Cys654Ser	2184/3657	1960/3003	654/1000			.
chr6	17513458	G	A							1						A	missense_variant	MODERATE	Met	ENSMUSG00000009376	transcript	ENSMUST00000080469.11	protein_coding	protein_coding	c.1306G>A	p.Val436Met	1306/4140	1306/4140	436/1379			.
chr6	17534128	G	A											1		A	missense_variant	MODERATE	Met	ENSMUSG00000009376	transcript	ENSMUST00000080469.11	protein_coding	protein_coding	c.1969G>A	p.Val657Ile	1969/4140	1969/4140	657/1379			.
chr6	17535879	C	T								1					T	missense_variant	MODERATE	Met	ENSMUSG00000009376	transcript	ENSMUST00000080469.11	protein_coding	protein_coding	c.2303C>T	p.Ser768Leu	2303/4140	2303/4140	768/1379			.
chr6	17540620	G	T								1					T	missense_variant	MODERATE	Met	ENSMUSG00000009376	transcript	ENSMUST00000080469.11	protein_coding	protein_coding	c.2544G>T	p.Met848Ile	2544/4140	2544/4140	848/1379			.
chr6	17549169	G	T								1					T	stop_gained	HIGH	Met	ENSMUSG00000009376	transcript	ENSMUST00000080469.11	protein_coding	protein_coding	c.3019G>T	p.Glu1007*	3019/4140	3019/4140	1007/1379			.
chr6	17558738	T	C					1								C	missense_variant	MODERATE	Met	ENSMUSG00000009376	transcript	ENSMUST00000080469.11	protein_coding	protein_coding	c.3364T>C	p.Phe1122Leu	3364/4140	3364/4140	1122/1379			.
chr6	17571693	C	A									1				A	stop_gained	HIGH	Met	ENSMUSG00000009376	transcript	ENSMUST00000080469.11	protein_coding	protein_coding	c.4010C>A	p.Ser1337*	4010/4140	4010/4140	1337/1379			.
chr6	17571737	G	T										1			T	missense_variant	MODERATE	Met	ENSMUSG00000009376	transcript	ENSMUST00000080469.11	protein_coding	protein_coding	c.4054G>T	p.Ala1352Ser	4054/4140	4054/4140	1352/1379			.
chr6	28480608	C	A					1								A	missense_variant	MODERATE	Snd1	ENSMUSG00000001424	transcript	ENSMUST00000001460.13	protein_coding	protein_coding	c.44C>A	p.Ala15Glu	261/3482	44/2733	15/910			.
chr6	28526124	G	A												1	A	missense_variant	MODERATE	Snd1	ENSMUSG00000001424	transcript	ENSMUST00000001460.13	protein_coding	protein_coding	c.500G>A	p.Gly167Asp	717/3482	500/2733	167/910			.
chr6	28531494	G	A					1								A	missense_variant	MODERATE	Snd1	ENSMUSG00000001424	transcript	ENSMUST00000001460.13	protein_coding	protein_coding	c.1033G>A	p.Ala345Thr	1250/3482	1033/2733	345/910			.
chr6	28668615	G	A								1					A	missense_variant	MODERATE	Snd1	ENSMUSG00000001424	transcript	ENSMUST00000001460.13	protein_coding	protein_coding	c.1300G>A	p.Ala434Thr	1517/3482	1300/2733	434/910			.
chr6	28795930	C	T								1					T	stop_gained	HIGH	Snd1	ENSMUSG00000001424	transcript	ENSMUST00000001460.13	protein_coding	protein_coding	c.1771C>T	p.Gln591*	1988/3482	1771/2733	591/910			.
chr6	28883374	G	A								1					A	missense_variant	MODERATE	Snd1	ENSMUSG00000001424	transcript	ENSMUST00000001460.13	protein_coding	protein_coding	c.2227G>A	p.Gly743Arg	2444/3482	2227/2733	743/910			.
chr6	37334533	C	A											1		A	missense_variant	MODERATE	Creb3l2	ENSMUSG00000038648	transcript	ENSMUST00000041093.5	protein_coding	protein_coding	c.1320G>T	p.Glu440Asp	1666/7082	1320/1566	440/521			.
chr6	37919445	A	G										1			G	missense_variant	MODERATE	Trim24	ENSMUSG00000029833	transcript	ENSMUST00000031859.13	protein_coding	protein_coding	c.836A>G	p.Glu279Gly	1136/4042	836/3156	279/1051			.
chr6	37931360	G	A							1						A	missense_variant	MODERATE	Trim24	ENSMUSG00000029833	transcript	ENSMUST00000031859.13	protein_coding	protein_coding	c.1003G>A	p.Ala335Thr	1303/4042	1003/3156	335/1051			.
chr6	37964741	C	A											1		A	missense_variant	MODERATE	Trim24	ENSMUSG00000029833	transcript	ENSMUST00000031859.13	protein_coding	protein_coding	c.2835C>A	p.Asp945Glu	3135/4042	2835/3156	945/1051			.
chr6	37964802	T	A							1						A	missense_variant	MODERATE	Trim24	ENSMUSG00000029833	transcript	ENSMUST00000031859.13	protein_coding	protein_coding	c.2896T>A	p.Phe966Ile	3196/4042	2896/3156	966/1051			.
chr6	39627725	C	A												1	A	missense_variant	MODERATE	Braf	ENSMUSG00000002413	transcript	ENSMUST00000002487.14	protein_coding	protein_coding	c.1968G>T	p.Trp656Cys	2136/9728	1968/2415	656/804			.
chr6	39646794	G	T							1						T	missense_variant	MODERATE	Braf	ENSMUSG00000002413	transcript	ENSMUST00000002487.14	protein_coding	protein_coding	c.1213C>A	p.Pro405Thr	1381/9728	1213/2415	405/804			.
chr6	47532020	G	A				1									A	missense_variant	MODERATE	Ezh2	ENSMUSG00000029687	transcript	ENSMUST00000081721.12	protein_coding	protein_coding	c.2060C>T	p.Ala687Val	2204/2787	2060/2241	687/746			.
chr6	47540760	A	G							1						G	missense_variant	MODERATE	Ezh2	ENSMUSG00000029687	transcript	ENSMUST00000081721.12	protein_coding	protein_coding	c.1753T>C	p.Cys585Arg	1897/2787	1753/2241	585/746			.
chr6	47556047	T	A						1							A	missense_variant	MODERATE	Ezh2	ENSMUSG00000029687	transcript	ENSMUST00000081721.12	protein_coding	protein_coding	c.467A>T	p.Lys156Ile	611/2787	467/2241	156/746			.
chr6	51465221	C	A									1				A	stop_gained	HIGH	Hnrnpa2b1	ENSMUSG00000004980	transcript	ENSMUST00000069949.12	protein_coding	protein_coding	c.679G>T	p.Gly227*	897/1647	679/906	227/301			.
chr6	51466570	C	T						1							T	missense_variant	MODERATE	Hnrnpa2b1	ENSMUSG00000004980	transcript	ENSMUST00000069949.12	protein_coding	protein_coding	c.400G>A	p.Asp134Asn	618/1647	400/906	134/301			.
chr6	97941286	C	T					1								T	missense_variant	MODERATE	Mitf	ENSMUSG00000035158	transcript	ENSMUST00000043637.13	protein_coding	protein_coding	c.338C>T	p.Pro113Leu	464/4881	338/1581	113/526			.
chr6	97993198	C	A								1					A	stop_gained	HIGH	Mitf	ENSMUSG00000035158	transcript	ENSMUST00000043637.13	protein_coding	protein_coding	c.426C>A	p.Tyr142*	552/4881	426/1581	142/526			.
chr6	118164745	G	A												1	A	missense_variant	MODERATE	Ret	ENSMUSG00000030110	transcript	ENSMUST00000032201.7	protein_coding	protein_coding	c.2920C>T	p.Pro974Ser	2920/5456	2920/3348	974/1115			.
chr6	118179380	G	A										1			A	missense_variant	MODERATE	Ret	ENSMUSG00000030110	transcript	ENSMUST00000032201.7	protein_coding	protein_coding	c.958C>T	p.Leu320Phe	958/5456	958/3348	320/1115			.
chr6	118180243	G	A												1	A	missense_variant	MODERATE	Ret	ENSMUSG00000030110	transcript	ENSMUST00000032201.7	protein_coding	protein_coding	c.845C>T	p.Ala282Val	845/5456	845/3348	282/1115			.
chr6	120394112	G	A								1					A	missense_variant	MODERATE	Kdm5a	ENSMUSG00000030180	transcript	ENSMUST00000135802.7	nonsense_mediated_decay	nonsense_mediated_decay	c.1516G>A	p.Val506Ile	2006/3665	1516/2445	506/814			.
chr6	120394187	G	T								1					T	missense_variant	MODERATE	Kdm5a	ENSMUSG00000030180	transcript	ENSMUST00000135802.7	nonsense_mediated_decay	nonsense_mediated_decay	c.1591G>T	p.Asp531Tyr	2081/3665	1591/2445	531/814			.
chr6	120419513	G	T	1												T	missense_variant	MODERATE	Kdm5a	ENSMUSG00000030180	transcript	ENSMUST00000005108.9	protein_coding	protein_coding	c.3330G>T	p.Leu1110Phe	3820/10944	3330/5073	1110/1690			.
chr6	120427031	A	G						1		1					G	missense_variant	MODERATE	Kdm5a	ENSMUSG00000030180	transcript	ENSMUST00000005108.9	protein_coding	protein_coding	c.3596A>G	p.Lys1199Arg	4086/10944	3596/5073	1199/1690			.
chr6	120431817	A	G												1	G	missense_variant	MODERATE	Kdm5a	ENSMUSG00000030180	transcript	ENSMUST00000005108.9	protein_coding	protein_coding	c.4460A>G	p.Asp1487Gly	4950/10944	4460/5073	1487/1690			.
chr6	125101466	G	A												1	A	missense_variant	MODERATE	Chd4	ENSMUSG00000063870	transcript	ENSMUST00000056889.14	protein_coding	protein_coding	c.550G>A	p.Ala184Thr	909/6697	550/5748	184/1915			.
chr6	125102206	C	A					1								A	missense_variant	MODERATE	Chd4	ENSMUSG00000063870	transcript	ENSMUST00000056889.14	protein_coding	protein_coding	c.950C>A	p.Ala317Asp	1309/6697	950/5748	317/1915			.
chr6	125105355	G	T											1		T	missense_variant	MODERATE	Chd4	ENSMUSG00000063870	transcript	ENSMUST00000056889.14	protein_coding	protein_coding	c.1845G>T	p.Met615Ile	2204/6697	1845/5748	615/1915			.
chr6	125108392	G	A									1				A	missense_variant	MODERATE	Chd4	ENSMUSG00000063870	transcript	ENSMUST00000056889.14	protein_coding	protein_coding	c.2404G>A	p.Asp802Asn	2763/6697	2404/5748	802/1915			.
chr6	125109843	C	A										1			A	missense_variant	MODERATE	Chd4	ENSMUSG00000063870	transcript	ENSMUST00000056889.14	protein_coding	protein_coding	c.2992C>A	p.Gln998Lys	3351/6697	2992/5748	998/1915			.
chr6	125113918	C	A		1	1										A	missense_variant	MODERATE	Chd4	ENSMUSG00000063870	transcript	ENSMUST00000056889.14	protein_coding	protein_coding	c.3463C>A	p.Arg1155Ser	3822/6697	3463/5748	1155/1915			.
chr6	125113960	A	G									1				G	missense_variant	MODERATE	Chd4	ENSMUSG00000063870	transcript	ENSMUST00000056889.14	protein_coding	protein_coding	c.3505A>G	p.Thr1169Ala	3864/6697	3505/5748	1169/1915			.
chr6	125120904	C	A											1		A	missense_variant	MODERATE	Chd4	ENSMUSG00000063870	transcript	ENSMUST00000056889.14	protein_coding	protein_coding	c.4280C>A	p.Pro1427Gln	4639/6697	4280/5748	1427/1915			.
chr6	125120931	G	A	1												A	stop_gained	HIGH	Chd4	ENSMUSG00000063870	transcript	ENSMUST00000056889.14	protein_coding	protein_coding	c.4307G>A	p.Trp1436*	4666/6697	4307/5748	1436/1915			.
chr6	125121637	C	A										1			A	missense_variant	MODERATE	Chd4	ENSMUSG00000063870	transcript	ENSMUST00000056889.14	protein_coding	protein_coding	c.4616C>A	p.Pro1539Gln	4975/6697	4616/5748	1539/1915			.
chr6	125122940	G	A								1					A	missense_variant	MODERATE	Chd4	ENSMUSG00000063870	transcript	ENSMUST00000056889.14	protein_coding	protein_coding	c.5113G>A	p.Asp1705Asn	5472/6697	5113/5748	1705/1915			.
chr6	125123560	C	T								1					T	missense_variant	MODERATE	Chd4	ENSMUSG00000063870	transcript	ENSMUST00000056889.14	protein_coding	protein_coding	c.5249C>T	p.Ala1750Val	5608/6697	5249/5748	1750/1915			.
chr6	145234303	G	T									1				T	missense_variant	MODERATE	Kras	ENSMUSG00000030265	transcript	ENSMUST00000032399.11	protein_coding	protein_coding	c.235C>A	p.Leu79Ile	437/4678	235/567	79/188			.
chr7	24899110	C	A												1	A	missense_variant	MODERATE	Cd79a	ENSMUSG00000003379	transcript	ENSMUST00000003469.7	protein_coding	protein_coding	c.83C>A	p.Ala28Asp	224/1457	83/663	28/220			.
chr7	25273189	C	A									1				A	missense_variant	MODERATE	Cic	ENSMUSG00000005442	transcript	ENSMUST00000169266.7	protein_coding	protein_coding	c.2344C>A	p.Leu782Met	2408/8221	2344/7533	782/2510			.
chr7	25273309	T	C									1				C	missense_variant	MODERATE	Cic	ENSMUSG00000005442	transcript	ENSMUST00000169266.7	protein_coding	protein_coding	c.2464T>C	p.Phe822Leu	2528/8221	2464/7533	822/2510			.
chr7	25285904	G	T										1			T	stop_gained	HIGH	Cic	ENSMUSG00000005442	transcript	ENSMUST00000169266.7	protein_coding	protein_coding	c.3493G>T	p.Glu1165*	3557/8221	3493/7533	1165/2510			.
chr7	25285953	G	A											1		A	missense_variant	MODERATE	Cic	ENSMUSG00000005442	transcript	ENSMUST00000169266.7	protein_coding	protein_coding	c.3542G>A	p.Arg1181Gln	3606/8221	3542/7533	1181/2510			.
chr7	25288224	G	A										1			A	missense_variant	MODERATE	Cic	ENSMUSG00000005442	transcript	ENSMUST00000169266.7	protein_coding	protein_coding	c.4336G>A	p.Ala1446Thr	4400/8221	4336/7533	1446/2510			.
chr7	25291591	G	A									1				A	missense_variant	MODERATE	Cic	ENSMUSG00000005442	transcript	ENSMUST00000169266.7	protein_coding	protein_coding	c.6320G>A	p.Arg2107Gln	6384/8221	6320/7533	2107/2510			.
chr7	25292314	A	G								1					G	missense_variant&splice_region_variant	MODERATE	Cic	ENSMUSG00000005442	transcript	ENSMUST00000169266.7	protein_coding	protein_coding	c.6749A>G	p.Lys2250Arg	6813/8221	6749/7533	2250/2510			.
chr7	44992770	G	A									1				A	missense_variant	MODERATE	Bcl2l12	ENSMUSG00000003190	transcript	ENSMUST00000003290.11	protein_coding	protein_coding	c.691C>T	p.Pro231Ser	816/1075	691/768	231/255			.
chr7	44994199	G	A									1				A	missense_variant	MODERATE	Bcl2l12	ENSMUSG00000003190	transcript	ENSMUST00000003290.11	protein_coding	protein_coding	c.410C>T	p.Ala137Val	535/1075	410/768	137/255			.
chr7	80381740	G	A									1				A	missense_variant	MODERATE	Fes	ENSMUSG00000053158	transcript	ENSMUST00000080932.7	protein_coding	protein_coding	c.1391C>T	p.Ala464Val	1510/2762	1391/2469	464/822			.
chr7	80383182	G	T									1				T	missense_variant	MODERATE	Fes	ENSMUSG00000053158	transcript	ENSMUST00000080932.7	protein_coding	protein_coding	c.814C>A	p.Pro272Thr	933/2762	814/2469	272/822			.
chr7	80383932	C	A										1			A	stop_lost	HIGH	Fes	ENSMUSG00000053158	transcript	ENSMUST00000206479.1	nonsense_mediated_decay	nonsense_mediated_decay	c.521G>T	p.Ter174Leuext*?	635/4403	521/522	174/173			.
chr7	80386864	G	T									1				T	missense_variant	MODERATE	Fes	ENSMUSG00000053158	transcript	ENSMUST00000080932.7	protein_coding	protein_coding	c.334C>A	p.Leu112Met	453/2762	334/2469	112/822			.
chr7	80387315	A	G												1	G	missense_variant	MODERATE	Fes	ENSMUSG00000053158	transcript	ENSMUST00000080932.7	protein_coding	protein_coding	c.20T>C	p.Leu7Pro	139/2762	20/2469	7/822			.
chr7	102125274	G	T						1							T	missense_variant	MODERATE	Nup98	ENSMUSG00000063550	transcript	ENSMUST00000210682.1	protein_coding	protein_coding	c.4553C>A	p.Pro1518His	4740/6694	4553/5451	1518/1816			.
chr7	102129051	C	T						1							T	missense_variant	MODERATE	Nup98	ENSMUSG00000063550	transcript	ENSMUST00000210682.1	protein_coding	protein_coding	c.4108G>A	p.Val1370Ile	4295/6694	4108/5451	1370/1816			.
chr7	102134571	C	A											1		A	missense_variant	MODERATE	Nup98	ENSMUSG00000063550	transcript	ENSMUST00000070165.6	protein_coding	protein_coding	c.3553G>T	p.Val1185Phe	3684/4052	3553/3564	1185/1187			.
chr7	102139548	T	C								1					C	missense_variant	MODERATE	Nup98	ENSMUSG00000063550	transcript	ENSMUST00000070165.6	protein_coding	protein_coding	c.2896A>G	p.Ser966Gly	3027/4052	2896/3564	966/1187			.
chr7	102163762	C	T												1	T	missense_variant	MODERATE	Nup98	ENSMUSG00000063550	transcript	ENSMUST00000070165.6	protein_coding	protein_coding	c.1520G>A	p.Ser507Asn	1651/4052	1520/3564	507/1187			.
chr7	102169389	C	T										1			T	missense_variant	MODERATE	Nup98	ENSMUSG00000063550	transcript	ENSMUST00000070165.6	protein_coding	protein_coding	c.1433G>A	p.Gly478Asp	1564/4052	1433/3564	478/1187			.
chr7	102194729	C	T				1									T	missense_variant	MODERATE	Nup98	ENSMUSG00000063550	transcript	ENSMUST00000070165.6	protein_coding	protein_coding	c.287G>A	p.Ser96Asn	418/4052	287/3564	96/1187			.
chr7	130180442	A	G									1				G	missense_variant	MODERATE	Fgfr2	ENSMUSG00000030849	transcript	ENSMUST00000122054.7	protein_coding	protein_coding	c.1652T>C	p.Val551Ala	2202/3323	1652/2523	551/840			.
chr7	130180469	G	A								1					A	missense_variant	MODERATE	Fgfr2	ENSMUSG00000030849	transcript	ENSMUST00000122054.7	protein_coding	protein_coding	c.1625C>T	p.Ala542Val	2175/3323	1625/2523	542/840			.
chr7	130196186	G	A						1							A	missense_variant	MODERATE	Fgfr2	ENSMUSG00000030849	transcript	ENSMUST00000122054.7	protein_coding	protein_coding	c.1330C>T	p.Arg444Trp	1880/3323	1330/2523	444/840			.
chr7	130219079	G	A								1					A	missense_variant	MODERATE	Fgfr2	ENSMUSG00000030849	transcript	ENSMUST00000122054.7	protein_coding	protein_coding	c.724C>T	p.Pro242Ser	1274/3323	724/2523	242/840			.
chr7	130242501	T	C									1				C	missense_variant	MODERATE	Fgfr2	ENSMUSG00000030849	transcript	ENSMUST00000122054.7	protein_coding	protein_coding	c.310A>G	p.Thr104Ala	860/3323	310/2523	104/840			.
chr7	130261860	T	C		1	1										C	missense_variant	MODERATE	Fgfr2	ENSMUSG00000030849	transcript	ENSMUST00000122054.7	protein_coding	protein_coding	c.55A>G	p.Thr19Ala	605/3323	55/2523	19/840			.
chr7	144934157	C	A											1		A	missense_variant	MODERATE	Ccnd1	ENSMUSG00000070348	transcript	ENSMUST00000093962.4	protein_coding	protein_coding	c.582G>T	p.Lys194Asn	758/3740	582/888	194/295			.
chr7	144937360	C	T					1								T	missense_variant	MODERATE	Ccnd1	ENSMUSG00000070348	transcript	ENSMUST00000093962.4	protein_coding	protein_coding	c.508G>A	p.Glu170Lys	684/3740	508/888	170/295			.
chr8	22661409	C	T										1			T	missense_variant	MODERATE	Ikbkb	ENSMUSG00000031537	transcript	ENSMUST00000033939.12	protein_coding	protein_coding	c.2198G>A	p.Ser733Asn	2325/3580	2198/2274	733/757			.
chr8	22665524	G	T								1					T	missense_variant	MODERATE	Ikbkb	ENSMUSG00000031537	transcript	ENSMUST00000033939.12	protein_coding	protein_coding	c.1951C>A	p.Gln651Lys	2078/3580	1951/2274	651/757			.
chr8	22691062	G	C						1							C	missense_variant	MODERATE	Ikbkb	ENSMUSG00000031537	transcript	ENSMUST00000033939.12	protein_coding	protein_coding	c.384C>G	p.Asp128Glu	511/3580	384/2274	128/757			.
chr8	22693859	G	A											1		A	missense_variant	MODERATE	Ikbkb	ENSMUSG00000031537	transcript	ENSMUST00000033939.12	protein_coding	protein_coding	c.274C>T	p.Pro92Ser	401/3580	274/2274	92/757			.
chr8	22695253	G	T												1	T	missense_variant	MODERATE	Ikbkb	ENSMUSG00000031537	transcript	ENSMUST00000033939.12	protein_coding	protein_coding	c.110C>A	p.Thr37Lys	237/3580	110/2274	37/757			.
chr8	22862652	A	C												1	C	missense_variant	MODERATE	Kat6a	ENSMUSG00000031540	transcript	ENSMUST00000044331.6	protein_coding	protein_coding	c.451A>C	p.Ile151Leu	935/9113	451/6012	151/2003			.
chr8	22862657	G	T											1		T	missense_variant	MODERATE	Kat6a	ENSMUSG00000031540	transcript	ENSMUST00000044331.6	protein_coding	protein_coding	c.456G>T	p.Lys152Asn	940/9113	456/6012	152/2003			.
chr8	22910213	G	A									1				A	missense_variant	MODERATE	Kat6a	ENSMUSG00000031540	transcript	ENSMUST00000044331.6	protein_coding	protein_coding	c.989G>A	p.Arg330His	1473/9113	989/6012	330/2003			.
chr8	22911851	T	C						1							C	missense_variant	MODERATE	Kat6a	ENSMUSG00000031540	transcript	ENSMUST00000044331.6	protein_coding	protein_coding	c.1235T>C	p.Leu412Pro	1719/9113	1235/6012	412/2003			.
chr8	22932686	T	C	1												C	missense_variant	MODERATE	Kat6a	ENSMUSG00000031540	transcript	ENSMUST00000044331.6	protein_coding	protein_coding	c.3011T>C	p.Ile1004Thr	3495/9113	3011/6012	1004/2003			.
chr8	22939033	G	T							1						T	missense_variant	MODERATE	Kat6a	ENSMUSG00000031540	transcript	ENSMUST00000044331.6	protein_coding	protein_coding	c.4403G>T	p.Cys1468Phe	4887/9113	4403/6012	1468/2003			.
chr8	22940268	G	A					1								A	missense_variant	MODERATE	Kat6a	ENSMUSG00000031540	transcript	ENSMUST00000044331.6	protein_coding	protein_coding	c.5638G>A	p.Ala1880Thr	6122/9113	5638/6012	1880/2003			.
chr8	25555713	C	A										1			A	stop_gained	HIGH	Fgfr1	ENSMUSG00000031565	transcript	ENSMUST00000117179.8	protein_coding	protein_coding	c.297C>A	p.Tyr99*	1020/4046	297/2463	99/820			.
chr8	25562146	C	A									1				A	missense_variant	MODERATE	Fgfr1	ENSMUSG00000031565	transcript	ENSMUST00000119398.9	protein_coding	protein_coding	c.487C>A	p.Pro163Thr	1216/3789	487/2202	163/733			.
chr8	25563468	A	C						1							C	missense_variant	MODERATE	Fgfr1	ENSMUSG00000031565	transcript	ENSMUST00000167764.1	protein_coding	protein_coding	c.758A>C	p.Tyr253Ser	815/2915	758/2202	253/733			.
chr8	25570146	G	A										1			A	missense_variant	MODERATE	Fgfr1	ENSMUSG00000031565	transcript	ENSMUST00000119398.9	protein_coding	protein_coding	c.1291G>A	p.Ala431Thr	2020/3789	1291/2202	431/733			.
chr8	25675731	G	A									1				A	missense_variant	MODERATE	Whsc1l1	ENSMUSG00000054823	transcript	ENSMUST00000155861.7	protein_coding	protein_coding	c.1874G>A	p.Gly625Glu	2311/2834	1874/1968	625/655			.
chr8	25678763	C	A	1												A	missense_variant	MODERATE	Whsc1l1	ENSMUSG00000054823	transcript	ENSMUST00000084026.11	protein_coding	protein_coding	c.1933C>A	p.Arg645Ser	2270/9945	1933/4341	645/1446			.
chr8	25700467	G	A											1		A	missense_variant	MODERATE	Whsc1l1	ENSMUSG00000054823	transcript	ENSMUST00000084026.11	protein_coding	protein_coding	c.3278G>A	p.Gly1093Glu	3615/9945	3278/4341	1093/1446			.
chr8	25700682	C	T												1	T	stop_gained	HIGH	Whsc1l1	ENSMUSG00000054823	transcript	ENSMUST00000084026.11	protein_coding	protein_coding	c.3493C>T	p.Arg1165*	3830/9945	3493/4341	1165/1446			.
chr8	70391910	G	A						1							A	missense_variant	MODERATE	Crtc1	ENSMUSG00000003575	transcript	ENSMUST00000076615.5	protein_coding	protein_coding	c.1262C>T	p.Ser421Phe	1283/5683	1262/1893	421/630			.
chr8	70397817	G	A												1	A	missense_variant	MODERATE	Crtc1	ENSMUSG00000003575	transcript	ENSMUST00000076615.5	protein_coding	protein_coding	c.803C>T	p.Pro268Leu	824/5683	803/1893	268/630			.
chr8	70402517	G	A												1	A	missense_variant	MODERATE	Crtc1	ENSMUSG00000003575	transcript	ENSMUST00000076615.5	protein_coding	protein_coding	c.452C>T	p.Ser151Phe	473/5683	452/1893	151/630			.
chr8	71678688	G	A								1					A	missense_variant	MODERATE	Jak3	ENSMUSG00000031805	transcript	ENSMUST00000051995.13	protein_coding	protein_coding	c.196G>A	p.Val66Ile	493/4019	196/3303	66/1100			.
chr8	71679006	G	T										1			T	stop_gained	HIGH	Jak3	ENSMUSG00000031805	transcript	ENSMUST00000051995.13	protein_coding	protein_coding	c.337G>T	p.Glu113*	634/4019	337/3303	113/1100			.
chr8	71683377	A	G								1					G	missense_variant	MODERATE	Jak3	ENSMUSG00000031805	transcript	ENSMUST00000051995.13	protein_coding	protein_coding	c.1820A>G	p.Tyr607Cys	2117/4019	1820/3303	607/1100			.
chr8	71685502	C	T											1		T	missense_variant	MODERATE	Jak3	ENSMUSG00000031805	transcript	ENSMUST00000051995.13	protein_coding	protein_coding	c.2596C>T	p.Arg866Trp	2893/4019	2596/3303	866/1100			.
chr8	84844193	G	A											1		A	missense_variant	MODERATE	Calr	ENSMUSG00000003814	transcript	ENSMUST00000003912.6	protein_coding	protein_coding	c.832C>T	p.Arg278Cys	968/2184	832/1251	278/416			.
chr8	84844419	C	A		1	1										A	stop_gained	HIGH	Calr	ENSMUSG00000003814	transcript	ENSMUST00000003912.6	protein_coding	protein_coding	c.775G>T	p.Gly259*	911/2184	775/1251	259/416			.
chr8	84845939	C	A										1			A	missense_variant	MODERATE	Calr	ENSMUSG00000003814	transcript	ENSMUST00000003912.6	protein_coding	protein_coding	c.320G>T	p.Gly107Val	456/2184	320/1251	107/416			.
chr9	7851085	C	T									1				T	missense_variant	MODERATE	Birc3	ENSMUSG00000032000	transcript	ENSMUST00000013949.14	protein_coding	protein_coding	c.1408G>A	p.Ala470Thr	1702/2667	1408/1809	470/602			.
chr9	7860348	C	T							1						T	missense_variant	MODERATE	Birc3	ENSMUSG00000032000	transcript	ENSMUST00000013949.14	protein_coding	protein_coding	c.868G>A	p.Val290Ile	1162/2667	868/1809	290/602			.
chr9	7860480	G	A											1		A	missense_variant	MODERATE	Birc3	ENSMUSG00000032000	transcript	ENSMUST00000013949.14	protein_coding	protein_coding	c.836C>T	p.Ala279Val	1130/2667	836/1809	279/602			.
chr9	7860543	C	T						1							T	missense_variant	MODERATE	Birc3	ENSMUSG00000032000	transcript	ENSMUST00000013949.14	protein_coding	protein_coding	c.773G>A	p.Arg258His	1067/2667	773/1809	258/602			.
chr9	7860940	C	A								1					A	missense_variant	MODERATE	Birc3	ENSMUSG00000032000	transcript	ENSMUST00000013949.14	protein_coding	protein_coding	c.376G>T	p.Ala126Ser	670/2667	376/1809	126/602			.
chr9	32423997	T	C												1	C	missense_variant	MODERATE	Fli1	ENSMUSG00000016087	transcript	ENSMUST00000016231.13	protein_coding	protein_coding	c.1138A>G	p.Lys380Glu	1525/3318	1138/1359	380/452			.
chr9	44505606	C	A					1								A	missense_variant	MODERATE	Bcl9l	ENSMUSG00000063382	transcript	ENSMUST00000074989.5	protein_coding	protein_coding	c.851C>A	p.Pro284Gln	1065/5304	851/4485	284/1494			.
chr9	44505713	C	A				1									A	missense_variant	MODERATE	Bcl9l	ENSMUSG00000063382	transcript	ENSMUST00000074989.5	protein_coding	protein_coding	c.958C>A	p.Pro320Thr	1172/5304	958/4485	320/1494			.
chr9	44506950	G	A						1							A	missense_variant	MODERATE	Bcl9l	ENSMUSG00000063382	transcript	ENSMUST00000074989.5	protein_coding	protein_coding	c.2195G>A	p.Gly732Asp	2409/5304	2195/4485	732/1494			.
chr9	44507791	G	A				1									A	missense_variant	MODERATE	Bcl9l	ENSMUSG00000063382	transcript	ENSMUST00000074989.5	protein_coding	protein_coding	c.3036G>A	p.Met1012Ile	3250/5304	3036/4485	1012/1494			.
chr9	44508738	C	A				1									A	missense_variant	MODERATE	Bcl9l	ENSMUSG00000063382	transcript	ENSMUST00000074989.5	protein_coding	protein_coding	c.3440C>A	p.Ala1147Asp	3654/5304	3440/4485	1147/1494			.
chr9	44508786	T	C											1		C	missense_variant	MODERATE	Bcl9l	ENSMUSG00000063382	transcript	ENSMUST00000074989.5	protein_coding	protein_coding	c.3488T>C	p.Leu1163Pro	3702/5304	3488/4485	1163/1494			.
chr9	44508959	C	A												1	A	missense_variant	MODERATE	Bcl9l	ENSMUSG00000063382	transcript	ENSMUST00000074989.5	protein_coding	protein_coding	c.3661C>A	p.Gln1221Lys	3875/5304	3661/4485	1221/1494			.
chr9	44509128	G	A							1						A	missense_variant	MODERATE	Bcl9l	ENSMUSG00000063382	transcript	ENSMUST00000074989.5	protein_coding	protein_coding	c.3830G>A	p.Gly1277Asp	4044/5304	3830/4485	1277/1494			.
chr9	44509208	G	T												1	T	stop_gained	HIGH	Bcl9l	ENSMUSG00000063382	transcript	ENSMUST00000074989.5	protein_coding	protein_coding	c.3910G>T	p.Glu1304*	4124/5304	3910/4485	1304/1494			.
chr9	44509241	G	A						1							A	missense_variant	MODERATE	Bcl9l	ENSMUSG00000063382	transcript	ENSMUST00000074989.5	protein_coding	protein_coding	c.3943G>A	p.Gly1315Ser	4157/5304	3943/4485	1315/1494			.
chr9	44612842	G	A	1												A	stop_gained	HIGH	Ddx6	ENSMUSG00000032097	transcript	ENSMUST00000170489.1	protein_coding	protein_coding	c.215G>A	p.Trp72*	578/6065	215/1452	72/483			.
chr9	44630107	C	A									1				A	stop_gained	HIGH	Ddx6	ENSMUSG00000032097	transcript	ENSMUST00000170489.1	protein_coding	protein_coding	c.1077C>A	p.Tyr359*	1440/6065	1077/1452	359/483			.
chr9	44630109	C	A									1				A	missense_variant	MODERATE	Ddx6	ENSMUSG00000032097	transcript	ENSMUST00000170489.1	protein_coding	protein_coding	c.1079C>A	p.Ser360Tyr	1442/6065	1079/1452	360/483			.
chr9	44807972	G	T					1								T	missense_variant	MODERATE	Kmt2a	ENSMUSG00000002028	transcript	ENSMUST00000114689.7	protein_coding	protein_coding	c.11831C>A	p.Pro3944His	11853/16470	11831/11901	3944/3966			.
chr9	44818613	C	T		1	1										T	missense_variant	MODERATE	Kmt2a	ENSMUSG00000002028	transcript	ENSMUST00000138119.1	nonsense_mediated_decay	nonsense_mediated_decay	c.1502G>A	p.Arg501Gln	1503/2146	1502/1917	501/638		WARNING_TRANSCRIPT_NO_START_CODON	.
chr9	44830454	C	T							1						T	missense_variant	MODERATE	Kmt2a	ENSMUSG00000002028	transcript	ENSMUST00000114689.7	protein_coding	protein_coding	c.5227G>A	p.Asp1743Asn	5249/16470	5227/11901	1743/3966			.
chr9	44833952	C	A											1		A	missense_variant	MODERATE	Kmt2a	ENSMUSG00000002028	transcript	ENSMUST00000114689.7	protein_coding	protein_coding	c.4762G>T	p.Gly1588Trp	4784/16470	4762/11901	1588/3966			.
chr9	44847577	A	G							1						G	missense_variant	MODERATE	Kmt2a	ENSMUSG00000002028	transcript	ENSMUST00000114689.7	protein_coding	protein_coding	c.2974T>C	p.Ser992Pro	2996/16470	2974/11901	992/3966			.
chr9	44847883	T	C	1												C	missense_variant	MODERATE	Kmt2a	ENSMUSG00000002028	transcript	ENSMUST00000114689.7	protein_coding	protein_coding	c.2668A>G	p.Arg890Gly	2690/16470	2668/11901	890/3966			.
chr9	64191573	C	A								1					A	missense_variant	MODERATE	Map2k1	ENSMUSG00000004936	transcript	ENSMUST00000005066.8	protein_coding	protein_coding	c.775G>T	p.Gly259Trp	1114/2436	775/1182	259/393			.
chr9	64193814	G	T	1												T	missense_variant	MODERATE	Map2k1	ENSMUSG00000004936	transcript	ENSMUST00000005066.8	protein_coding	protein_coding	c.581C>A	p.Ser194Tyr	920/2436	581/1182	194/393			.
chr9	98955883	G	A		1	1										A	missense_variant	MODERATE	Foxl2	ENSMUSG00000050397	transcript	ENSMUST00000051312.3	protein_coding	protein_coding	c.223G>A	p.Gly75Ser	277/1241	223/1128	75/375			.
chr9	98955955	C	A										1			A	missense_variant	MODERATE	Foxl2	ENSMUSG00000050397	transcript	ENSMUST00000051312.3	protein_coding	protein_coding	c.295C>A	p.Arg99Ser	349/1241	295/1128	99/375			.
chr9	99055478	T	C								1					C	missense_variant	MODERATE	Pik3cb	ENSMUSG00000032462	transcript	ENSMUST00000035037.13	protein_coding	protein_coding	c.2161A>G	p.Lys721Glu	2385/6478	2161/3195	721/1064			.
chr9	99070342	C	A							1						A	missense_variant	MODERATE	Pik3cb	ENSMUSG00000032462	transcript	ENSMUST00000035037.13	protein_coding	protein_coding	c.1411G>T	p.Gly471Trp	1635/6478	1411/3195	471/1064			.
chr9	99094531	G	A										1			A	missense_variant	MODERATE	Pik3cb	ENSMUSG00000032462	transcript	ENSMUST00000035037.13	protein_coding	protein_coding	c.512C>T	p.Pro171Leu	736/6478	512/3195	171/1064			.
chr9	108335054	A	T							1						T	missense_variant	MODERATE	Rhoa	ENSMUSG00000007815	transcript	ENSMUST00000007959.13	protein_coding	protein_coding	c.281A>T	p.Asn94Ile	783/2197	281/582	94/193			.
chr9	114492343	A	G										1			G	missense_variant	MODERATE	Ccr4	ENSMUSG00000047898	transcript	ENSMUST00000054414.3	protein_coding	protein_coding	c.653T>C	p.Met218Thr	760/2787	653/1083	218/360			.
chr9	114492584	C	A							1						A	missense_variant	MODERATE	Ccr4	ENSMUSG00000047898	transcript	ENSMUST00000054414.3	protein_coding	protein_coding	c.412G>T	p.Ala138Ser	519/2787	412/1083	138/360			.
chr9	119337757	G	A										1			A	missense_variant	MODERATE	Myd88	ENSMUSG00000032508	transcript	ENSMUST00000035092.6	protein_coding	protein_coding	c.733C>T	p.Pro245Ser	815/1960	733/891	245/296			.
chr9	119339630	A	C							1						C	splice_donor_variant&intron_variant	HIGH	Myd88	ENSMUSG00000032508	transcript	ENSMUST00000035092.6	protein_coding	protein_coding	c.328+2T>G							.
chr9	119339631	C	T							1						T	splice_donor_variant&intron_variant	HIGH	Myd88	ENSMUSG00000032508	transcript	ENSMUST00000035092.6	protein_coding	protein_coding	c.328+1G>A							.
chr9	119339841	C	T										1			T	missense_variant	MODERATE	Myd88	ENSMUSG00000032508	transcript	ENSMUST00000035092.6	protein_coding	protein_coding	c.119G>A	p.Arg40Gln	201/1960	119/891	40/296			.
chr9	120950743	G	A												1	A	missense_variant	MODERATE	Ctnnb1	ENSMUSG00000006932	transcript	ENSMUST00000007130.14	protein_coding	protein_coding	c.235G>A	p.Val79Ile	522/3623	235/2346	79/781			.
chr9	120955516	A	G					1								G	missense_variant	MODERATE	Ctnnb1	ENSMUSG00000006932	transcript	ENSMUST00000007130.14	protein_coding	protein_coding	c.1373A>G	p.Glu458Gly	1660/3623	1373/2346	458/781			.
chr9	120955570	A	G					1								G	missense_variant	MODERATE	Ctnnb1	ENSMUSG00000006932	transcript	ENSMUST00000007130.14	protein_coding	protein_coding	c.1427A>G	p.Gln476Arg	1714/3623	1427/2346	476/781			.
chrX	18249752	G	A							1						A	splice_acceptor_variant&intron_variant	HIGH	Kdm6a	ENSMUSG00000037369	transcript	ENSMUST00000052368.8	protein_coding	protein_coding	c.1426-1G>A							.
chrX	18250818	C	A										1			A	missense_variant	MODERATE	Kdm6a	ENSMUSG00000037369	transcript	ENSMUST00000052368.8	protein_coding	protein_coding	c.1639C>A	p.Leu547Met	2070/5935	1639/4275	547/1424			.
chrX	18261602	G	A									1				A	missense_variant	MODERATE	Kdm6a	ENSMUSG00000037369	transcript	ENSMUST00000052368.8	protein_coding	protein_coding	c.2912G>A	p.Arg971His	3343/5935	2912/4275	971/1424			.
chrX	18262305	T	G											1		G	stop_gained	HIGH	Kdm6a	ENSMUSG00000037369	transcript	ENSMUST00000052368.8	protein_coding	protein_coding	c.3014T>G	p.Leu1005*	3445/5935	3014/4275	1005/1424			.
chrX	18264620	G	A											1		A	missense_variant	MODERATE	Kdm6a	ENSMUSG00000037369	transcript	ENSMUST00000052368.8	protein_coding	protein_coding	c.3343G>A	p.Ala1115Thr	3774/5935	3343/4275	1115/1424			.
chrX	18275099	A	C						1							C	missense_variant	MODERATE	Kdm6a	ENSMUSG00000037369	transcript	ENSMUST00000052368.8	protein_coding	protein_coding	c.3943A>C	p.Lys1315Gln	4374/5935	3943/4275	1315/1424			.
chrX	18277428	C	A	1												A	missense_variant	MODERATE	Kdm6a	ENSMUSG00000037369	transcript	ENSMUST00000052368.8	protein_coding	protein_coding	c.4058C>A	p.Thr1353Asn	4489/5935	4058/4275	1353/1424			.
chrX	48368201	T	C		1	1										C	missense_variant	MODERATE	Bcorl1	ENSMUSG00000036959	transcript	ENSMUST00000037596.12	protein_coding	protein_coding	c.610T>C	p.Cys204Arg	774/7360	610/5346	204/1781			.
chrX	48369855	G	A												1	A	missense_variant	MODERATE	Bcorl1	ENSMUSG00000036959	transcript	ENSMUST00000037596.12	protein_coding	protein_coding	c.2264G>A	p.Ser755Asn	2428/7360	2264/5346	755/1781			.
chrX	48370091	G	A								1					A	missense_variant	MODERATE	Bcorl1	ENSMUSG00000036959	transcript	ENSMUST00000037596.12	protein_coding	protein_coding	c.2500G>A	p.Ala834Thr	2664/7360	2500/5346	834/1781			.
chrX	48370156	C	G					1								G	missense_variant	MODERATE	Bcorl1	ENSMUSG00000036959	transcript	ENSMUST00000037596.12	protein_coding	protein_coding	c.2565C>G	p.Ile855Met	2729/7360	2565/5346	855/1781			.
chrX	48379321	G	T												1	T	missense_variant	MODERATE	Bcorl1	ENSMUSG00000036959	transcript	ENSMUST00000037596.12	protein_coding	protein_coding	c.4066G>T	p.Gly1356Trp	4230/7360	4066/5346	1356/1781			.
chrX	98150859	T	C						1							C	missense_variant	MODERATE	Ar	ENSMUSG00000046532	transcript	ENSMUST00000052837.7	protein_coding	protein_coding	c.1078T>C	p.Phe360Leu	1139/9096	1078/2700	360/899			.
chrX	98151294	C	T												1	T	missense_variant	MODERATE	Ar	ENSMUSG00000046532	transcript	ENSMUST00000052837.7	protein_coding	protein_coding	c.1513C>T	p.Pro505Ser	1574/9096	1513/2700	505/899			.
chrX	98251805	G	A								1					A	missense_variant	MODERATE	Ar	ENSMUSG00000046532	transcript	ENSMUST00000052837.7	protein_coding	protein_coding	c.1673G>A	p.Ser558Asn	1734/9096	1673/2700	558/899			.
chrX	98251829	C	T						1							T	missense_variant	MODERATE	Ar	ENSMUSG00000046532	transcript	ENSMUST00000052837.7	protein_coding	protein_coding	c.1697C>T	p.Ala566Val	1758/9096	1697/2700	566/899			.
chrX	98311101	C	A											1		A	missense_variant	MODERATE	Ar	ENSMUSG00000046532	transcript	ENSMUST00000052837.7	protein_coding	protein_coding	c.2234C>A	p.Ala745Glu	2295/9096	2234/2700	745/899			.
chrX	98315924	G	A	1												A	missense_variant	MODERATE	Ar	ENSMUSG00000046532	transcript	ENSMUST00000052837.7	protein_coding	protein_coding	c.2459G>A	p.Arg820His	2520/9096	2459/2700	820/899			.
