# Supplementary material for: Human pancreatic cancer cell exosomes, but not human normal cell exosomes, act as an initiator in cell transformation
Source: eLife. 2019 May 28;8:e40226. doi: 10.7554/eLife.40226 (PMC6538373; doi:10.7554/eLife.40226)
Supplement: Figure 6—source data 1. — The top five mutational signatures found in each of the analyzed samples shown in Figure 6. [file elife-40226-fig6-data1.xlsx]

## Sheet: Sheet1
The top five mutational signatures found in each of the analyzed samples shown in Figure 6.
Untreated							TPA
F1		F2		F3			F1		F2		F3
Signature	Contribution	Signature	Contribution	Signature	Contribution		Signature	Contribution	Signature	Contribution	Signature	Contribution
3	0.26	3	0.24	3	0.26		3	0.27	3	0.27	3	0.23
12	0.19	12	0.19	12	0.19		12	0.18	12	0.19	12	0.18
20	0.18	20	0.18	20	0.16		20	0.15	20	0.17	20	0.18
15	0.1	15	0.08	30	0.09		30	0.09	15	0.09	15	0.08
30	0.08	30	0.08	15	0.08		15	0.09	30	0.08	30	0.08
MCA/TPA							ExC/TPA
F1		F2		F3			F1		F2		F3
Signature	Contribution	Signature	Contribution	Signature	Contribution		Signature	Contribution	Signature	Contribution	Signature	Contribution
20	0.31	20	0.3	20	0.29		20	0.28	20	0.32	20	0.28
15	0.16	15	0.16	15	0.18		15	0.19	15	0.18	15	0.16
18	0.11	24	0.11	24	0.11		24	0.11	3	0.11	24	0.12
24	0.1	18	0.09	3	0.11		18	0.09	24	0.09	18	0.11
19	0.07	3	0.08	30	0.07		3	0.08	18	0.07	3	0.08
